# Supplementary material for: Genetic Continuity and Change Among the Indigenous Peoples of California
Source: Nature. Author manuscript; Available in PMC 2024 Feb 16. (PMC10872549; doi:10.1038/s41586-023-06771-5)
Supplement: Supplementary Data File 1 [file NIHMS1941388-supplement-Supplementary_Data_File_1.xlsx]

## Sheet: CaliMexico_Individuals
California_Individuals
Genetic_ID	Master_ID	Skeletal_code	Skeletal element	Publication	Representative contact	Permissions_for_study	Current_Status	Method for Determining Date; unless otherwise specified, calibrations use 95.4% intervals from OxCal v4.4.2 Bronk Ramsey (2009); r5; Atmospheric data from Reimer et al (2020)	Date mean in BP in years before 1950 CE [OxCal mu for a direct radiocarbon date, and average of range for a contextual date]	Date standard deviation in BP [OxCal sigma for a direct radiocarbon date, and standard deviation of the uniform distribution between the two bounds for a contextual date]	Full Date One of two formats. (Format 1) 95.4% CI calibrated radiocarbon age (Conventional Radiocarbon Age BP, Lab number) e.g. 2624-2350 calBCE (3990±40 BP, Ua-35016). (Format 2) Archaeological context range, e.g. 2500-1700 BCE	Marine Calibrated Date	Marine Calibrated SD	Age at Death from physical anthropology	Group_ID (date based on marine calibrated dates)	Age_Grouping	Group_SuperID	Locality	Country	Latitude	Longitude	Pulldown Strategy	No. Libraries	1240k coverage	SNPs hit on autosomal targets (Computed using easystats on 1240k snpset)	Molecular Sex	Family ID and position within family	Sum total of ROH segments >4cM	Sum total of ROH segments >20cM	Y haplogroup in terminal mutation notation automatically called based on Yfull with the software described in Lazaridis et al. Science 2022	Y haplogroup in ISOGG v15.73 notation automatically called based on Yfull with the software described in Lazaridis et al. Science 2022	mtDNA coverage (merged data)	mtDNA haplogroup if >2x or published	mtDNA match to consensus if >2x (merged data)	Damage rate in first nucleotide on sequences overlapping 1240k targets (merged data)	Sex ratio [Y/(Y+X) counts] (merged data)	Xcontam ANGSD MOM 95% CI truncated at 0 (only if male and >200)	contamLD est	contamLD s.e.	contamLD warning	contamLD s.e._1	Library type (minus=no.damage.correction, half=damage.retained.at.last.position, plus=damage.fully.corrected, ds=double.stranded.library.preparation, ss=single.stranded.library.preparation)	Libraries	endogenous by library (computed on shotgun data)	ASSESSMENT	ASSESSMENT WARNINGS (Xcontam interval is listed if lower bound is >0.005, "QUESTIONABLE" if lower bound is 0.01-0.02, "QUESTIONABLE_CRITICAL" or "FAIL" if lower bound is >0.02) (mtcontam confidence interval is listed if coverage >2 and upper bound is <0.	14C lab code	material	fraction Modern
SC-01_noUDG.SG	SC-01	SDMM, 2084	Tooth	ScheibScience2018	..	..	..	Context: Archaeological	950	173	700-1300 CE	NA	NA	..	USA_CA_SanClemente_900BP.SG	SouthernChannelIsland_<1500BP	SouthernChannelIsland	California (San Catalina Island)	USA	32.9	-118.5	Shotgun	..	0.351865	214943	F	n/a (no relatives detected)	n/a (<300K SNPs)	n/a (<300K SNPs)	n/a (female)	n/a (female)	27.99	Cb16a1	..	0.545	..	n/a (female)	-0.009	0.017	None	[0,0.024]	ds.minus	..	0.6311	PASS	..
SC-02_noUDG.SG	SC-02	SDMM, 2085	Tooth	ScheibScience2018	..	..	..	Context: Archaeological	950	173	700-1300 CE	NA	NA	..	USA_CA_SanClemente_900BP_lc.SG	SouthernChannelIsland_<1500BP	SouthernChannelIsland	California (San Catalina Island)	USA	32.9	-118.5	Shotgun	..	0.00940608	6080	F	n/a (no relatives detected)	n/a (<300K SNPs)	n/a (<300K SNPs)	n/a (female)	n/a (female)	0.11	n/a (<2x)	n/a (<2x)	0.01	..	n/a (female)	-0.068	0.033	Model_Misspecified	[0,0]	ds.minus	..	0.006	PASS	damage.ds.minus=0.010
SC-06_noUDG.SG	SC-06	SDMM, 1972-60-1	Tooth	ScheibScience2018	..	..	..	Context: Archaeological	950	173	700-1300 CE	NA	NA	..	USA_CA_SanClemente_900BP.SG	SouthernChannelIsland_<1500BP	SouthernChannelIsland	California (San Catalina Island)	USA	32.9	-118.5	Shotgun	..	0.290716	182097	M	n/a (no relatives detected)	n/a (<300K SNPs)	n/a (<300K SNPs)	Q-YP4673	Q1b1a1a	114.84	C1b41a	..	0.432	..	..	-0.042	0.017	Model_Misspecified	[0,0]	ds.minus	..	0.3582	PASS	..
SC-07_noUDG.SG	SC-07	SDMM, 1975-14-1	petrous	ScheibScience2018	..	..	..	Context: Archaeological	950	173	700-1300 CE	NA	NA	..	USA_CA_SanClemente_900BP.SG	SouthernChannelIsland_<1500BP	SouthernChannelIsland	California (San Catalina Island)	USA	32.9	-118.5	Shotgun	..	0.353687	223623	F	n/a (no relatives detected)	n/a (<300K SNPs)	n/a (<300K SNPs)	n/a (female)	n/a (female)	27.13	C1b41a1a	..	0.418	..	n/a (female)	-0.006	0.007	None	[0,0.008]	ds.minus	..	0.5443	PASS	..
I0748	I0748	77-85-10/13546.0.1	tooth	This Study	Peabody Museum (pmosteology@fas.harvard.edu)	Chumash tribal representatives	Skeletal material currently housed at the Peabody Museum; skeletal material was deemed culturally unaffiliated with official federal register notice posted for interested individuals/groups; questions should be addressed to pmosteology@fas.harvard.edu	Context: Based on dates on other individuals from same site (I0760, I0751)	825	72	1000-1250 CE	NA	NA	adult	USA_CA_SanClemente_500BP	SouthernChannelIsland_<1500BP	SouthernChannelIsland	San Clemente Island (California, Los Angeles County)	USA	32.9	-118.5	1240K	1	2.52561	881980	F	n/a (no relatives detected)	685.426	499.038	n/a (female)	n/a (female)	177	C5b	[0.965,0.985]	0.055	0.006	n/a (female)	0.004	0.007	None	[0,0.018]	ds.half	S0748.E1.L1	0.143	PASS	..
I0750	I0750	77-85-10/13558.0.1	tooth	This Study	Peabody Museum (pmosteology@fas.harvard.edu)	Chumash tribal representatives	Skeletal material currently housed at the Peabody Museum; skeletal material was deemed culturally unaffiliated with official federal register notice posted for interested individuals/groups; questions should be addressed to pmosteology@fas.harvard.edu	Context: Based on dates on other individuals from same site (I0760, I0751)	825	72	1000-1250 CE	NA	NA	adult	USA_CA_SanClemente_500BP	SouthernChannelIsland_<1500BP	SouthernChannelIsland	San Clemente Island (California, Los Angeles County)	USA	32.9	-118.5	1240K	1	1.06413	660730	M	n/a (no relatives detected)	272.355	30.7999	Q-M848	Q1b1a1a	220	R	[0.995,1.000]	0.031	0.553	..	-0.026	0.018	None	[0,0.009]	ds.half	S0750.E1.L1	0.044	PASS	..
I0752	I0752	77-85-10/13555.0.1	tooth	This Study	Peabody Museum (pmosteology@fas.harvard.edu)	Chumash tribal representatives	Skeletal material currently housed at the Peabody Museum; skeletal material was deemed culturally unaffiliated with official federal register notice posted for interested individuals/groups; questions should be addressed to pmosteology@fas.harvard.edu	Context: Based on dates on other individuals from same site (I0760, I0751)	825	72	1000-1250 CE	NA	NA	sub adult	USA_CA_SanClemente_500BP	SouthernChannelIsland_<1500BP	SouthernChannelIsland	San Clemente Island (California, Los Angeles County)	USA	32.9	-118.5	1240K	1	0.250211	230724	F	n/a (no relatives detected)	n/a (<300K SNPs)	n/a (<300K SNPs)	n/a (female)	n/a (female)	89.4	R	[0.998,1.000]	0.028	0.019	n/a (female)	0.038	0.032	None	[0,0.101]	ds.half	S0752.E1.L1	0.0077	PASS	damage.ds.half=0.028
I0755	I0755	77-85-10/13562.0.1	tooth	This Study	Peabody Museum (pmosteology@fas.harvard.edu)	Chumash tribal representatives	Skeletal material currently housed at the Peabody Museum; skeletal material was deemed culturally unaffiliated with official federal register notice posted for interested individuals/groups; questions should be addressed to pmosteology@fas.harvard.edu	Context: Based on dates on other individuals from same site (I0760, I0751)	825	72	1000-1250 CE	NA	NA	adult	USA_CA_SanClemente_500BP	SouthernChannelIsland_<1500BP	SouthernChannelIsland	San Clemente Island (California, Los Angeles County)	USA	32.9	-118.5	1240K	1	0.657342	494149	F	n/a (no relatives detected)	405.016	34.7663	n/a (female)	n/a (female)	138	R	[0.991,0.997]	0.048	0.01	n/a (female)	-0.008	0.018	None	[0,0.027]	ds.half	S0755.E1.L1	0.029	PASS	..
I0756	I0756	77-85-10/13560.0.1	tooth	This Study	Peabody Museum (pmosteology@fas.harvard.edu)	Chumash tribal representatives	Skeletal material currently housed at the Peabody Museum; skeletal material was deemed culturally unaffiliated with official federal register notice posted for interested individuals/groups; questions should be addressed to pmosteology@fas.harvard.edu	Context: Based on dates on other individuals from same site (I0760, I0751)	825	72	1000-1250 CE	NA	NA	adult	USA_CA_SanClemente_500BP	SouthernChannelIsland_<1500BP	SouthernChannelIsland	San Clemente Island (California, Los Angeles County)	USA	32.9	-118.5	1240K	1	2.04947	817785	M	n/a (no relatives detected)	243.969	42.1249	Q-M3	Q1b1a1a	258	C5b	[0.990,0.996]	0.03	0.54	..	-0.016	0.01	None	[0,0.004]	ds.half	S0756.E1.L1	0.114	PASS	..
I0758	I0758	77-85-10/13545.0.1	tooth	This Study	Peabody Museum (pmosteology@fas.harvard.edu)	Chumash tribal representatives	Skeletal material currently housed at the Peabody Museum; skeletal material was deemed culturally unaffiliated with official federal register notice posted for interested individuals/groups; questions should be addressed to pmosteology@fas.harvard.edu	Context: Based on dates on other individuals from same site (I0760, I0751)	825	72	1000-1250 CE	NA	NA	adult	USA_CA_SanClemente_500BP	SouthernChannelIsland_<1500BP	SouthernChannelIsland	San Clemente Island (California, Los Angeles County)	USA	32.9	-118.5	1240K	1	1.33651	728576	F	n/a (no relatives detected)	312.893	78.0064	n/a (female)	n/a (female)	166	R	[0.994,1.000]	0.04	0.002	n/a (female)	0.003	0.01	None	[0,0.023]	ds.half	S0758.E1.L1	0.052	PASS	..
I0751	I0751	77-85-10/13548.0.1	tooth	This Study	Peabody Museum (pmosteology@fas.harvard.edu)	Chumash tribal representatives	Skeletal material currently housed at the Peabody Museum; skeletal material was deemed culturally unaffiliated with official federal register notice posted for interested individuals/groups; questions should be addressed to pmosteology@fas.harvard.edu	Direct: IntCal20	760	27	1157-1225 calCE (865±20 BP, PSUAMS-6495/UCIAMS-158549)	465	90	adult	USA_CA_SanClemente_500BP	SouthernChannelIsland_<1500BP	SouthernChannelIsland	San Clemente Island (California, Los Angeles County)	USA	32.9	-118.5	1240K	1	3.18406	903657	F	n/a (no relatives detected)	176.278	0	n/a (female)	n/a (female)	367	R	[0.991,0.997]	0.047	0.005	n/a (female)	0.006	0.006	None	[0,0.018]	ds.half	S0751.E1.L1	0.354	PASS	..	UCIAMS-158549	>30kDa Gelatin	0.898009
I0760	I0760	77-85-10/13554.0.1	tooth	This Study	Peabody Museum (pmosteology@fas.harvard.edu)	Chumash tribal representatives	Skeletal material currently housed at the Peabody Museum; skeletal material was deemed culturally unaffiliated with official federal register notice posted for interested individuals/groups; questions should be addressed to pmosteology@fas.harvard.edu	Direct: IntCal20	769	35	1053-1223 calCE (875±20 BP, PSUAMS-6496/UCIAMS-158550)	475	90	adult	USA_CA_SanClemente_500BP	SouthernChannelIsland_<1500BP	SouthernChannelIsland	San Clemente Island (California, Los Angeles County)	USA	32.9	-118.5	1240K	1	2.87182	902039	F	n/a (no relatives detected)	257.636	44.0934	n/a (female)	n/a (female)	327	C5b	[0.985,0.993]	0.029	0.009	n/a (female)	-0.01	0.01	None	[0,0.01]	ds.half	S0760.E1.L1	0.197	PASS	damage.ds.half=0.029	UCIAMS-158550	>30kDa Gelatin	0.897014
SC-03_noUDG.SG	SC-03	SDMM, 2086	Tooth	ScheibScience2018	..	..	..	Direct: IntCal20	968	47	890-1039 calCE (1055±38 BP, UBA-31908)	NA	NA	..	USA_CA_SanClemente_900BP.SG	SouthernChannelIsland_<1500BP	SouthernChannelIsland	California (San Catalina Island)	USA	32.9	-118.5	Shotgun	..	0.10568	66030	F	n/a (no relatives detected)	n/a (<300K SNPs)	n/a (<300K SNPs)	n/a (female)	n/a (female)	29.57	C1b41a	..	0.193	..	n/a (female)	-0.025	0.028	Model_Misspecified	[0,0.03]	ds.minus	..	0.3315	PASS	..
SC-04_noUDG.SG	SC-04	SDMM, 2087	Tooth	ScheibScience2018	..	..	..	Direct: IntCal20	799	59	1039-1255 calCE (884±41 BP, UBA-31909)	NA	NA	..	USA_CA_SanClemente_900BP.SG	SouthernChannelIsland_<1500BP	SouthernChannelIsland	California (San Catalina Island)	USA	32.9	-118.5	Shotgun	..	0.378187	214210	F	n/a (no relatives detected)	n/a (<300K SNPs)	n/a (<300K SNPs)	n/a (female)	n/a (female)	40.23	B2a5	..	0.709	..	n/a (female)	-0.016	0.011	None	[0,0.006]	ds.minus	..	0.4511	PASS	..
SC-05_noUDG.SG	SC-05	SDMM, 1971-78-1	Tooth	ScheibScience2018	..	..	..	Direct: IntCal20	1011	49	775-1025 calCE (1101±41 BP, UBA-31910)	NA	NA	..	USA_CA_SanClemente_900BP.SG	SouthernChannelIsland_<1500BP	SouthernChannelIsland	California (San Clemente Island)	USA	32.9	-118.5	Shotgun	..	7.90369	1113208	F	n/a (no relatives detected)	84.5286	0	n/a (female)	n/a (female)	47.4	Cb16a1	..	0.877	..	n/a (female)	-0.031	0.003	None	[0,0]	ds.minus	..	0.67	PASS	..
SN-50_noUDG.SG	SN-50	2621 (HA7105)	Tooth	ScheibScience2018	..	..	..	Direct: IntCal20	1467	37	420-544 calCE (1593±27 BP, OxA-16576)	NA	NA	..	USA_CA_SanNicolas_1600BP.SG	SouthernChannelIsland_4000-1500BP	SouthernChannelIsland	San Nicolas Island (California)	USA	33.2452	-119.5	Shotgun	..	0.762217	430065	F	California, San Nicolas Island Family A (2 members) (I15690 and SN-51 are 1st degree relatives)	256.184	20.0959	n/a (female)	n/a (female)	101.36	C1b41a1	..	0.99	..	n/a (female)	-0.013	0.009	None	[0,0.005]	ds.minus	..	0.626	PASS	..
SN-01_noUDG.SG	SN-01	SDMM, 16715	Tooth	ScheibScience2018	..	..	..	Context: Archaeological	3150	1443	3700 BCE - 1300 CE	NA	NA	..	USA_CA_SanNicolas_1600BP.SG_1d.rel.SN-09	SouthernChannelIsland_4000-1500BP	SouthernChannelIsland	San Nicolas Island (California)	USA	33.2643	-119.539	Shotgun	..	0.16681	104655	F	San Nicolas Island Family A (2 members) (SN-01 and SN-09 are 1st degree relatives)	n/a (<300K SNPs)	n/a (<300K SNPs)	n/a (female)	n/a (female)	138.64	B2a5b	..	0.272	..	n/a (female)	-0.087	0.025	Model_Misspecified	[0,0]	ds.minus	..	0.347	PASS	..
SN-09_noUDG.SG	SN-09	SDMM, 16739	Tooth	ScheibScience2018	..	..	..	Context: Archaeological	3150	1443	3700 BCE - 1300 CE	NA	NA	..	USA_CA_SanNicolas_1600BP.SG	SouthernChannelIsland_4000-1500BP	SouthernChannelIsland	San Nicolas Island (California)	USA	33.2643	-119.539	Shotgun	..	0.0694284	47553	M	San Nicolas Island Family A (2 members) (SN-01 and SN-09 are 1st degree relatives)	n/a (<300K SNPs)	n/a (<300K SNPs)	Q-M3	Q1b1a1a	39.12	B2a5b	..	0.095	..	..	0.036	0.016	None	[0.005,0.067]	ds.minus	..	0.099	PASS	..
SN-10_noUDG.SG	SN-10	SDMM, 16741	Tooth	ScheibScience2018	..	..	..	Context: Archaeological	3150	1443	3700 BCE - 1300 CE	NA	NA	..	USA_CA_SanNicolas_1600BP_contam.SG	SouthernChannelIsland_4000-1500BP	SouthernChannelIsland	San Nicolas Island (California)	USA	33.2643	-119.539	Shotgun	..	0.455978	269515	F	n/a (no relatives detected)	n/a (<300K SNPs)	n/a (<300K SNPs)	n/a (female)	n/a (female)	13.87	B2a5b	..	0.698	..	n/a (female)	-0.016	0.012	None	[0,0.008]	ds.minus	..	0.724	QUESTIONABLE_CRITICAL	..
SN-16_noUDG.SG	SN-16	SDMM, 17661	Tooth	ScheibScience2018	..	..	..	Context: Archaeological	3150	1443	3700 BCE - 1300 CE	NA	NA	..	USA_CA_SanNicolas_1600BP.SG	SouthernChannelIsland_4000-1500BP	SouthernChannelIsland	San Nicolas Island (California)	USA	33.2643	-119.539	Shotgun	..	0.201062	131460	F	n/a (no relatives detected)	n/a (<300K SNPs)	n/a (<300K SNPs)	n/a (female)	n/a (female)	45.88	B2a5b	..	0.287	..	n/a (female)	-0.004	0.063	None	[0,0.119]	ds.minus	..	0.325	PASS	..
SN-38_noUDG.SG	SN-38	SDMM, 17723	Tooth	ScheibScience2018	..	..	..	Context: Archaeological	3150	1443	3700 BCE - 1300 CE	NA	NA	..	USA_CA_SanNicolas_1600BP.SG	SouthernChannelIsland_4000-1500BP	SouthernChannelIsland	San Nicolas Island (California)	USA	33.2643	-119.539	Shotgun	..	0.134888	89260	M	n/a (no relatives detected)	n/a (<300K SNPs)	n/a (<300K SNPs)	Q-L53	Q1b1	49.12	C1b41a1	..	0.192	..	..	-0.049	0.024	Model_Misspecified	[0,0]	ds.minus	..	0.222	PASS	..
SN-20_noUDG.SG	SN-20	SDMM, 17665	Tooth	ScheibScience2018	..	..	..	Context: Based on dates on other individuals from same site (SN-32, SN-17, SN-44, SN-25, SN-60, SN-54, SN-04, SN-59)	4875	419	3650-2200 BCE	NA	NA	..	USA_CA_SanNicolas_4800BP.SG	SouthernChannelIsland_6000-4000BP	SouthernChannelIsland	San Nicolas Island (California)	USA	33.2643	-119.539	Shotgun	..	0.0860235	57964	M	n/a (no relatives detected)	n/a (<300K SNPs)	n/a (<300K SNPs)	Q-L53	Q1b1	22.98	A2cb	..	0.123	..	..	0	0	None	[0,0]	ds.minus	..	0.295	PASS	..
SN-31_noUDG.SG	SN-31	SDMM, 17702	Tooth	ScheibScience2018	..	..	..	Context: Based on dates on other individuals from same site (SN-32, SN-17, SN-44, SN-25, SN-60, SN-54, SN-04, SN-59)	4875	419	3650-2200 BCE	NA	NA	..	USA_CA_SanNicolas_4800BP_lc.SG	SouthernChannelIsland_6000-4000BP	SouthernChannelIsland	San Nicolas Island (California)	USA	33.2643	-119.539	Shotgun	..	0.0167611	11419	M	n/a (no relatives detected)	n/a (<300K SNPs)	n/a (<300K SNPs)	Q-L56	Q1b	22.89	A2	..	0.024	..	..	-0.108	0.042	Model_Misspecified	[0,0]	ds.minus	..	0.028	PASS	damage.ds.minus=0.024
SN-37_noUDG.SG	SN-37	SDMM, 17720	petrous	ScheibScience2018	..	..	..	Context: Based on dates on other individuals from same site (SN-32, SN-17, SN-44, SN-25, SN-60, SN-54, SN-04, SN-59)	4875	419	3650-2200 BCE	NA	NA	..	USA_CA_SanNicolas_4800BP_lc.SG	SouthernChannelIsland_6000-4000BP	SouthernChannelIsland	San Nicolas Island (California)	USA	33.2643	-119.539	Shotgun	..	0.125965	89991	F	n/a (no relatives detected)	n/a (<300K SNPs)	n/a (<300K SNPs)	n/a (female)	n/a (female)	12.39	A2ca	..	0.17	..	n/a (female)	-0.001	0.01	None	[0,0.019]	ds.minus	..	0.14	PASS	..
SN-40_noUDG.SG	SN-39	SDMM, 17728	Tooth	ScheibScience2018	..	..	..	Context: Based on dates on other individuals from same site (SN-32, SN-17, SN-44, SN-25, SN-60, SN-54, SN-04, SN-59)	4875	419	3650-2200 BCE	NA	NA	..	USA_CA_SanNicolas_4800BP.SG	SouthernChannelIsland_6000-4000BP	SouthernChannelIsland	San Nicolas Island (California)	USA	33.2643	-119.539	Shotgun	..	0.298897	179693	F	n/a (no relatives detected)	n/a (<300K SNPs)	n/a (<300K SNPs)	n/a (female)	n/a (female)	56.82	A2cb	..	0.46	..	n/a (female)	-0.012	0.01	None	[0,0.008]	ds.minus	..	0.329	PASS	..
SN-41_noUDG.SG	SN-41	SDMM, 17732	Tooth	ScheibScience2018	..	..	..	Context: Based on dates on other individuals from same site (SN-32, SN-17, SN-44, SN-25, SN-60, SN-54, SN-04, SN-59)	4875	419	3650-2200 BCE	NA	NA	..	USA_CA_SanNicolas_4800BP_lc.SG	SouthernChannelIsland_6000-4000BP	SouthernChannelIsland	San Nicolas Island (California)	USA	33.2643	-119.539	Shotgun	..	0.0117465	8228	F	n/a (no relatives detected)	n/a (<300K SNPs)	n/a (<300K SNPs)	n/a (female)	n/a (female)	8.57	A2ca	..	0.023	..	n/a (female)	0.037	0.045	None	[0,0.125]	ds.minus	..	0.033	PASS	damage.ds.minus=0.023
SN-45_noUDG.SG	SN-45	SDMM, 17739	Tooth	ScheibScience2018	..	..	..	Context: Based on dates on other individuals from same site (SN-32, SN-17, SN-44, SN-25, SN-60, SN-54, SN-04, SN-59)	4875	419	3650-2200 BCE	NA	NA	..	USA_CA_SanNicolas_4800BP_lc.SG	SouthernChannelIsland_6000-4000BP	SouthernChannelIsland	San Nicolas Island (California)	USA	33.2643	-119.539	Shotgun	..	0.00961205	6620	M	n/a (no relatives detected)	n/a (<300K SNPs)	n/a (<300K SNPs)	..	..	1.94	n/a (<2x)	n/a (<2x)	0.013	..	..	0.012	0.043	Model_Misspecified	[0,0.096]	ds.minus	..	0.012	PASS	damage.ds.minus=0.013
SN-48_noUDG.SG	SN-48	SDMM, 1961-36-1	Tooth	ScheibScience2018	..	..	..	Context: Based on dates on other individuals from same site (SN-32, SN-17, SN-44, SN-25, SN-60, SN-54, SN-04, SN-59)	4875	419	3650-2200 BCE	NA	NA	..	USA_CA_SanNicolas_4800BP.SG	SouthernChannelIsland_6000-4000BP	SouthernChannelIsland	San Nicolas Island (California)	USA	33.2643	-119.539	Shotgun	..	0.391247	265715	F	n/a (no relatives detected)	n/a (<300K SNPs)	n/a (<300K SNPs)	n/a (female)	n/a (female)	28.68	A2	..	0.423	..	n/a (female)	-0.007	0.006	None	[0,0.005]	ds.minus	..	0.45	PASS	..
SN-55_noUDG.SG	SN-55	SK, 257-69 Burial #1	Tooth	ScheibScience2018	..	..	..	Context: Based on dates on other individuals from same site (SN-32, SN-17, SN-44, SN-25, SN-60, SN-54, SN-04, SN-59)	4875	419	3650-2200 BCE	NA	NA	..	USA_CA_SanNicolas_4800BP_lc.SG	SouthernChannelIsland_6000-4000BP	SouthernChannelIsland	San Nicolas Island (California)	USA	33.2643	-119.539	Shotgun	..	0.0182073	11760	M	n/a (no relatives detected)	n/a (<300K SNPs)	n/a (<300K SNPs)	Q-L53	Q1b1	17.29	A2	..	0.028	..	..	-0.001	0.018	None	[0,0.034]	ds.minus	..	0.034	PASS	damage.ds.minus=0.028
SN-56_noUDG.SG	SN-56	SK, 257-76 Burial #8	Tooth	ScheibScience2018	..	..	..	Context: Based on dates on other individuals from same site (SN-32, SN-17, SN-44, SN-25, SN-60, SN-54, SN-04, SN-59)	4875	419	3650-2200 BCE	NA	NA	..	USA_CA_SanNicolas_4800BP_lc.SG	SouthernChannelIsland_6000-4000BP	SouthernChannelIsland	San Nicolas Island (California)	USA	33.2643	-119.539	Shotgun	..	0.0192884	12055	M	n/a (no relatives detected)	n/a (<300K SNPs)	n/a (<300K SNPs)	Q-YP1500	Q1a1b	95.2	A2cb	..	0.044	..	..	-0.047	0.055	Model_Misspecified	[0,0.061]	ds.minus	..	0.062	PASS	damage.ds.minus=0.044-0.044
SN-57_noUDG.SG	SN-57	SK, 257-80 Burial #12	Tooth	ScheibScience2018	..	..	..	Context: Based on dates on other individuals from same site (SN-32, SN-17, SN-44, SN-25, SN-60, SN-54, SN-04, SN-59)	4875	419	3650-2200 BCE	NA	NA	..	USA_CA_SanNicolas_4800BP_lc.SG	SouthernChannelIsland_6000-4000BP	SouthernChannelIsland	San Nicolas Island (California)	USA	33.2643	-119.539	Shotgun	..	0.0299799	19967	M	n/a (no relatives detected)	n/a (<300K SNPs)	n/a (<300K SNPs)	Q-L53	Q1b1	35.66	A2ca	..	0.043	..	..	0.03	0.029	None	[0,0.087]	ds.minus	..	0.052	PASS	damage.ds.minus=0.043-0.043
SN-58_noUDG.SG	SN-58	SK, Burial #16	Tooth	ScheibScience2018	..	..	..	Context: Based on dates on other individuals from same site (SN-32, SN-17, SN-44, SN-25, SN-60, SN-54, SN-04, SN-59)	4875	419	3650-2200 BCE	NA	NA	..	USA_CA_SanNicolas_4800BP.SG	SouthernChannelIsland_6000-4000BP	SouthernChannelIsland	San Nicolas Island (California)	USA	33.2643	-119.539	Shotgun	..	0.119255	77447	M	San Nicolas Island Family B (2 members) (SN-17 and SN-58 are 1st degree relatives)	n/a (<300K SNPs)	n/a (<300K SNPs)	Q-F1096	Q1a	105.75	A2ca	..	0.165	..	..	-0.012	0.024	None	[0,0.035]	ds.minus	..	0.158	PASS	..
SN-03_noUDG.SG	SN-03	SDMM, 16719	Tooth	ScheibScience2018	..	..	..	Direct: IntCal20	1588	72	239-535 calCE (1694±56 BP, UBA-31920)	NA	NA	..	USA_CA_SanNicolas_1600BP.SG	SouthernChannelIsland_4000-1500BP	SouthernChannelIsland	San Nicolas Island (California)	USA	33.2643	-119.539	Shotgun	..	0.438764	255454	F	n/a (no relatives detected)	n/a (<300K SNPs)	n/a (<300K SNPs)	n/a (female)	n/a (female)	13.14	Cb16a1	..	0.759	..	n/a (female)	-0.021	0.01	None	[0,0]	ds.minus	..	0.607	PASS	..
SN-04_noUDG.SG	SN-04	SDMM, 16732	Tooth	ScheibScience2018	..	..	..	Direct: IntCal20	4842	85	3081-2680 calBCE (4279±52 BP, UBA-31917)	NA	NA	..	USA_CA_SanNicolas_4800BP_lc.SG	SouthernChannelIsland_6000-4000BP	SouthernChannelIsland	San Nicolas Island (California)	USA	33.2643	-119.539	Shotgun	..	0.0715342	44595	M	n/a (no relatives detected)	n/a (<300K SNPs)	n/a (<300K SNPs)	Q-L54	Q1b1a	39.49	A2ca	..	0.125	..	..	-0.021	0.026	Model_Misspecified	[0,0.03]	ds.minus	..	0.177	PASS	..
SN-11_noUDG.SG	SN-11	SDMM, 16743	Tooth	ScheibScience2018	..	..	..	Direct: IntCal20	1087	63	771-987 calCE (1172±39 BP, UBA-31916)	NA	NA	..	USA_CA_SanNicolas_1600BP.SG	SouthernChannelIsland_4000-1500BP	SouthernChannelIsland	San Nicolas Island (California)	USA	33.2643	-119.539	Shotgun	..	3.61742	984658	M	n/a (no relatives detected)	325.577	87.1336	Q-Y4303	Q1b1a1a	36.01	D1	..	0.601	..	..	-0.039	0.002	Model_Misspecified	[0,0]	ds.minus	..	0.545	PASS	..
SN-12_noUDG.SG	SN-12	SDMM, 17643	Tooth	ScheibScience2018	..	..	..	Direct: IntCal20	1209	50	663-872 calCE (1269±34 BP, UBA-31921)	NA	NA	..	USA_CA_SanNicolas_1600BP_lc.SG	SouthernChannelIsland_4000-1500BP	SouthernChannelIsland	San Nicolas Island (California)	USA	33.2643	-119.539	Shotgun	..	0.0484931	30714	F	n/a (no relatives detected)	n/a (<300K SNPs)	n/a (<300K SNPs)	n/a (female)	n/a (female)	41.95	C	..	0.085	..	n/a (female)	0.063	0.032	None	[0,0.126]	ds.minus	..	0.095	PASS	..
SN-13_noUDG.SG	SN-13	SDMM, 17644	Tooth	ScheibScience2018	..	..	..	Direct: IntCal20	796	59	1040-1257 calCE (881±42 BP, UBA-31915)	NA	NA	..	USA_CA_SanNicolas_1600BP.SG	SouthernChannelIsland_4000-1500BP	SouthernChannelIsland	San Nicolas Island (California)	USA	33.2643	-119.539	Shotgun	..	1.14699	547948	F	n/a (no relatives detected)	455.328	226.225	n/a (female)	n/a (female)	31.37	C1b	..	0.669	..	n/a (female)	-0.024	0.005	None	[0,0]	ds.minus	..	0.643	PASS	..
SN-15_noUDG.SG	SN-15	SDMM, 17658	Tooth	ScheibScience2018	..	..	..	Direct: IntCal20	1762	57	78-325 calCE (1852±44 BP, UBA-31918)	NA	NA	..	USA_CA_SanNicolas_1600BP.SG	SouthernChannelIsland_4000-1500BP	SouthernChannelIsland	San Nicolas Island (California)	USA	33.2643	-119.539	Shotgun	..	0.338563	208632	F	n/a (no relatives detected)	n/a (<300K SNPs)	n/a (<300K SNPs)	n/a (female)	n/a (female)	23.4	Cb16a1	..	0.55	..	n/a (female)	-0.005	0.006	None	[0,0.007]	ds.minus	..	0.638	PASS	..
SN-17_noUDG.SG	SN-17	SDMM, 17662	Tooth	ScheibScience2018	..	..	..	Direct: IntCal20	5164	95	3369-3029 calBCE (4517±51 BP, UBA-31914)	NA	NA	..	USA_CA_SanNicolas_4800BP.SG	SouthernChannelIsland_6000-4000BP	SouthernChannelIsland	San Nicolas Island (California)	USA	33.2643	-119.539	Shotgun	..	0.806393	406912	M	San Nicolas Island Family B (2 members) (SN-17 and SN-58 are 1st degree relatives)	n/a (too few SNPs)	n/a (too few SNPs)	Q-M930	Q1b1a	22.45	A2ca	..	0.534	..	..	-0.021	0.006	None	[0,0]	ds.minus	..	0.401	PASS	..
SN-25_noUDG.SG	SN-25	SDMM, 17684	Tooth	ScheibScience2018	..	..	..	Direct: IntCal20	4378	72	2570-2297 calBCE (3940±40 BP, UBA-31922)	NA	NA	..	USA_CA_SanNicolas_4800BP.SG	SouthernChannelIsland_6000-4000BP	SouthernChannelIsland	San Nicolas Island (California)	USA	33.2643	-119.539	Shotgun	..	0.101014	64702	M	n/a (no relatives detected)	n/a (<300K SNPs)	n/a (<300K SNPs)	Q-L53	Q1b1	7.7	A2cb	..	0.168	..	..	-0.001	0.007	None	[0,0.013]	ds.minus	..	0.149	PASS	..
SN-32_noUDG.SG	SN-32	SDMM, 17703	Tooth	ScheibScience2018	..	..	..	Direct: IntCal20	5109	113	3341-2934 calBCE (4455±46 BP, UBA-31919)	NA	NA	..	USA_CA_SanNicolas_4800BP.SG	SouthernChannelIsland_6000-4000BP	SouthernChannelIsland	San Nicolas Island (California)	USA	33.2643	-119.539	Shotgun	..	0.177376	114216	M	n/a (no relatives detected)	n/a (<300K SNPs)	n/a (<300K SNPs)	Q-M3	Q1b1a1a	9.82	A2cb	..	0.098	..	..	-0.035	0.017	Model_Misspecified	[0,0]	ds.minus	..	0.088	PASS	..
SN-43_noUDG.SG	SN-43	SDMM, 17736	Tooth	ScheibScience2018	..	..	..	Direct: IntCal20	2635	79	795-550 calBCE (2541±26 BP, OxA-34809)	NA	NA	..	USA_CA_SanNicolas_1600BP_lc.SG	SouthernChannelIsland_4000-1500BP	SouthernChannelIsland	San Nicolas Island (California)	USA	33.2643	-119.539	Shotgun	..	0.0452175	29083	F	n/a (no relatives detected)	n/a (<300K SNPs)	n/a (<300K SNPs)	n/a (female)	n/a (female)	15.07	C1b41a	..	0.078	..	n/a (female)	-0.054	0.033	Model_Misspecified	[0,0.011]	ds.minus	..	0.092	PASS	..
SN-44_noUDG.SG	SN-44	SDMM, 17737	Tooth	ScheibScience2018	..	..	..	Direct: IntCal20	5390	80	3626-3194 calBCE (4647±54 BP, UBA-32254)	NA	NA	..	USA_CA_SanNicolas_4800BP.SG	SouthernChannelIsland_6000-4000BP	SouthernChannelIsland	San Nicolas Island (California)	USA	33.2643	-119.539	Shotgun	..	5.95607	1097545	M	n/a (no relatives detected)	688.231	247.849	Q-M848	Q1b1a1a	109.94	A2cb	..	0.651	..	..	-0.002	0.012	None	[0,0.022]	ds.minus	..	0.512	PASS	..
SN-51_noUDG.SG	SN-51	MDLH, PE7106	Tooth	ScheibScience2018	..	..	..	Direct: IntCal20	1478	41	410-539 calCE (1620±26 BP, OxA-16577)	NA	NA	..	USA_CA_SanNicolas_1600BP.SG_1d.rel.SN-50	SouthernChannelIsland_4000-1500BP	SouthernChannelIsland	San Nicolas Island (California)	USA	33.2643	-119.539	Shotgun	..	0.305813	197858	F	California, San Nicolas Island Family A (2 members) (I15690 and SN-51 are 1st degree relatives)	n/a (<300K SNPs)	n/a (<300K SNPs)	n/a (female)	n/a (female)	127.14	C1b41a1	..	0.4	..	n/a (female)	-0.022	0.007	None	[0,0]	ds.minus	..	0.524	PASS	..
SN-52_noUDG.SG	SN-52	MDLH, PE10252	Tooth	ScheibScience2018	..	..	..	Direct: IntCal20	919	39	990-1150 calCE (1013±26 BP, OxA-16578)	NA	NA	..	USA_CA_SanNicolas_1600BP.SG	SouthernChannelIsland_4000-1500BP	SouthernChannelIsland	San Nicolas Island (California)	USA	33.2643	-119.539	Shotgun	..	0.331173	208531	F	n/a (no relatives detected)	n/a (<300K SNPs)	n/a (<300K SNPs)	n/a (female)	n/a (female)	66.3	B2y1	..	0.439	..	n/a (female)	0.007	0.008	None	[0,0.023]	ds.minus	..	0.278	PASS	..
SN-53_noUDG.SG	SN-53	MDLH, PE10250	Tooth	ScheibScience2018	..	..	..	Direct: IntCal20	737	31	1165-1264 calCE (840±26 BP, OxA-16579)	NA	NA	..	USA_CA_SanNicolas_1600BP.SG	SouthernChannelIsland_4000-1500BP	SouthernChannelIsland	San Nicolas Island (California)	USA	33.2643	-119.539	Shotgun	..	0.467957	283197	F	n/a (no relatives detected)	n/a (<300K SNPs)	n/a (<300K SNPs)	n/a (female)	n/a (female)	64	B2a5b	..	0.614	..	n/a (female)	-0.017	0.015	None	[0,0.012]	ds.minus	..	0.405	PASS	..
SN-54_noUDG.SG	SN-54	SK, 28F-140 ID 133	Tooth	ScheibScience2018	..	..	..	Direct: IntCal20	4409	116	2835-2206 calBCE (3960±70 BP, Beta-124308)	NA	NA	..	USA_CA_SanNicolas_4800BP.SG	SouthernChannelIsland_6000-4000BP	SouthernChannelIsland	San Nicolas Island (California)	USA	33.2643	-119.539	Shotgun	..	0.314668	193384	M	n/a (no relatives detected)	n/a (<300K SNPs)	n/a (<300K SNPs)	Q-L54	Q1b1a	86.82	A2cb	..	0.433	..	..	0	0	None	[0,0]	ds.minus	..	0.389	PASS	..
SN-59_noUDG.SG	SN-59	SK, 28F - 137	Tooth	ScheibScience2018	..	..	..	Direct: IntCal20	5053	111	3328-2924 calBCE (4430±30 BP, NOSAMS-34058)	NA	NA	..	USA_CA_SanNicolas_4800BP.SG	SouthernChannelIsland_6000-4000BP	SouthernChannelIsland	San Nicolas Island (California)	USA	33.2643	-119.539	Shotgun	..	0.116661	76868	M	n/a (no relatives detected)	n/a (<300K SNPs)	n/a (<300K SNPs)	Q-L54	Q1b1a	112.47	A2cb	..	0.16	..	..	-0.061	0.018	Model_Misspecified	[0,0]	ds.minus	..	0.177	PASS	..
SN-60_noUDG.SG	SN-60	SK, 28F-70 Burial #2	Rib	ScheibScience2018	..	..	..	Direct: IntCal20	4409	116	2835-2206 calBCE (3960±70 BP, Beta-124308)	NA	NA	..	USA_CA_SanNicolas_4800BP_lc.SG	SouthernChannelIsland_6000-4000BP	SouthernChannelIsland	San Nicolas Island (California)	USA	33.2643	-119.539	Shotgun	..	0.015813	10321	M	n/a (no relatives detected)	n/a (<300K SNPs)	n/a (<300K SNPs)	P-P337	P1	8.56	A2cb	..	0.008	..	..	-0.038	0.032	Model_Misspecified	[0,0.025]	ds.minus	..	0.009	QUESTIONABLE_CRITICAL	.., damage.ds.minus=0.008
CT-02_noUDG.SG	CT-02	SDMM, 1986-22-0007-E	Tooth	ScheibScience2018	..	..	..	Context: Archaeological	400	87	1400-1700 CE	NA	NA	..	USA_CA_SanCatalina_400BP.SG	SouthernChannelIsland_<1500BP	SouthernChannelIsland	California (San Catalina Island)	USA	33.3833	-118.417	Shotgun	..	0.035993	23205	F	n/a (no relatives detected)	n/a (<300K SNPs)	n/a (<300K SNPs)	n/a (female)	n/a (female)	8.53	C1b41a1	..	0.054	..	n/a (female)	0.04	0.035	Model_Misspecified	[0,0.109]	ds.minus	..	0.0382	PASS	..
CT-01_noUDG.SG	CT-01	SDMM, 1973-36-1	Tooth	ScheibScience2018	..	..	..	Direct: IntCal20	424	60	1440-1634 calCE (387±38 BP, UBA-31907)	NA	NA	..	USA_CA_SanCatalina_400BP.SG	SouthernChannelIsland_<1500BP	SouthernChannelIsland	California (San Catalina Island)	USA	33.3833	-118.417	Shotgun	..	4.99979	1070383	M	n/a (no relatives detected)	137.534	0	Q-M848	Q1b1a1a	105.27	C1b41a1a	..	0.357	..	..	-0.003	0.005	None	[0,0.007]	ds.minus	..	0.32	PASS	..
I2703	I2703	NA-CA-131.2B-12-14 (1)	petrous	This Study	Johnson, John R. (JohnJ@sbnature2.org)	Chumash tribal representatives	Skeletal material repatriated to Santa Ynez Chumash tribe and reburied.	Context: Based on dates on other individuals from same site (I2705, I2706, I2704)	600	58	1250-1450 CE	NA	NA	..	USA_CA_SantaRosa_300BP	NorthernChannelIsland_<1500BP	NorthernChannelIsland	CA-SRI-2B (California, Santa Rosa Island, Skull Gulch)	USA	34.0019	-120.192	1240K	1	2.66218	773525	M	n/a (no relatives detected)	105.177	0	Q-M848	Q1b1a1a	263	A2	[0.990,0.997]	0.034	0.422	[0,0.004]	-0.003	0.01	None	[0,0.017]	ds.half	S2703.E1.L2	0.585	PASS	..
I2707	I2707	NA-CA-131.2B-12-14 (5)	petrous	This Study	Johnson, John R. (JohnJ@sbnature2.org)	Chumash tribal representatives	Skeletal material repatriated to Santa Ynez Chumash tribe and reburied.	Context: Based on dates on other individuals from same site (I2705, I2706, I2704)	600	58	1250-1450 CE	NA	NA	..	USA_CA_SantaRosa_300BP	NorthernChannelIsland_<1500BP	NorthernChannelIsland	CA-SRI-2B (California, Santa Rosa Island, Skull Gulch)	USA	34.0019	-120.192	1240K	1	3.12823	807778	M	n/a (no relatives detected)	59.6973	0	Q-M3	Q1b1a1a	404	A2	[0.986,0.994]	0.059	0.42	[0,0.003]	0.008	0.008	None	[0,0.024]	ds.half	S2707.E1.L2	0.744	PASS	..
I2704	I2704	NA-CA-131.2B-12-14 (2)	petrous	This Study	Johnson, John R. (JohnJ@sbnature2.org)	Chumash tribal representatives	Skeletal material repatriated to Santa Ynez Chumash tribe and reburied.	Direct: IntCal20	598	31	1301-1410 calCE (595±30 BP, Poz-83443)	115	80	..	USA_CA_SantaRosa_300BP	NorthernChannelIsland_<1500BP	NorthernChannelIsland	CA-SRI-2B (California, Santa Rosa Island, Skull Gulch)	USA	34.0019	-120.192	1240K	1	7.13134	744358	F	n/a (no relatives detected)	58.4909	0	n/a (female)	n/a (female)	1060	A2	..	0.037	0.011	n/a (female)	-0.006	0.007	None	[0,0.008]	ds.half	S2704.E1.L1	0.782	PASS	..	Poz-83443	..	..
I2705	I2705	NA-CA-131.2B-12-14 (3)	petrous	This Study	Johnson, John R. (JohnJ@sbnature2.org)	Chumash tribal representatives	Skeletal material repatriated to Santa Ynez Chumash tribe and reburied.	Direct: IntCal20	651	35	1262-1387 calCE (710±30 BP, Poz-83444)	310	110	..	USA_CA_SantaRosa_300BP	NorthernChannelIsland_<1500BP	NorthernChannelIsland	CA-SRI-2B (California, Santa Rosa Island, Skull Gulch)	USA	34.0019	-120.192	1240K	1	2.48248	704688	F	n/a (no relatives detected)	116.347	0	n/a (female)	n/a (female)	430	A2	..	0.077	0.01	n/a (female)	0.001	0.007	None	[0,0.015]	ds.half	S2705.E1.L1	0.353	PASS	..	Poz-83444	..	..
I2706	I2706	NA-CA-131.2B-12-14 (4)	petrous	This Study	Johnson, John R. (JohnJ@sbnature2.org)	Chumash tribal representatives	Skeletal material repatriated to Santa Ynez Chumash tribe and reburied.	Direct: IntCal20	621	40	1277-1391 calCE (675±30 BP, Poz-83445)	210	110	..	USA_CA_SantaRosa_300BP	NorthernChannelIsland_<1500BP	NorthernChannelIsland	CA-SRI-2B (California, Santa Rosa Island, Skull Gulch)	USA	34.0019	-120.192	1240K	1	0.438405	308661	M	n/a (no relatives detected)	n/a (too few SNPs)	n/a (too few SNPs)	Q-L54	Q1b1a	94.9	A2	..	0.113	0.434	[0,0.026]	0.005	0.015	None	[0,0.034]	ds.half	S2706.E1.L1	0.055	PASS	..	Poz-83445	..	..
I11967	I11967	NA-CA-131.2A-12-12	petrous	This Study	Johnson, John R. (JohnJ@sbnature2.org)	Chumash tribal representatives	Skeletal material repatriated to Santa Ynez Chumash tribe and reburied.	Direct: IntCal20	940	11	993-1027 calCE (1030±15 BP, PSUAMS-5731)	560	90	..	USA_CA_SantaRosa_300BP	NorthernChannelIsland_<1500BP	NorthernChannelIsland	CA-SRI-2A (California, Santa Rosa Island, Skull Gulch)	USA	34.0019	-120.192	1240K	1	2.94333	826952	F	n/a (no relatives detected)	137.169	22.3499	n/a (female)	n/a (female)	298.334	A2	[0.971,0.992]	0.127	0.008	n/a (female)	-0.004	0.004	None	[0,0.004]	ds.half	S11967.E1.L1	0.0018,0.562	PASS	..	PSUAMS-5731	>30kDa gelatin	0.879415
CR-01_noUDG.SG	CR-01	SDMM, 16713	Tooth	ScheibScience2018	..	..	..	Direct: IntCal20	1017	49	774-1022 calCE (1111±39 BP, UBA-31906)	NA	NA	..	USA_CA_SantaCruz_1000BP.SG	NorthernChannelIsland_<1500BP	NorthernChannelIsland	California (Santa Cruz Island)	USA	34.0036	-119.726	Shotgun	..	5.54996	1091129	F	n/a (no relatives detected)	46.8614	0	n/a (female)	n/a (female)	135.44	A2	..	0.456	..	n/a (female)	-0.027	0.004	None	[0,0]	ds.minus	..	0.4753	PASS	..
I11968	I11968	NA-CA-131.5A-12-5	petrous	This Study	Johnson, John R. (JohnJ@sbnature2.org)	Chumash tribal representatives	Skeletal material repatriated to Santa Ynez Chumash tribe and reburied.	Direct: IntCal20	3487	37	1614-1461 calBCE (3270±25 BP, PSUAMS-5768)	3250	160	..	USA_CA_SantaRosa_3200BP	NorthernChannelIsland_4000-1500BP	NorthernChannelIsland	CA-SRI-5A (California, Santa Rosa Island, Survey Point)	USA	34.0039	-120.179	1240K	1	0.872362	533958	M	n/a (no relatives detected)	472.601	241.17	Q-YP4673	Q1b1a1a	105.6	A2	[0.983,0.997]	0.222	0.393	[0.002,0.016]	-0.003	0.006	None	[0,0.009]	ds.half	S11968.E1.L1	0.035	PASS	..	PSUAMS-5768	>30kDa gelatin	0.665509
I11969	I11969	NA-CA-131.5A-12-7	petrous	This Study	Johnson, John R. (JohnJ@sbnature2.org)	Chumash tribal representatives	Skeletal material repatriated to Santa Ynez Chumash tribe and reburied.	Direct: IntCal20	3463	30	1607-1450 calBCE (3255±20 BP, PSUAMS-5769)	3225	160	..	USA_CA_SantaRosa_3200BP	NorthernChannelIsland_4000-1500BP	NorthernChannelIsland	CA-SRI-5A (California, Santa Rosa Island, Survey Point)	USA	34.0039	-120.179	1240K	1	3.8804	849792	F	n/a (no relatives detected)	230.015	59.8223	n/a (female)	n/a (female)	274.6	C1b	[0.979,0.993]	0.126	0.008	n/a (female)	-0.008	0.003	None	[0,0]	ds.half	S11969.E1.L1	0.575	PASS	..	PSUAMS-5769	>30kDa gelatin	0.666797
I2709	I2709	3801.1 (CA-SRI-3)	tooth	This Study	Johnson, John R. (JohnJ@sbnature2.org)	Chumash tribal representatives	Skeletal material repatriated to Santa Ynez Chumash tribe and reburied.	Direct: IntCal20	5407	61	3621-3366 calBCE (4680±40 BP, Poz-83502)	4995	170	..	USA_CA_SantaRosa_4900BP	NorthernChannelIsland_6000-4000BP	NorthernChannelIsland	CA-SRI-3 (California, Santa Rosa Island, Tecolote Point)	USA	34.0048	-120.185	1240K	1	0.451008	333298	F	n/a (no relatives detected)	n/a (too few SNPs)	n/a (too few SNPs)	n/a (female)	n/a (female)	264	R	..	0.104	0.009	n/a (female)	-0.006	0.014	None	[0,0.021]	ds.half	S2709.E1.L1	..	PASS	..	Poz-83502	..	..
I2710	I2710	3805 (CA-SRI-3)	tooth	This Study	Johnson, John R. (JohnJ@sbnature2.org)	Chumash tribal representatives	Skeletal material repatriated to Santa Ynez Chumash tribe and reburied.	Direct: IntCal20	7823	59	5982-5755 calBCE (6990±40 BP, Poz-83503)	7580	130	..	USA_CA_SantaRosa_7400BP	NorthernChannelIsland_8000-6000BP	NorthernChannelIsland	CA-SRI-3 (California, Santa Rosa Island, Tecolote Point)	USA	34.0048	-120.185	1240K	1	0.368057	293408	M	California, Santa Rosa Island, Tecolote Point, CA-SRI-3 Family A (3 members) (I2710, I2711, and I2712 have a 2nd or 3rd degree relationship with each other)	n/a (<300K SNPs)	n/a (<300K SNPs)	Q-L54	Q1b1a	167	A2	..	0.082	0.445	[0,0.054]	0.009	0.019	None	[0,0.046]	ds.half	S2710.E1.L1	0.0086	PASS	..	Poz-83503	..	..
I2712	I2712	NA-CA-131.3A-12-16	tooth	This Study	Johnson, John R. (JohnJ@sbnature2.org)	Chumash tribal representatives	Skeletal material repatriated to Santa Ynez Chumash tribe and reburied.	Direct: IntCal20	7698	42	5835-5667 calBCE (6865±35 BP, Poz-83504)	7475	130	..	USA_CA_SantaRosa_7400BP	NorthernChannelIsland_8000-6000BP	NorthernChannelIsland	CA-SRI-3 (California, Santa Rosa Island, Tecolote Point)	USA	34.0048	-120.185	1240K	1	0.0458311	46811	M	California, Santa Rosa Island, Tecolote Point, CA-SRI-3 Family A (3 members) (I2710, I2711, and I2712 have a 2nd or 3rd degree relationship with each other)	n/a (<300K SNPs)	n/a (<300K SNPs)	Q-M3	Q1b1a1a	202	A2	..	0.064	0.457	n/a (13 SNPs)	0	0	None	[0,0]	ds.half	S2712.E1.L1	0.0035	PASS	..	Poz-83504	..	..
I2713	I2713	NA-CA-131.3A-12-35	tooth and bone	This Study	Johnson, John R. (JohnJ@sbnature2.org)	Chumash tribal representatives	Skeletal material repatriated to Santa Ynez Chumash tribe and reburied.	Direct: IntCal20	5105	113	3339-2932 calBCE (4450±40 BP, Poz-83505)	4710	150	..	USA_CA_SantaRosa_4900BP_lc	NorthernChannelIsland_6000-4000BP	NorthernChannelIsland	CA-SRI-3 (California, Santa Rosa Island, Tecolote Point)	USA	34.0048	-120.185	1240K	1	0.0117682	12229	M	n/a (no relatives detected)	n/a (<300K SNPs)	n/a (<300K SNPs)	Q-L56	Q1b	427	R	..	0.06	0.401	n/a (2 SNPs)	-0.001	0.018	Model_Misspecified	[0,0.034]	ds.half	S2713.E1.L1	0.0015	PASS	..	Poz-83505	..	..
I2711	I2711	4040.1 (CA-SRI-3)	tooth	This Study	Johnson, John R. (JohnJ@sbnature2.org)	Chumash tribal representatives	Skeletal material repatriated to Santa Ynez Chumash tribe and reburied.	Direct: IntCal20	7369	31	5477-5372 calBCE (6455±25 BP, PSUAMS-2153)	7210	115	..	USA_CA_SantaRosa_7400BP	NorthernChannelIsland_8000-6000BP	NorthernChannelIsland	CA-SRI-3 (California, Santa Rosa Island, Tecolote Point)	USA	34.0048	-120.185	1240K	1	0.968351	540072	F	California, Santa Rosa Island, Tecolote Point, CA-SRI-3 Family A (3 members) (I2710, I2711, and I2712 have a 2nd or 3rd degree relationship with each other)	376.712	63.5873	n/a (female)	n/a (female)	104	A2	..	0.11	0.008	n/a (female)	-0.013	0.009	None	[0,0.005]	ds.half	S2711.E1.L1	0.029	PASS	..	PSUAMS-2153	XAD amino acids	0.447652
I11557	I11557	NA-CA-131.3A-12-2	petrous	This Study	Johnson, John R. (JohnJ@sbnature2.org)	Chumash tribal representatives	Skeletal material repatriated to Santa Ynez Chumash tribe and reburied.	Direct: IntCal20	7630	27	5726-5631 calBCE (6785±30 BP, PSUAMS-5726)	7405	130	..	USA_CA_SantaRosa_7400BP	NorthernChannelIsland_8000-6000BP	NorthernChannelIsland	CA-SRI-3 (California, Santa Rosa Island, Tecolote Point)	USA	34.0048	-120.185	1240K	1	3.94501	850415	F	n/a (no relatives detected)	347.296	86.9272	n/a (female)	n/a (female)	248	A2	[0.979,0.996]	0.134	0.007	n/a (female)	-0.01	0.003	None	[0,0]	ds.half	S11557.E1.L1	0.565	PASS	..	PSUAMS-5726	>30kDa gelatin	0.429763
I11558	I11558	NA-CA-131.3A-12-9	petrous	This Study	Johnson, John R. (JohnJ@sbnature2.org)	Chumash tribal representatives	Skeletal material repatriated to Santa Ynez Chumash tribe and reburied.	Direct: IntCal20	7627	27	5724-5631 calBCE (6780±30 BP, PSUAMS-5727)	7450	105	..	USA_CA_SantaRosa_7400BP	NorthernChannelIsland_8000-6000BP	NorthernChannelIsland	CA-SRI-3 (California, Santa Rosa Island, Tecolote Point)	USA	34.0048	-120.185	1240K	1	3.58822	835299	F	n/a (no relatives detected)	281.316	29.5635	n/a (female)	n/a (female)	238.8	A2	[0.985,0.999]	0.132	0.008	n/a (female)	-0.002	0.005	None	[0,0.008]	ds.half	S11558.E1.L1	0.331	PASS	..	PSUAMS-5727	>30kDa gelatin	0.430032
I14827	I14827	P.D. 1034 (CA-LAN-222, Feature 11)	bone (long bone)	This Study	Johnson, John R. (JohnJ@sbnature2.org)	Chumash tribal representatives	Skeletal material repatriated to Santa Ynez Chumash tribe and reburied.	Context: Archaeological	3450	289	2000-1000 BCE	NA	NA	28-43	USA_CA_Malibu_8000BP_lc_contam	SouthernCaliforniaMainland_8000-6000BP	SouthernCaliforniaMainland	Paradise Cove (California, Malibu)	USA	34.0203	-118.787	1240K	1	0.00847355	9053	F	n/a (no relatives detected)	n/a (<300K SNPs)	n/a (<300K SNPs)	n/a (female)	n/a (female)	1.234	n/a (<2x)	n/a (<2x)	0.103	0.012	n/a (female)	-0.108	0.042	Model_Misspecified	[0,0]	ds.half	S14827.Y1.E1.L1	..	QUESTIONABLE_CRITICAL	popgen.looks.contaminated
I14828	I14828	P.D. 1068 (CA-LAN-222, Feature 22)	petrous	This Study	Johnson, John R. (JohnJ@sbnature2.org)	Chumash tribal representatives	Skeletal material repatriated to Santa Ynez Chumash tribe and reburied.	Context: Archaeological	3450	289	2000-1000 BCE	NA	NA	25-26	USA_CA_Malibu_8000BP_lc_contam	SouthernCaliforniaMainland_8000-6000BP	SouthernCaliforniaMainland	Paradise Cove (California, Malibu)	USA	34.0203	-118.787	1240K	1	0.00921575	9458	M	n/a (no relatives detected)	n/a (<300K SNPs)	n/a (<300K SNPs)	..	..	0.6255	n/a (<2x)	n/a (<2x)	0.24	0.34	..	-0.107	0.013	None	[0,0]	ds.half	S14828.Y1.E1.L1	0.00065	QUESTIONABLE_CRITICAL	sexratio=0.34, popgen.looks.contaminated
I14825	I14825	P.D. 1018 (CA-LAN-222, Feature 3)	tooth	This Study	Johnson, John R. (JohnJ@sbnature2.org)	Chumash tribal representatives	Skeletal material repatriated to Santa Ynez Chumash tribe and reburied.	Direct: IntCal20	3198	49	1377-1130 calBCE (3005±20 BP, PSUAMS-7672)	2995	105	22-45	USA_CA_Malibu_3400BP	SouthernCaliforniaMainland_4000-1500BP	SouthernCaliforniaMainland	Paradise Cove (California, Malibu)	USA	34.0203	-118.787	1240K	1	0.449748	360396	M	n/a (no relatives detected)	n/a (too few SNPs)	n/a (too few SNPs)	Q-M3	Q1b1a1a	56.06	A2ao	[0.984,0.997]	0.145	0.388	[0,0.014]	0.001	0.012	None	[0,0.025]	ds.half	S14825.Y1.E1.L1	0.016	PASS	..	PSUAMS-7672	>30kDa gelatin	0.687732
I14826	I14826	P.D. 1025 (CA-LAN-222, Feature 8)	bone	This Study	Johnson, John R. (JohnJ@sbnature2.org)	Chumash tribal representatives	Skeletal material repatriated to Santa Ynez Chumash tribe and reburied.	Direct: IntCal20	3771	40	1890-1749 calBCE (3505±20 BP, PSUAMS-7673)	3745	65	20-26	USA_CA_Malibu_3400BP	SouthernCaliforniaMainland_4000-1500BP	SouthernCaliforniaMainland	Paradise Cove (California, Malibu)	USA	34.0203	-118.787	1240K	1	0.222628	205512	F	n/a (no relatives detected)	n/a (<300K SNPs)	n/a (<300K SNPs)	n/a (female)	n/a (female)	18.14	D1	[0.968,0.997]	0.172	0.01	n/a (female)	-0.025	0.015	None	[0,0.004]	ds.half	S14826.Y1.E1.L1	0.019	PASS	..	PSUAMS-7673	>30kDa gelatin	0.646454
I3562	I3562	NA-CA-131.41A-12-90	petrous	This Study	Johnson, John R. (JohnJ@sbnature2.org)	Chumash tribal representatives	Skeletal material repatriated to Santa Ynez Chumash tribe and reburied.	Context: Based on dates on other individuals from same site (I3564, I2708, I3565)	3200	115	1450-1050 BCE	NA	NA	..	USA_CA_SantaRosa_3000BP_lc	NorthernChannelIsland_4000-1500BP	NorthernChannelIsland	CA-SRI-41 (California, Santa Rosa Island, Cañada Verde Dunes)	USA	34.0233	-120.133	1240K	1	0.0140531	13947	F	n/a (no relatives detected)	n/a (<300K SNPs)	n/a (<300K SNPs)	n/a (female)	n/a (female)	4.93	A2	[0.974,1.000]	0.153	0.025	n/a (female)	-0.103	0	Model_Misspecified	[0,0]	ds.half	S3562.E1.L1	0.0031	PASS	..
I3563	I3563	NA-CA-131.41A-12-92	petrous	This Study	Johnson, John R. (JohnJ@sbnature2.org)	Chumash tribal representatives	Skeletal material repatriated to Santa Ynez Chumash tribe and reburied.	Context: Based on dates on other individuals from same site (I3564, I2708, I3565)	3200	115	1450-1050 BCE	NA	NA	..	USA_CA_SantaRosa_3000BP	NorthernChannelIsland_4000-1500BP	NorthernChannelIsland	CA-SRI-41 (California, Santa Rosa Island, Cañada Verde Dunes)	USA	34.0233	-120.133	1240K	1	0.0256675	25229	F	n/a (no relatives detected)	n/a (<300K SNPs)	n/a (<300K SNPs)	n/a (female)	n/a (female)	5.82	B2b+152	[0.974,1.000]	0.112	0.008	n/a (female)	-0.102	0	Model_Misspecified	[0,0]	ds.half	S3563.E1.L1	0.0069	PASS	..
I2708	I2708	NA-CA-131.41A-12-77	petrous	This Study	Johnson, John R. (JohnJ@sbnature2.org)	Chumash tribal representatives	Skeletal material repatriated to Santa Ynez Chumash tribe and reburied.	Direct: IntCal20	3225	61	1391-1130 calBCE (3020±30 BP, Poz-83479)	3060	100	..	USA_CA_SantaRosa_3000BP	NorthernChannelIsland_4000-1500BP	NorthernChannelIsland	CA-SRI-41 (California, Santa Rosa Island, Cañada Verde Dunes)	USA	34.0233	-120.133	1240K	1	0.210355	186559	F	n/a (no relatives detected)	n/a (<300K SNPs)	n/a (<300K SNPs)	n/a (female)	n/a (female)	35.7	M8	..	0.118	0.013	n/a (female)	-0.021	0.023	None	[0,0.024]	ds.half	S2708.E1.L1	0.015	PASS	..	Poz-83479	..	..
I3565	I3565	NA-CA-131.41A-12-94	petrous	This Study	Johnson, John R. (JohnJ@sbnature2.org)	Chumash tribal representatives	Skeletal material repatriated to Santa Ynez Chumash tribe and reburied.	Direct: IntCal20	3115	48	1260-1055 calBCE (2955±25 BP, PSUAMS-2073)	2930	95	..	USA_CA_SantaRosa_3000BP	NorthernChannelIsland_4000-1500BP	NorthernChannelIsland	CA-SRI-41 (California, Santa Rosa Island, Cañada Verde Dunes)	USA	34.0233	-120.133	1240K	1	4.52951	792382	F	n/a (no relatives detected)	418.27	159.577	n/a (female)	n/a (female)	580	A2	[0.986,0.994]	0.075	0.009	n/a (female)	0.001	0.004	None	[0,0.009]	ds.half	S3565.E1.L1	0.8	PASS	..	PSUAMS-2073	>30kDa gelatin	0.692211
I3564	I3564	NA-CA-131.41A-12-93	petrous	This Study	Johnson, John R. (JohnJ@sbnature2.org)	Chumash tribal representatives	Skeletal material repatriated to Santa Ynez Chumash tribe and reburied.	Direct: IntCal20	3330	44	1447-1298 calBCE (3120±25 BP, PSUAMS-2116)	3025	170	..	USA_CA_SantaRosa_3000BP	NorthernChannelIsland_4000-1500BP	NorthernChannelIsland	CA-SRI-41 (California, Santa Rosa Island, Cañada Verde Dunes)	USA	34.0233	-120.133	1240K	1	4.97814	797325	F	n/a (no relatives detected)	220.528	20.5601	n/a (female)	n/a (female)	532	C5b	[0.993,0.999]	0.072	0.01	n/a (female)	-0.01	0.006	None	[0,0.002]	ds.half	S3564.E1.L1	0.763	PASS	..	PSUAMS-2116	>30kDa gelatin	0.677988
SM-01_noUDG.SG	SM-01	MDLH, PE7066	Tooth	ScheibScience2018	..	..	..	Direct (WARNING MISSING LAB CODE): IntCal20	606	34	1286-1396 calCE (641±25 BP)	NA	NA	..	USA_CA_SanMiguel_650BP.SG	SouthernCaliforniaMainland_<1500BP	NorthernChannelIsland	San Miguel Island (California)	USA	34.0333	-120.383	Shotgun	..	0.169758	110375	M	n/a (no relatives detected)	n/a (<300K SNPs)	n/a (<300K SNPs)	Q-YP4673	Q1b1a1a	24.32	A2	..	0.235	..	..	-0.011	0.017	None	[0,0.022]	ds.minus	..	0.1537	PASS	..
SM-02_noUDG.SG	SM-02	MDLH, PE7076	Tooth	ScheibScience2018	..	..	..	Direct (WARNING MISSING LAB CODE): IntCal20	722	26	1174-1269 calCE (826±26 BP)	NA	NA	..	USA_CA_SanMiguel_650BP.SG	SouthernCaliforniaMainland_<1500BP	NorthernChannelIsland	San Miguel Island (California)	USA	34.0333	-120.383	Shotgun	..	3.27057	971662	F	n/a (no relatives detected)	61.153	0	n/a (female)	n/a (female)	33.18	A2	..	0.86	..	n/a (female)	-0.021	0.009	None	[0,0]	ds.minus	..	0.515	PASS	..
I11261	I11261	NA-CA-1-12-2	petrous	This Study	Johnson, John R. (JohnJ@sbnature2.org)	Chumash tribal representatives	Skeletal material repatriated to Santa Ynez Chumash tribe and reburied.	Direct: IntCal20	4032	42	2191-1982 calBCE (3690±20 BP, PSUAMS-4879)	3950	85	..	USA_CA_Carpinteria_4000BP	SouthernCaliforniaMainland_4000-1500BP	SouthernCaliforniaMainland	CA-SBA-1 (California, Carpinteria, Rincon)	USA	34.3788	-119.479	1240K	1	0.12246	113975	M	n/a (no relatives detected)	n/a (<300K SNPs)	n/a (<300K SNPs)	Q-CTS2730	Q1b1a2	15.93	D4	[0.954,0.993]	0.257	0.429033	..	0.022	0.027	None	[0,0.075]	ds.half	S11261.E1.L1	0.0031	PASS	..	PSUAMS-4879	XAD amino acids	0.631681
I11290	I11290	NA-CA-7-12-11	petrous	This Study	Johnson, John R. (JohnJ@sbnature2.org)	Chumash tribal representatives	Skeletal material repatriated to Santa Ynez Chumash tribe and reburied.	Context: Date(s) from same site (I11291, I15168, I15476)	7075	72	5250-5000 BCE	NA	NA	..	USA_CA_Carpinteria_7000BP	SouthernCaliforniaMainland_8000-6000BP	SouthernCaliforniaMainland	CA-SBA-7 (California, Carpinteria, Mishopshnow)	USA	34.3858	-119.512	1240K	1	0.131705	125034	F	n/a (no relatives detected)	n/a (<300K SNPs)	n/a (<300K SNPs)	n/a (female)	n/a (female)	14.07	A2+(64)	[0.935,0.983]	0.1995	0.0128755	n/a (female)	0.003	0.023	None	[0,0.048]	ds.half	S11290.E1.L1	0.0054	PASS	..
I11292	I11292	NA-CA-7-12-2	petrous	This Study	Johnson, John R. (JohnJ@sbnature2.org)	Chumash tribal representatives	Skeletal material repatriated to Santa Ynez Chumash tribe and reburied.	Context: Date(s) from same site (I11291, I15168, I15476)	7075	72	5250-5000 BCE	NA	NA	..	USA_CA_Carpinteria_7000BP	SouthernCaliforniaMainland_8000-6000BP	SouthernCaliforniaMainland	CA-SBA-7 (California, Carpinteria, Mishopshnow)	USA	34.3858	-119.512	1240K	1	0.718285	467417	M	n/a (no relatives detected)	172.277	26.4913	Q-L54	Q1b1a	118.7	A2+(64)	[0.971,0.99]	0.1695	0.397	[0.004,0.022]	0.006	0.006	None	[0,0.018]	ds.half	S11292.E1.L1	0.015	PASS	..
I15477	I15477	NA-CA-7-12-7 (CA-SBA-7, Trench A, burial at 40")	petrous	This Study	Johnson, John R. (JohnJ@sbnature2.org)	Chumash tribal representatives	Skeletal material repatriated to Santa Ynez Chumash tribe and reburied.	Context: Date(s) from same site (I11291, I15168, I15476)	7075	72	5250-5000 BCE	NA	NA	..	USA_CA_Carpinteria_7000BP	SouthernCaliforniaMainland_8000-6000BP	SouthernCaliforniaMainland	CA-SBA-7 (California, Carpinteria, Mishopshnow)	USA	34.3858	-119.512	1240K	1	0.49538	389018	M	n/a (no relatives detected)	n/a (too few SNPs)	n/a (too few SNPs)	Q-M848	Q1b1a1a	26.5	A2+(64)+@16111	[0.972,0.995]	0.162	0.398	[0,0.019]	-0.002	0.01	None	[0,0.018]	ss.USER	S15477.Y1.E2.L1	0.444	PASS	..
I11291	I11291	NA-CA-7-12-14 | NA-CA-7-12-14 (CA-SBA-7, Trench X, burial at 36")	petrous	This Study	Johnson, John R. (JohnJ@sbnature2.org)	Chumash tribal representatives	Skeletal material repatriated to Santa Ynez Chumash tribe and reburied.	Direct: IntCal20	7078	50	5216-5045 calBCE (6190±25 BP, PSUAMS-4782)	7020	90	..	USA_CA_Carpinteria_7000BP	SouthernCaliforniaMainland_8000-6000BP	SouthernCaliforniaMainland	CA-SBA-7 (California, Carpinteria, Mishopshnow)	USA	34.3858	-119.512	1240K	2	0.902359	542168	F	n/a (no relatives detected)	170.36	79.689	n/a (female)	n/a (female)	..	A2+(64)	..	..	0.008	n/a (female)	-0.012	0.006	None	[0,0]	ds.half,ss.USER	S11291.E1.L1,S15167.Y1.E1.L1	0.028,0.369	PASS	..	PSUAMS-4782	XAD amino acids	0.462754
I15476	I15476	NA-CA-7-12-10 (CA-SBA-7, Trench A, Section 1, reburial at 36")	petrous	This Study	Johnson, John R. (JohnJ@sbnature2.org)	Chumash tribal representatives	Skeletal material repatriated to Santa Ynez Chumash tribe and reburied.	Direct: IntCal20	7070	52	5213-5035 calBCE (6170±25 BP, PSUAMS-7728)	6995	95	..	USA_CA_Carpinteria_7000BP	SouthernCaliforniaMainland_8000-6000BP	SouthernCaliforniaMainland	CA-SBA-7 (California, Carpinteria, Mishopshnow)	USA	34.3858	-119.512	1240K	1	0.249736	217232	F	n/a (no relatives detected)	n/a (<300K SNPs)	n/a (<300K SNPs)	n/a (female)	n/a (female)	24.57	A2+(64)	[0.933,0.972]	0.154	0.012	n/a (female)	-0.008	0.019	None	[0,0.029]	ss.USER	S15476.Y1.E1.L1	0.138	PASS	mtcontam=[0.933,0.972]	PSUAMS-7728	>30kDa gelatin	0.463973
I15168	I15168	NA-CA-7-12-17 (CA-SBA-7, Trench A, Section 1, burial at 40")	petrous	This Study	Johnson, John R. (JohnJ@sbnature2.org)	Chumash tribal representatives	Skeletal material repatriated to Santa Ynez Chumash tribe and reburied.	Direct: IntCal20	7070	52	5213-5035 calBCE (6170±25 BP, PSUAMS-7733)	6995	95	..	USA_CA_Carpinteria_7000BP	SouthernCaliforniaMainland_8000-6000BP	SouthernCaliforniaMainland	CA-SBA-7 (California, Carpinteria, Mishopshnow)	USA	34.3858	-119.512	1240K	1	0.379358	296384	F	n/a (no relatives detected)	n/a (<300K SNPs)	n/a (<300K SNPs)	n/a (female)	n/a (female)	27.46	B2b	[0.950,0.982]	0.168	0.009	n/a (female)	0.013	0.014	None	[0,0.04]	ss.USER	S15168.Y1.E1.L1	0.171	PASS	..	PSUAMS-7733	XAD amino acids	0.463771
CH-01_noUDG.SG	CH-01	JRJ, Burial #1	Tooth	ScheibScience2018	..	..	..	Direct: IntCal20	1469	38	416-545 calCE (1600±30 BP, BA-443411)	NA	NA	..	USA_CA_Carpinteria_1500BP_contam_lc.SG	SouthernCaliforniaMainland_<1500BP	SouthernCaliforniaMainland	Carpinteria (California)	USA	34.3992	-119.516	Shotgun	..	0.00733419	4939	F	n/a (no relatives detected)	n/a (<300K SNPs)	n/a (<300K SNPs)	n/a (female)	n/a (female)	4.19	A2	..	0.011	..	n/a (female)	-0.106	0.05	Model_Misspecified	[0,0]	ds.minus	..	0.0148	QUESTIONABLE_CRITICAL	2500.to.5000.SNPs, .., damage.ds.minus=0.011
I11296	I11296	NA-CA-81-12-9	petrous	This Study	Johnson, John R. (JohnJ@sbnature2.org)	Chumash tribal representatives	Skeletal material repatriated to Santa Ynez Chumash tribe and reburied.	Direct: IntCal20	2737	14	805-773 calBCE (2590±20 BP, PSUAMS-4900)	2585	90	..	USA_CA_Goleta_2600BP	SouthernCaliforniaMainland_4000-1500BP	SouthernCaliforniaMainland	CA-SBA-81 (California, Santa Barbara County, Las Llagas No. 1)	USA	34.4559	-119.999	1240K	1	4.23321	775900	M	n/a (no relatives detected)	99.9013	57.3095	Q-M3	Q1b1a1a	768.1	A2+(64)+@153	[0.967,0.986]	0.1165	0.41	[0.003,0.006]	-0.007	0.004	None	[0,0.001]	ds.half	S11296.E1.L1	0.507	PASS	..	PSUAMS-4900	>30kDa gelatin	0.724285
I11295	I11295	NA-CA-78-12-2	petrous	This Study	Johnson, John R. (JohnJ@sbnature2.org)	Chumash tribal representatives	Skeletal material repatriated to Santa Ynez Chumash tribe and reburied.	Context: Archaeological	400	144	1300-1800 CE	NA	NA	..	USA_CA_Goleta_400BP	SouthernCaliforniaMainland_<1500BP	SouthernCaliforniaMainland	CA-SBA-78 (California, Santa Barbara County, Mikiw)	USA	34.4406	-119.964	1240K	1	3.40525	777998	F	n/a (no relatives detected)	65.5868	0	n/a (female)	n/a (female)	995.1	C1b	[0.991,0.999]	0.0925	0.007	n/a (female)	-0.009	0.065	None	[0,0.118]	ds.half	S11295.E1.L1	0.415	PASS	..
I11285	I11285	NA-CA-SBA-477-12-15	petrous	This Study	Johnson, John R. (JohnJ@sbnature2.org)	Chumash tribal representatives	Skeletal material repatriated to Santa Ynez Chumash tribe and reburied.	Context: Archaeological	400	144	1300-1800 CE	NA	NA	..	USA_CA_LakeCachuma_400BP	SouthernCaliforniaMainland_<1500BP	SouthernCaliforniaMainland	CA-SBA-477 (California, Lake Cachuma, Tequepis Creek)	USA	34.571	-119.952	1240K	1	0.578439	385171	M	n/a (no relatives detected)	n/a (too few SNPs)	n/a (too few SNPs)	Q-BZ4256	Q1b1a1a	204.4	A2+(64)+@153	[0.857,0.955]	0.186	0.41	[0,0.018]	-0.015	0.008	None	[0,0.001]	ds.half	S11285.E1.L1	0.027	PASS	mtcontam=[0.857,0.955]
I11286	I11286	NA-CA-SBA-477-12-2	petrous	This Study	Johnson, John R. (JohnJ@sbnature2.org)	Chumash tribal representatives	Skeletal material repatriated to Santa Ynez Chumash tribe and reburied.	Context: Archaeological	400	144	1300-1800 CE	NA	NA	..	USA_CA_LakeCachuma_400BP	SouthernCaliforniaMainland_<1500BP	SouthernCaliforniaMainland	CA-SBA-477 (California, Lake Cachuma, Tequepis Creek)	USA	34.571	-119.952	1240K	1	0.0333875	33611	M	n/a (no relatives detected)	n/a (<300K SNPs)	n/a (<300K SNPs)	Q-L56	Q1b	4.184	..	[0.928,0.996]	0.268	0.399229	n/a (2 SNPs)	0.057	0.022	None	[0.014,0.1]	ds.half	S11286.E1.L1	0.00038	PASS	..
I11294	I11294	NA-CA-73-12-4	petrous	This Study	Johnson, John R. (JohnJ@sbnature2.org)	Chumash tribal representatives	Skeletal material repatriated to Santa Ynez Chumash tribe and reburied.	Direct: IntCal20	1467	33	428-540 calCE (1590±15 BP, PSUAMS-4761)	1230	80	..	USA_CA_Goleta_1200BP	SouthernCaliforniaMainland_<1500BP	SouthernCaliforniaMainland	CA-SBA-73 (California, Goleta, Tecolote No. 2)	USA	34.43	-119.917	1240K	1	1.5639	645537	F	n/a (no relatives detected)	28.735	0	n/a (female)	n/a (female)	378.2	C1b	[0.979,0.993]	0.1825	0.01	n/a (female)	-0.003	0.011	None	[0,0.019]	ds.half	S11294.E1.L1	0.093	PASS	..	PSUAMS-4761	>30kDa gelatin	0.820476
I11293	I11293	SK 127	petrous	This Study	Johnson, John R. (JohnJ@sbnature2.org)	Chumash tribal representatives	Skeletal material repatriated to Santa Ynez Chumash tribe and reburied.	Context: Archaeological	1100	87	700-1000 CE	NA	NA	..	USA_CA_Goleta_1200BP	SouthernCaliforniaMainland_<1500BP	SouthernCaliforniaMainland	CA-SBA-72 (California, Goleta, Tecolote No. 1)	USA	34.4301	-119.916	1240K	1	4.64088	783985	M	n/a (no relatives detected)	104.859	0	Q-M3	Q1b1a1a	949.6	A2	[0.98,0.995]	0.103	0.415	[0.002,0.006]	0.001	0.006	None	[0,0.013]	ds.half	S11293.E1.L1	0.565	PASS	..
I11287	I11287	NA-CA-52-12-13 (CA-SBA-52, Trench 7, Section A, burial at 29")	petrous	This Study	Johnson, John R. (JohnJ@sbnature2.org)	Chumash tribal representatives	Skeletal material repatriated to Santa Ynez Chumash tribe and reburied.	Direct: IntCal20	1927	34	41 calBCE - 106 calCE (1990±15 BP, PSUAMS-4897)	1700	80	..	USA_CA_Goleta_1700BP	SouthernCaliforniaMainland_4000-1500BP	SouthernCaliforniaMainland	CA-SBA-52 (California, Goleta, Campbell No. 2)	USA	34.4228	-119.857	1240K	2	4.95163	760927	F	n/a (no relatives detected)	71.7515	0	n/a (female)	n/a (female)	..	D1	..	..	0.007	n/a (female)	0.002	0.051	None	[0,0.102]	ss.USER,ds.half	S14818.Y1.E1.L1,S11287.E1.L1	0.150,0.631	PASS	..	PSUAMS-4897	>30kDa gelatin	0.780607
I15481	I15481	NA-CA-52-12-7 (CA-SBA-52, Trench 7, Section A, burial at 29")	petrous	This Study	Johnson, John R. (JohnJ@sbnature2.org)	Chumash tribal representatives	Skeletal material repatriated to Santa Ynez Chumash tribe and reburied.	Context: Layer date of 3367-3101 calBCE (4536±37 BP, AA-72705) calibrated as IntCal20	4800	87	3000-2700 BCE	NA	NA	..	USA_CA_Goleta_4700BP	SouthernCaliforniaMainland_6000-4000BP	SouthernCaliforniaMainland	Santa Barbara (California)	USA	34.4228	-119.857	1240K	1	0.371746	296733	M	n/a (no relatives detected)	n/a (<300K SNPs)	n/a (<300K SNPs)	Q-M3	Q1b1a1a	47.78	D1	[0.960,0.983]	0.144	0.423	[0,0.02]	0.006	0.015	None	[0,0.035]	ss.USER	S15481.Y1.E1.L1	0.052	PASS	..
I11288	I11288	NA-CA-52-12-14 (CA-SBA-52, Trench 8, Section B, burial at 31")	petrous	This Study	Johnson, John R. (JohnJ@sbnature2.org)	Chumash tribal representatives	Skeletal material repatriated to Santa Ynez Chumash tribe and reburied.	Direct: IntCal20	4851	13	2918-2885 calBCE (4290±20 BP, PSUAMS-4898)	4625	125	..	USA_CA_Goleta_4700BP	SouthernCaliforniaMainland_6000-4000BP	SouthernCaliforniaMainland	CA-SBA-52 (California, Goleta, Campbell No. 2)	USA	34.4228	-119.857	1240K	2	2.63513	750476	M	n/a (no relatives detected)	89.7562	0	Q-M848	Q1b1a1a	600.962	D1	[0.984,0.998]	0.138	0.403674	[0.002,0.007]	0.006	0.006	None	[0,0.018]	ss.USER,ds.half	S15480.Y1.E1.L1,S11288.E1.L1	0.082,0.108	PASS	..	PSUAMS-4898	XAD amino acids	0.586302
I11289	I11289	NA-CA-52-12-15	petrous	This Study	Johnson, John R. (JohnJ@sbnature2.org)	Chumash tribal representatives	Skeletal material repatriated to Santa Ynez Chumash tribe and reburied.	Direct: IntCal20	4816	44	2907-2774 calBCE (4240±20 BP, PSUAMS-4899)	4710	80	..	USA_CA_Goleta_4700BP	SouthernCaliforniaMainland_6000-4000BP	SouthernCaliforniaMainland	CA-SBA-52 (California, Goleta, Campbell No. 2)	USA	34.4228	-119.857	1240K	1	0.352504	281281	F	n/a (no relatives detected)	n/a (<300K SNPs)	n/a (<300K SNPs)	n/a (female)	n/a (female)	110.9	A2+(64)+@153	[0.982,0.997]	0.169	0.007	n/a (female)	0.018	0.016	None	[0,0.049]	ds.half	S11289.E1.L1	0.011	PASS	..	PSUAMS-4899	>30kDa gelatin	0.589866
I21249	I21249	SBA46A.004 (NA-CA-46A-12-2; BH04)	tooth (incisor)	This Study	Johnson, John R. (JohnJ@sbnature2.org)	Chumash tribal representatives	Skeletal material repatriated to Santa Ynez Chumash tribe and reburied.	Context: Archaeological	950	115	800-1200 CE	NA	NA	..	USA_CA_Goleta_900BP_lc	SouthernCaliforniaMainland_<1500BP	SouthernCaliforniaMainland	SBA-46A (California, Santa Barbara)	USA	34.414	119.849	1240K	1	0.00629389	6087	M	n/a (no relatives detected)	n/a (<300K SNPs)	n/a (<300K SNPs)	..	..	35.72	A2	[0.992,1.000]	0.06	0.406	n/a (1 SNPs)	..	..	..	..	ds.half	S21249.Y1.E2.L1	0.0002	PASS	..
I21250	I21250	SBA46A.006 (NA-CA-46A-12-3; BH02)	tooth (incisor)	This Study	Johnson, John R. (JohnJ@sbnature2.org)	Chumash tribal representatives	Skeletal material repatriated to Santa Ynez Chumash tribe and reburied.	Context: Archaeological	950	115	800-1200 CE	NA	NA	..	USA_CA_Goleta_900BP	SouthernCaliforniaMainland_<1500BP	SouthernCaliforniaMainland	SBA-46A (California, Santa Barbara)	USA	34.414	119.849	1240K	1	1.41621	683743	M	California, Santa Barbara, SBA-46A Family A (2 members) (I21250, I21452 have a 3d or more distant relationship)	71.2896	0	Q-YP4673	Q1b1a1a	171.5	A2	[0.984,0.996]	0.041	0.404	[0.002,0.009]	..	..	..	..	ds.half	S21250.Y1.E2.L1	0.036	PASS	..
I21452	I21452	SBA46A.056 (NA-CA-46A-12-29; BH01)	petrous	This Study	Johnson, John R. (JohnJ@sbnature2.org)	Chumash tribal representatives	Skeletal material repatriated to Santa Ynez Chumash tribe and reburied.	Context: Archaeological	950	115	800-1200 CE	NA	NA	..	USA_CA_Goleta_900BP	SouthernCaliforniaMainland_<1500BP	SouthernCaliforniaMainland	SBA-46A (California, Santa Barbara)	USA	34.414	119.849	1240K	1	0.795374	519104	M	California, Santa Barbara, SBA-46A Family A (2 members) (I21250, I21452 have a 3d or more distant relationship)	41.7553	0	Q-M848	Q1b1a1a	68.49	A2	[0.977,0.993]	0.084	0.403	[0.000,0.011]	..	..	..	..	ds.half	S21452.Y1.E2.L1	0.248	PASS	..
I14817	I14817	NA-CA-46C-12-1 (CA-SBA-46, Cemetery C)	petrous	This Study	Johnson, John R. (JohnJ@sbnature2.org)	Chumash tribal representatives	Skeletal material repatriated to Santa Ynez Chumash tribe and reburied.	Context: Archaeological	900	58	950-1150 CE	NA	NA	..	USA_CA_Goleta_900BP	SouthernCaliforniaMainland_<1500BP	SouthernCaliforniaMainland	Santa Barbara (California)	USA	34.4422	-119.834	1240K	1	0.0182872	18654	F	n/a (no relatives detected)	n/a (<300K SNPs)	n/a (<300K SNPs)	n/a (female)	n/a (female)	1.877	n/a (<2x)	n/a (<2x)	0.118	0.013	n/a (female)	0.055	0.02	None	[0.016,0.094]	ss.USER	S14817.Y1.E1.L1	0.02	PASS	..
I11284	I11284	NA-CA-46A-12-26	petrous	This Study	Johnson, John R. (JohnJ@sbnature2.org)	Chumash tribal representatives	Skeletal material repatriated to Santa Ynez Chumash tribe and reburied.	Direct: IntCal20 & Marine20	850	80	672-820 calCE (1265±20 BP, PSUAMS-13126)	850	80	..	USA_CA_Goleta_800BP	SouthernCaliforniaMainland_<1500BP	SouthernCaliforniaMainland	CA-SBA-46A (California, Goleta, Mescalitan Island, Goleta)	USA	34.4192	-119.832	1240K	1	2.61169	712796	M	n/a (no relatives detected)	64.5838	0	Q-YP4673	Q1b1a1a	722.148	A2	[0.991,1]	0.073	0.4	[0.004,0.009]	-0.007	0.007	None	[0,0.007]	ds.half	S11284.E1.L1	..,0.208	PASS	..	PSUAMS-13126	>30kDa gelatin	0.854364
I15479	I15479	NA-CA-48-12-1 (CA-SBA-48, burial below 36")	petrous	This Study	Johnson, John R. (JohnJ@sbnature2.org)	Chumash tribal representatives	Skeletal material repatriated to Santa Ynez Chumash tribe and reburied.	Context: Archaeological	3050	173	1400-800 BCE	NA	NA	..	USA_CA_Goleta_3000BP	SouthernCaliforniaMainland_4000-1500BP	SouthernCaliforniaMainland	Santa Barbara (California)	USA	34.4417	-119.827	1240K	1	0.177109	160639	M	n/a (no relatives detected)	n/a (<300K SNPs)	n/a (<300K SNPs)	Q-Z781	Q1b1a2a~	10.73	A2+(64)	[0.894,0.962]	0.182	0.425	..	-0.021	0.011	None	[0,0.001]	ss.USER	S15479.Y1.E1.L1	0.04	PASS	mtcontam=[0.894,0.962]
I11283	I11283	NA-CA-28-12-1, INDIV. 2	petrous	This Study	Johnson, John R. (JohnJ@sbnature2.org)	Chumash tribal representatives	Skeletal material repatriated to Santa Ynez Chumash tribe and reburied.	Direct: IntCal20	1461	36	432-551 calCE (1570±15 BP, PSUAMS-4896)	1260	70	..	USA_CA_SantaBarbara_1300BP	SouthernCaliforniaMainland_<1500BP	SouthernCaliforniaMainland	CA-SBA-28 (California, Santa Barbara, Burton Mound)	USA	34.4095	-119.692	1240K	1	5.58079	741112	F	n/a (no relatives detected)	90.1828	0	n/a (female)	n/a (female)	1117	D1	[0.98,0.997]	0.084	0.006	n/a (female)	0.001	0.006	None	[0,0.013]	ds.half	S11283.E1.L1	0.614	PASS	..	PSUAMS-4896	>30kDa gelatin	0.822458
I14816	I14816	NA-CA-20-12-2 (CA-SBA-20, burial at 30")	petrous	This Study	Johnson, John R. (JohnJ@sbnature2.org)	Chumash tribal representatives	Skeletal material repatriated to Santa Ynez Chumash tribe and reburied.	Context: Archaeological	4850	58	3000-2800 BCE	NA	NA	..	USA_CA_SantaBarbara_4900BP_lc	SouthernCaliforniaMainland_6000-4000BP	SouthernCaliforniaMainland	Santa Barbara (California)	USA	34.4176	-119.66	1240K	1	0.00762794	7615	M	n/a (no relatives detected)	n/a (<300K SNPs)	n/a (<300K SNPs)	..	..	0.5789	n/a (<2x)	n/a (<2x)	0.179	0.385	..	0	0	None	[0,0]	ss.USER	S14816.Y1.E1.L1	0.02	PASS	..
I15478_d	I15478	NA-CA-20-12-5 (CA-SBA-20, burial at 30")	petrous	This Study	Johnson, John R. (JohnJ@sbnature2.org)	Chumash tribal representatives	Skeletal material repatriated to Santa Ynez Chumash tribe and reburied.	Direct: IntCal20	4948	57	3092-2917 calBCE (4390±25 BP, PSUAMS-7617)	4535	190	..	USA_CA_SantaBarbara_4600BP	SouthernCaliforniaMainland_6000-4000BP	SouthernCaliforniaMainland	Santa Barbara (California)	USA	34.4176	-119.66	1240K	1	0.116042	118969	M	n/a (no relatives detected)	n/a (<300K SNPs)	n/a (<300K SNPs)	Q-M3	Q1b1a1a	164.402	B2b	..	..	0.448775	n/a (51 SNPs)	..	..	..	..	ss.USER	S15478.Y1.E1.L1	0.413	PASS	..	PSUAMS-7617	XAD amino acids	0.578948
I11262	I11262	NA-CA-17-12-4	petrous	This Study	Johnson, John R. (JohnJ@sbnature2.org)	Chumash tribal representatives	Skeletal material repatriated to Santa Ynez Chumash tribe and reburied.	Direct: IntCal20	988	37	896-1020 calCE (1080±15 BP, PSUAMS-4880)	805	70	..	USA_CA_SantaBarbara_600BP	SouthernCaliforniaMainland_<1500BP	SouthernCaliforniaMainland	CA-SBA-17 (California, Carpinteria, Shalwaj)	USA	34.418	-119.619	1240K	1	4.96176	734032	F	n/a (no relatives detected)	51.0777	0	n/a (female)	n/a (female)	999.1	D4h3a	[0.992,1]	0.123	0.007	n/a (female)	-0.015	0.005	None	[0,0]	ds.half	S11262.E1.L1	0.626	PASS	..	PSUAMS-4880	>30kDa gelatin	0.87421
I11282	I11282	NA-CA-17-12-7	petrous	This Study	Johnson, John R. (JohnJ@sbnature2.org)	Chumash tribal representatives	Skeletal material repatriated to Santa Ynez Chumash tribe and reburied.	Direct: IntCal20	930	19	992-1038 calCE (1010±15 BP, PSUAMS-4881)	485	110	..	USA_CA_SantaBarbara_600BP	SouthernCaliforniaMainland_<1500BP	SouthernCaliforniaMainland	CA-SBA-17 (California, Carpinteria, Shalwaj)	USA	34.418	-119.619	1240K	1	0.101697	96495	M	n/a (no relatives detected)	n/a (<300K SNPs)	n/a (<300K SNPs)	Q-M3	Q1b1a1a	20.99	A2	[0.962,0.994]	0.18	0.413	n/a (39 SNPs)	0.042	0.02	None	[0.003,0.081]	ds.half	S11282.E1.L1	0.023	PASS	..	PSUAMS-4881	XAD amino acids	0.881827
I11970	I11970	NA-CA-VEN-61-12-12	petrous	This Study	Johnson, John R. (JohnJ@sbnature2.org)	Chumash tribal representatives	Skeletal material repatriated to Santa Ynez Chumash tribe and reburied.	Context: Archaeological	1450	58	400-600 CE	NA	NA	..	USA_CA_Ojai_1400BP	SouthernCaliforniaMainland_<1500BP	SouthernCaliforniaMainland	CA-VEN-61 (California, Ojai, Soule Park)	USA	34.4436	-119.231	1240K	1	3.94347	849346	M	n/a (no relatives detected)	129.582	59.4121	Q-YP4673	Q1b1a1a	334.3	D1	[0.980,0.995]	0.106	0.411	[0.003,0.007]	-0.011	0.005	None	[0,0]	ds.half	S11970.E1.L1	0.279	PASS	..
I11559	I11559	4615 (CA-VEN-61)	petrous	This Study	Johnson, John R. (JohnJ@sbnature2.org)	Chumash tribal representatives	Skeletal material repatriated to Santa Ynez Chumash tribe and reburied.	Direct: IntCal20	1444	42	433-571 calCE (1555±20 BP, PSUAMS-5728)	1445	40	..	USA_CA_Ojai_1400BP	SouthernCaliforniaMainland_<1500BP	SouthernCaliforniaMainland	CA-VEN-61 (California, Ojai, Soule Park)	USA	34.4436	-119.231	1240K	1	3.5716	851252	F	n/a (no relatives detected)	64.9669	0	n/a (female)	n/a (female)	250.3	D1	[0.983,0.997]	0.118	0.007	n/a (female)	-0.006	0.006	None	[0,0.006]	ds.half	S11559.E1.L1	0.22	PASS	..	PSUAMS-5728	>30kDa gelatin	0.82419
PS-02_noUDG.SG	PS-02	SDMM, 17749	Tooth	ScheibScience2018	..	..	..	Context: Archaeological	1550	173	100-700 CE	NA	NA	..	USA_CA_PointSal_1500BP.SG	SouthernCaliforniaMainland_<1500BP	SouthernCaliforniaMainland	California (Point Sal)	USA	34.9014	-120.648	Shotgun	..	0.0614241	42111	F	n/a (no relatives detected)	n/a (<300K SNPs)	n/a (<300K SNPs)	n/a (female)	n/a (female)	22.37	D1t	..	0.044	..	n/a (female)	0.031	0.03	None	[0,0.09]	ds.minus	..	0.043	PASS	damage.ds.minus=0.044-0.044
PS-04_noUDG.SG	PS-04	SDMM, 17751	Tooth	ScheibScience2018	..	..	..	Context: Archaeological	1550	173	100-700 CE	NA	NA	..	USA_CA_PointSal_1500BP_lc.SG	SouthernCaliforniaMainland_<1500BP	SouthernCaliforniaMainland	California (Point Sal)	USA	34.9014	-120.648	Shotgun	..	0.0110886	8012	F	n/a (no relatives detected)	n/a (<300K SNPs)	n/a (<300K SNPs)	n/a (female)	n/a (female)	9.78	D1t	..	0.014	..	n/a (female)	-0.043	0.028	Model_Misspecified	[0,0.012]	ds.minus	..	0.0147	PASS	damage.ds.minus=0.014
PS-09_noUDG.SG	PS-09	SDMM, 17808	Tooth	ScheibScience2018	..	..	..	Context: Archaeological	1550	173	100-700 CE	NA	NA	..	USA_CA_PointSal_1500BP_lc.SG	SouthernCaliforniaMainland_<1500BP	SouthernCaliforniaMainland	California (Point Sal)	USA	34.9014	-120.648	Shotgun	..	0.0694336	51682	M	n/a (no relatives detected)	n/a (<300K SNPs)	n/a (<300K SNPs)	P-P226	P1~	74.05	A2	..	0.023	..	..	-0.107	0.032	Model_Misspecified	[0,0]	ds.minus	..	0.0461	PASS	damage.ds.minus=0.023
PS-17_noUDG.SG	PS-17	SDMM, 17862	Tooth	ScheibScience2018	..	..	..	Context: Archaeological	1550	173	100-700 CE	NA	NA	..	USA_CA_PointSal_1500BP.SG	SouthernCaliforniaMainland_<1500BP	SouthernCaliforniaMainland	California (Point Sal)	USA	34.9014	-120.648	Shotgun	..	0.0753712	49849	F	n/a (no relatives detected)	n/a (<300K SNPs)	n/a (<300K SNPs)	n/a (female)	n/a (female)	21.62	D1t	..	0.029	..	n/a (female)	-0.079	0.027	Model_Misspecified	[0,0]	ds.minus	..	0.0238	PASS	damage.ds.minus=0.029
PS-18_noUDG.SG	PS-18	SDMM, 17863	petrous	ScheibScience2018	..	..	..	Context: Archaeological	1550	173	100-700 CE	NA	NA	..	USA_CA_PointSal_1500BP.SG	SouthernCaliforniaMainland_<1500BP	SouthernCaliforniaMainland	California (Point Sal)	USA	34.9014	-120.648	Shotgun	..	0.135891	89562	F	Point Sal Family A (2 members) PS-18 and PS-26 have a parent-child relationship (order unknown)	n/a (<300K SNPs)	n/a (<300K SNPs)	n/a (female)	n/a (female)	25.39	D1t	..	0.043	..	n/a (female)	0.021	0.037	None	[0,0.094]	ds.minus	..	0.0451	PASS	damage.ds.minus=0.043-0.043
PS-23_noUDG.SG	PS-23	SDMM, 17868	Tooth	ScheibScience2018	..	..	..	Context: Archaeological	1550	173	100-700 CE	NA	NA	..	USA_CA_PointSal_1500BP.SG	SouthernCaliforniaMainland_<1500BP	SouthernCaliforniaMainland	California (Point Sal)	USA	34.9014	-120.648	Shotgun	..	0.0340367	23539	F	n/a (no relatives detected)	n/a (<300K SNPs)	n/a (<300K SNPs)	n/a (female)	n/a (female)	61.76	D1t	..	0.023	..	n/a (female)	-0.028	0.026	None	[0,0.023]	ds.minus	..	0.0275	PASS	damage.ds.minus=0.023
PS-26_noUDG.SG	PS-26	SDMM, 17872	Tooth	ScheibScience2018	..	..	..	Context: Archaeological	1550	173	100-700 CE	NA	NA	..	USA_CA_PointSal_1500BP.SG_mother.or.daughter.PS-18.SG	SouthernCaliforniaMainland_<1500BP	SouthernCaliforniaMainland	California (Point Sal)	USA	34.9014	-120.648	Shotgun	..	0.097677	66650	M	Point Sal Family A (2 members) PS-18 and PS-26 have a parent-child relationship (order unknown)	n/a (<300K SNPs)	n/a (<300K SNPs)	Q-L56	Q1b	79.12	D1t	..	0.029	..	..	-0.088	0.031	Model_Misspecified	[0,0]	ds.minus	..	0.0173	PASS	damage.ds.minus=0.029
PS-34_noUDG.SG	PS-34	SDMM, 18276	petrous	ScheibScience2018	..	..	..	Context: Archaeological	1550	173	100-700 CE	NA	NA	..	USA_CA_PointSal_1500BP_lc.SG	SouthernCaliforniaMainland_<1500BP	SouthernCaliforniaMainland	California (Point Sal)	USA	34.9014	-120.648	Shotgun	..	0.129944	100754	M	n/a (no relatives detected)	n/a (<300K SNPs)	n/a (<300K SNPs)	Q-L54	Q1b1a	15.15	A2cc	..	0.146	..	..	0.041	0.069	None	[0,0.176]	ds.minus	..	0.1716	PASS	..
PS-03_noUDG.SG	PS-03	SDMM, 17750	Tooth	ScheibScience2018	..	..	..	Direct: IntCal20	1456	45	416-575 calCE (1574±40 BP, UBA-31911)	NA	NA	..	USA_CA_PointSal_1500BP.SG	SouthernCaliforniaMainland_<1500BP	SouthernCaliforniaMainland	California (Point Sal)	USA	34.9014	-120.648	Shotgun	..	0.172335	111798	M	n/a (no relatives detected)	n/a (<300K SNPs)	n/a (<300K SNPs)	Q-M3	Q1b1a1a	19	A2	..	0.063	..	..	-0.039	0.023	Model_Misspecified	[0,0.006]	ds.minus	..	0.0849	PASS	..
PS-06_noUDG.SG	PS-06	SDMM, 17753	Tooth	ScheibScience2018	..	..	..	Direct: IntCal20	1454	46	417-580 calCE (1570±41 BP, UBA-31912)	NA	NA	..	USA_CA_PointSal_1500BP.SG	SouthernCaliforniaMainland_<1500BP	SouthernCaliforniaMainland	California (Point Sal)	USA	34.9014	-120.648	Shotgun	..	2.13401	794512	M	n/a (no relatives detected)	66.166	0	Q-M848	Q1b1a1a	30.37	D1t	..	0.353	..	..	-0.036	0.004	Model_Misspecified	[0,0]	ds.minus	..	0.2302	PASS	..
PS-07_noUDG.SG	PS-07	SDMM, 17806	Tooth	ScheibScience2018	..	..	..	Direct: IntCal20	1447	47	422-585 calCE (1559±38 BP, UBA-31913)	NA	NA	..	USA_CA_PointSal_1500BP.SG	SouthernCaliforniaMainland_<1500BP	SouthernCaliforniaMainland	California (Point Sal)	USA	34.9014	-120.648	Shotgun	..	0.4188	246119	M	n/a (no relatives detected)	n/a (<300K SNPs)	n/a (<300K SNPs)	Q-YP4673	Q1b1a1a	69.83	D1t	..	0.469	..	..	-0.021	0.019	None	[0,0.016]	ds.minus	..	0.1875	PASS	..
NC_noUDG.SG	NC	RM, NC	Tooth	ScheibScience2018	..	..	..	Direct: IntCal20	1336	22	571-651 calCE (1450±30 BP, BA-443413)	NA	NA	..	USA_CA_NewCuyama_1300BP.SG	SouthernCaliforniaMainland_<1500BP	SouthernCaliforniaMainland	California (New Cuyama)	USA	34.9481	-119.689	Shotgun	..	0.879509	425334	M	n/a (no relatives detected)	81.4473	24.6813	Q-M3	Q1b1a1a	172.88	D1	..	1.12	..	..	-0.041	0.009	Model_Misspecified	[0,0]	ds.minus	..	0.1331	PASS	..
I11256	I11256	Breschini No. 2	tooth	This Study	Johnson, John R. (JohnJ@sbnature2.org)	Ohlone and Esslen tribes (Ella Rodriguez, Most Likely Descendant designated by Native American Heritage Commission)	Skeletal material at Santa Barbara Museum of Natural History; repatriation information given to Ohlone tribe; questions regarding this individual should be addressed to JohnJ@sbnature2.org	Context: Archaeological	400	144	1300-1800 CE	NA	NA	..	USA_CA_Carmel_600BP	CentralCalifornia_<1500BP	CentralCalifornia	Carmel (California)	USA	36.55	-121.917	1240K	1	0.78482	513204	M	n/a (no relatives detected)	121.412	85.5475	Q-M3	Q1b1a1a	577.1	A2	[0.99,1]	0.049	0.397	[0.001,0.011]	-0.036	0.018	Model_Misspecified	[0,0]	ds.half	S11256.E1.L1	0.01	PASS	..
I11257	I11257	Breschini No. 1	tooth	This Study	Johnson, John R. (JohnJ@sbnature2.org)	Ohlone and Esslen tribes (Ella Rodriguez, Most Likely Descendant designated by Native American Heritage Commission)	Skeletal material at Santa Barbara Museum of Natural History; repatriation information given to Ohlone tribe; questions regarding this individual should be addressed to JohnJ@sbnature2.org	Context: Archaeological	400	144	1300-1800 CE	NA	NA	..	USA_CA_Carmel_600BP	CentralCalifornia_<1500BP	CentralCalifornia	Carmel (California)	USA	36.55	-121.917	1240K	1	1.72351	723177	M	n/a (no relatives detected)	83.1164	20.176	Q-L54	Q1b1a	760.8	A2+(64)	[0.836,0.965]	0.0195	0.39	[0,0.003]	-0.018	0.01	None	[0,0.002]	ds.half	S11257.E1.L1	0.138	PASS	damage.ds.half=0.020, mtcontam=[0.836,0.965], Xcontam=[0,0.003], low.damage.mitigated.because.recent.sample
I11259	I11259	Breschini No. 3	petrous	This Study	Johnson, John R. (JohnJ@sbnature2.org)	Ohlone and Esslen tribes (Ella Rodriguez, Most Likely Descendant designated by Native American Heritage Commission)	Skeletal material at Santa Barbara Museum of Natural History; repatriation information given to Ohlone tribe; questions regarding this individual should be addressed to JohnJ@sbnature2.org	Context: Archaeological	400	144	1300-1800 CE	NA	NA	..	USA_CA_Carmel_600BP	CentralCalifornia_<1500BP	CentralCalifornia	Carmel (California)	USA	36.55	-121.917	1240K	1	2.82523	702802	F	n/a (no relatives detected)	92.1623	0	n/a (female)	n/a (female)	584.7	C1c1b	[0.993,1]	0.144	0.008	n/a (female)	0	0.054	None	[0,0.106]	ds.half	S11259.E1.L1	0.234	PASS	..
I11260	I11260	Breschini No. 4	petrous	This Study	Johnson, John R. (JohnJ@sbnature2.org)	Ohlone and Esslen tribes (Ella Rodriguez, Most Likely Descendant designated by Native American Heritage Commission)	Skeletal material at Santa Barbara Museum of Natural History; repatriation information given to Ohlone tribe; questions regarding this individual should be addressed to JohnJ@sbnature2.org	Context: Archaeological	400	144	1300-1800 CE	NA	NA	..	USA_CA_Carmel_600BP	CentralCalifornia_<1500BP	CentralCalifornia	Carmel (California)	USA	36.55	-121.917	1240K	1	5.6543	735153	M	n/a (no relatives detected)	143.922	0	Q-M3	Q1b1a1a	1478	A2+(64)	[0.98,0.995]	0.102	0.413	[0.002,0.005]	-0.011	0.003	None	[0,0]	ds.half	S11260.E1.L1	0.37	PASS	..
I11551	I11551	Breschini No. 8	tooth	This Study	Johnson, John R. (JohnJ@sbnature2.org)	Ohlone and Esslen tribes (Ella Rodriguez, Most Likely Descendant designated by Native American Heritage Commission)	Skeletal material at Santa Barbara Museum of Natural History; repatriation information given to Ohlone tribe; questions regarding this individual should be addressed to JohnJ@sbnature2.org	Direct: IntCal20	604	29	1302-1398 calCE (615±15 BP, PSUAMS-5725)	605	30	..	USA_CA_Carmel_600BP	CentralCalifornia_<1500BP	CentralCalifornia	Carmel (California)	USA	36.55	-121.917	1240K	1	0.307927	260521	M	n/a (no relatives detected)	n/a (<300K SNPs)	n/a (<300K SNPs)	Q-M3	Q1b1a1a	210.5	A2+(64)	[0.988,0.998]	0.067	0.395	[0,0.042]	0.012	0.021	None	[0,0.053]	ds.half	S11551.E1.L1	0.003	PASS	..	PSUAMS-5725	>30kDa gelatin	0.926499
I11553	I11553	Breschini No. 10 (Unit B1, 0-sterile)	tooth	This Study	Johnson, John R. (JohnJ@sbnature2.org)	Ohlone and Esslen tribes (Ella Rodriguez, Most Likely Descendant designated by Native American Heritage Commission)	Skeletal material at Santa Barbara Museum of Natural History; repatriation information given to Ohlone tribe; questions regarding this individual should be addressed to JohnJ@sbnature2.org	Context: Archaeological	500	144	1200-1700 CE	NA	NA	..	USA_CA_PebbleBeach_500BP_lc_contam	CentralCalifornia_<1500BP	CentralCalifornia	Pebble Beach (California)	USA	36.5667	-121.933	1240K	1	0.0122054	12650	F	n/a (no relatives detected)	n/a (<300K SNPs)	n/a (<300K SNPs)	n/a (female)	n/a (female)	345.4	C1b+16311	[0.991,0.999]	0.064	0.014	n/a (female)	-0.115	0	Model_Misspecified	[0,0]	ds.half	S11553.E1.L1	0.00077	QUESTIONABLE	ancestry.outlier
I11245	I11245	Breschini No. 6 (Unit 1, 20-30 cm)	tooth	This Study	Johnson, John R. (JohnJ@sbnature2.org)	Ohlone and Esslen tribes (Ella Rodriguez, Most Likely Descendant designated by Native American Heritage Commission)	Skeletal material at Santa Barbara Museum of Natural History; repatriation information given to Ohlone tribe; questions regarding this individual should be addressed to JohnJ@sbnature2.org	Direct: IntCal20	980	38	897-1021 calCE (1075±15 BP, PSUAMS-4878)	980	40	..	USA_CA_Monterey_1000BP	CentralCalifornia_<1500BP	CentralCalifornia	Monterey (California)	USA	36.6	-121.883	1240K	1	0.221474	200249	M	n/a (no relatives detected)	n/a (<300K SNPs)	n/a (<300K SNPs)	Q-L54	Q1b1a	216	A2	[0.988,0.998]	0.09	0.388	..	0.008	0.021	None	[0,0.049]	ds.half	S11245.E1.L1	0.012	PASS	..	PSUAMS-4878	>30kDa gelatin	0.874798
I11552	I11552	Breschini No. 9 (burial 4)	tooth	This Study	Johnson, John R. (JohnJ@sbnature2.org)	Ohlone and Esslen tribes (Ella Rodriguez, Most Likely Descendant designated by Native American Heritage Commission)	Skeletal material repatriated to Ohlone tribe and reburied	Direct: IntCal20	165	87	1666-1950 calCE (170±15 BP, PSUAMS-5885)	165	85	..	USA_CA_PacificGrove_200BP	CentralCalifornia_<1500BP	CentralCalifornia	Pacific Grove (California)	USA	36.6167	-36.6167	1240K	1	0.0978682	99269	M	n/a (no relatives detected)	n/a (<300K SNPs)	n/a (<300K SNPs)	Q-M3	Q1b1a1a	499.5	D1f	[0.992,0.999]	0.056	0.395	n/a (22 SNPs)	0.055	0.032	None	[0,0.118]	ds.half	S11552.E1.L1	0.0011	PASS	..	PSUAMS-5885	XAD amino acids	0.978987
I8578	I8578	Breschini No. 13a (Burial 1)	tooth	This Study	Johnson, John R. (JohnJ@sbnature2.org)	Ohlone and Esslen tribes (Ella Rodriguez, Most Likely Descendant designated by Native American Heritage Commission)	Skeletal material repatriated to Ohlone tribe and reburied	Direct (WARNING NEED TO APPLY INTCAL20 MARINE CORRECTION, MISSING UNCALIBRATED DATE): IntCal13 with marine correction	5197	133	3476-3017 calBCE (Beta-215938)	5225	150	..	USA_CA_PacificGrove_5200BP	CentralCalifornia_6000-4000BP	CentralCalifornia	Pacific Grove (California)	USA	36.6167	-36.6167	1240K	1	1.14589	673707	F	n/a (no relatives detected)	104.444	21.9657	n/a (female)	n/a (female)	26.9	A2c	[0.988,0.999]	0.078	0.008	n/a (female)	0.004	0.008	None	[0,0.02]	ds.half	S8578.E1.L1	0.0493	PASS	..	Beta-215938	Gelatin	..
I11244	I11244	Breschini No. 5	tooth	This Study	Johnson, John R. (JohnJ@sbnature2.org)	Ohlone and Esslen tribes (Ella Rodriguez, Most Likely Descendant designated by Native American Heritage Commission)	Skeletal material at Santa Barbara Museum of Natural History; repatriation information given to Ohlone tribe; questions regarding this individual should be addressed to JohnJ@sbnature2.org	Direct (WARNING NEED TO APPLY INTCAL20 MARINE CORRECTION, INCOMPLETE UNCALIBRATED DATE): IntCal13 with marine correction	875	51	988-1163 calCE (1065±, EZV-00225)	NA	NA	..	USA_CA_CastroVille_900BP	CentralCalifornia_<1500BP	CentralCalifornia	Castroville (California)	USA	36.75	-121.75	1240K	1	0.892226	566270	F	n/a (no relatives detected)	106.446	0	n/a (female)	n/a (female)	1090	C	[0.995,1]	0.0395	0.009	n/a (female)	0.005	0.013	None	[0,0.03]	ds.half	S11244.E1.L1	0.196	PASS	..	EZV-00225
Ala1_noUDG.SG	Ala1	RM, Ala1	Tooth	ScheibScience2018	..		..	Context: Archaeological	300	144	1400-1900 CE	NA	NA	..	USA_CA_SanFranciscoBay_300BP.SG	CentralCalifornia_<1500BP	CentralCalifornia	Síi Túupentak (ALA-565/H) (San Francisco Bay)	USA	37.5944	-121.889	Shotgun	..	0.514395	321839	F	n/a (no relatives detected)	n/a (too few SNPs)	n/a (too few SNPs)	n/a (female)	n/a (female)	102.08	C1c1b	..	0.572	..	n/a (female)	-0.035	0.01	Model_Misspecified	[0,0]	ds.minus	..	0.1121	PASS	..
I15171	I15171	NA-CA-CAL-13-12-A.1	petrous	This Study	Johnson, John R. (JohnJ@sbnature2.org)	Ohlone and Esslen tribes (Ella Rodriguez, Most Likely Descendant designated by Native American Heritage Commission)	Skeletal material at Santa Barbara Museum of Natural History; repatriation information given to Ohlone and Miwok tribes; questions regarding this individual should be addressed to JohnJ@sbnature2.org	Context: Archaeological	600	29	1300-1400 CE	NA	NA	..	USA_CA_CalaverasCounty_600BP	CentralCalifornia_<1500BP	CentralCalifornia	Calveras County (California, Central California)	USA	38.196	-120.68	1240K	1	1.4727	619920	F	n/a (no relatives detected)	102.641	0	n/a (female)	n/a (female)	285.6	C1b+16311	[0.996,1.000]	0.107	0.009	n/a (female)	-0.024	0.028	None	[0,0.031]	ss.USER	S15171.Y1.E1.L1	0.748	PASS	..
I15172	I15172	NA-CA-CAL-13-12-A.2	petrous	This Study	Johnson, John R. (JohnJ@sbnature2.org)	Ohlone and Esslen tribes (Ella Rodriguez, Most Likely Descendant designated by Native American Heritage Commission)	Skeletal material at Santa Barbara Museum of Natural History; repatriation information given to Ohlone and Miwok tribes; questions regarding this individual should be addressed to JohnJ@sbnature2.org	Context: Archaeological	600	29	1300-1400 CE	NA	NA	..	USA_CA_CalaverasCounty_600BP	CentralCalifornia_<1500BP	CentralCalifornia	Calveras County (California, Central California)	USA	38.196	-120.68	1240K	1	0.157342	139045	F	California, Calaveras County Family A (2 members) (I15172 and I15173 have a 2nd or 3rd degree relationship)	n/a (<300K SNPs)	n/a (<300K SNPs)	n/a (female)	n/a (female)	11.37	A2	[0.941,0.989]	0.093	0.009	n/a (female)	-0.023	0.023	Model_Misspecified	[0,0.022]	ss.USER	S15172.Y1.E1.L1	0.764	PASS	damage.ss.half=0.093
I15174	I15174	NA-CA-CAL-13-12-A.4	petrous	This Study	Johnson, John R. (JohnJ@sbnature2.org)	Ohlone and Esslen tribes (Ella Rodriguez, Most Likely Descendant designated by Native American Heritage Commission)	Skeletal material at Santa Barbara Museum of Natural History; repatriation information given to Ohlone and Miwok tribes; questions regarding this individual should be addressed to JohnJ@sbnature2.org	Context: Archaeological	600	29	1300-1400 CE	NA	NA	..	USA_CA_CalaverasCounty_600BP	CentralCalifornia_<1500BP	CentralCalifornia	Calveras County (California, Central California)	USA	38.196	-120.68	1240K	1	1.96713	629667	M	n/a (no relatives detected)	34.3103	0	Q-M848	Q1b1a1a	159.4	D1	[0.983,0.997]	0.069	0.442	[0.001,0.006]	-0.008	0.006	None	[0,0.004]	ss.USER	S15174.Y1.E1.L1	0.698	PASS	damage.ss.half=0.069
I15175	I15175	NA-CA-CAL-13-12-A.5	petrous	This Study	Johnson, John R. (JohnJ@sbnature2.org)	Ohlone and Esslen tribes (Ella Rodriguez, Most Likely Descendant designated by Native American Heritage Commission)	Skeletal material at Santa Barbara Museum of Natural History; repatriation information given to Ohlone and Miwok tribes; questions regarding this individual should be addressed to JohnJ@sbnature2.org	Context: Archaeological	600	29	1300-1400 CE	NA	NA	..	USA_CA_CalaverasCounty_600BP	CentralCalifornia_<1500BP	CentralCalifornia	Calveras County (California, Central California)	USA	38.196	-120.68	1240K	1	2.85608	730664	F	n/a (no relatives detected)	161.583	0	n/a (female)	n/a (female)	338.3	C1b+16311	[0.988,0.998]	0.072	0.008	n/a (female)	-0.003	0.011	None	[0,0.019]	ss.USER	S15175.Y1.E1.L1	0.687	PASS	damage.ss.half=0.072
I15176	I15176	NA-CA-CAL-13-12-A.6	petrous	This Study	Johnson, John R. (JohnJ@sbnature2.org)	Ohlone and Esslen tribes (Ella Rodriguez, Most Likely Descendant designated by Native American Heritage Commission)	Skeletal material at Santa Barbara Museum of Natural History; repatriation information given to Ohlone and Miwok tribes; questions regarding this individual should be addressed to JohnJ@sbnature2.org	Context: Archaeological	600	29	1300-1400 CE	NA	NA	..	USA_CA_CalaverasCounty_600BP	CentralCalifornia_<1500BP	CentralCalifornia	Calveras County (California, Central California)	USA	38.196	-120.68	1240K	1	1.02342	489294	M	n/a (no relatives detected)	54.3394	0	Q-M3	Q1b1a1a	78.34	A2	[0.964,0.988]	0.096	0.431	[0.001,0.011]	0.002	0.046	None	[0,0.092]	ss.USER	S15176.Y1.E1.L1	0.755	PASS	damage.ss.half=0.096
I15170	I15170	NA-CA-CAL-29-12-B (CA-CAL-13, depth 2-3 ft.)	petrous	This Study	Johnson, John R. (JohnJ@sbnature2.org)	Ohlone and Esslen tribes (Ella Rodriguez, Most Likely Descendant designated by Native American Heritage Commission)	Skeletal material at Santa Barbara Museum of Natural History; repatriation information given to Ohlone and Miwok tribes; questions regarding this individual should be addressed to JohnJ@sbnature2.org	Direct: IntCal20	1506	44	381-535 calCE (1640±20 BP, PSUAMS-7615)	1505	45	..	USA_CA_CalaverasCounty_1500BP	CentralCalifornia_4000-1500BP	CentralCalifornia	Calveras County (California, Central California)	USA	38.196	-120.68	1240K	1	2.45147	709321	M	n/a (no relatives detected)	51.3924	0	Q-M848	Q1b1a1a	247.9	C1b+16311	[0.981,0.994]	0.083	0.417	[0.002,0.008]	-0.007	0.007	None	[0,0.007]	ss.USER	S15170.Y1.E1.L1	0.614	PASS	damage.ss.half=0.083	PSUAMS-7615	XAD amino acids	0.815094
I15173	I15173	NA-CA-CAL-13-12-A.3	petrous	This Study	Johnson, John R. (JohnJ@sbnature2.org)	Ohlone and Esslen tribes (Ella Rodriguez, Most Likely Descendant designated by Native American Heritage Commission)	Skeletal material at Santa Barbara Museum of Natural History; repatriation information given to Ohlone and Miwok tribes; questions regarding this individual should be addressed to JohnJ@sbnature2.org	Direct: IntCal20	604	33	1296-1394 calCE (635±15 BP, PSUAMS-7678)	605	35	..	USA_CA_CalaverasCounty_600BP	CentralCalifornia_<1500BP	CentralCalifornia	Calveras County (California, Central California)	USA	38.196	-120.68	1240K	1	2.09344	655619	M	California, Calaveras County Family A (2 members) (I15172 and I15173 have a 2nd or 3rd degree relationship)	119.476	42.4696	Q-M848	Q1b1a1a	202.6	B2	[0.984,0.995]	0.074	0.433	[0.004,0.01]	0.001	0.007	None	[0,0.015]	ss.USER	S15173.Y1.E1.L1	0.657	PASS	damage.ss.half=0.074	PSUAMS-7678	>30kDa gelatin	0.924173
Mexico_Individuals
Genetic ID	Master ID	Skeletal code	Skeletal element	Publication	Representative contact	Permissions_for_study	Repatriation_Information	Method for Determining Date; unless otherwise specified, calibrations use 95.4% intervals from OxCal v4.4.2 Bronk Ramsey (2009); r5; Atmospheric data from Reimer et al (2020)	Date mean in BP in years before 1950 CE [OxCal mu for a direct radiocarbon date, and average of range for a contextual date]	Date standard deviation in BP [OxCal sigma for a direct radiocarbon date, and standard deviation of the uniform distribution between the two bounds for a contextual date]	Full Date One of two formats. (Format 1) 95.4% CI calibrated radiocarbon age (Conventional Radiocarbon Age BP, Lab number) e.g. 2624-2350 calBCE (3990±40 BP, Ua-35016). (Format 2) Archaeological context range, e.g. 2500-1700 BCE			Age at Death from physical anthropology	Group ID	Age_Grouping	Group_SuperID	Locality	Country	Latitude	Longitude	Pulldown Strategy	No. Libraries	1240k coverage (taken from original pulldown where possible)	SNPs hit on autosomal targets (Computed using easystats on 1240k snpset)	Molecular Sex	Family ID and position within family	Sum total of ROH segments >4cM	Sum total of ROH segments >20cM	Y haplogroup in terminal mutation notation (automatically called)	Y haplogroup in ISOGG v15.73 notation (automatically called)	mtDNA coverage (merged data)	mtDNA haplogroup if >2x or published	mtDNA match to consensus if >2x (merged data)	Damage rate in first nucleotide on sequences overlapping 1240k targets (merged data)	Sex ratio [Y/(Y+X) counts] (merged data)	Xcontam ANGSD MOM 95% CI truncated at 0 (only if male and >200)	contamLD est	contamLD s.e.	contamLD warning	contamLD s.e._1	Library type (minus=no.damage.correction, half=damage.retained.at.last.position, plus=damage.fully.corrected, ds=double.stranded.library.preparation, ss=single.stranded.library.preparation)	Libraries	endogenous by library (computed on shotgun data)	ASSESSMENT	ASSESSMENT WARNINGS (Xcontam interval is listed if lower bound is >0.005, "QUESTIONABLE" if lower bound is 0.01-0.02, "QUESTIONABLE_CRITICAL" or "FAIL" if lower bound is >0.02) (mtcontam confidence interval is listed if coverage >2 and upper bound is <0.
S_Pima-2.DG	HGDP01044	HGDP01044	n/a	MallickNature2016 (shotgun data with SNP array data first published in LiScience2008 and JakobssonNature2008)	..	..	..	Modern	0	0	present	NA	NA	..	Pima.DG	Mexico_Modern	Modern_Mexican	..	Mexico	29	-108	Shotgun.diploid	1	33.2335	1119463	F	n/a (no relatives detected)	280.59	132.972	n/a (female)	n/a (female)	..	..	..	..	..	n/a (female)	..	..	..	..	..	S_Pima-2	..	PASS	..
S_Pima-1.DG	HGDP01047	HGDP01047	n/a	MallickNature2016 (shotgun data with SNP array data first published in LiScience2008 and JakobssonNature2008)	..	..	..	Modern	0	0	present	NA	NA	..	Pima.DG	Mexico_Modern	Modern_Mexican	..	Mexico	29	-108	Shotgun.diploid	1	40.2664	1119245	M	n/a (no relatives detected)	25.2734	0	Q-YP4722	Q1b1a1a1e1a	..	..	..	..	..	..	..	..	..	..	..	S_Pima-1	..	PASS	..
HGDP01037.SDG	HGDP01037	..	..	BergstromScience2020	..	..	..	Modern	0	0	present	NA	NA	..	Pima.SDG	Mexico_Modern	Modern_Mexican	..	Mexico	29	-108	Shotgun.diploid	..	..	1137364	M	n/a (no relatives detected)	156.87	40.3139	..	..	..	..	..	..	..	..	..	..	..	..	..	..	..	PASS	..
HGDP01041.SDG	HGDP01041	..	..	BergstromScience2020	..	..	..	Modern	0	0	present	NA	NA	..	Pima.SDG	Mexico_Modern	Modern_Mexican	..	Mexico	29	-108	Shotgun.diploid	..	..	1138233	F	n/a (no relatives detected)	109.955	0	n/a (female)	n/a (female)	..	..	..	..	..	n/a (female)	..	..	..	..	..	..	..	PASS	..
HGDP01043.SDG	HGDP01043	..	..	BergstromScience2020	..	..	..	Modern	0	0	present	NA	NA	..	Pima.SDG	Mexico_Modern	Modern_Mexican	..	Mexico	29	-108	Shotgun.diploid	..	..	1134810	M	n/a (no relatives detected)	110.703	0	..	..	..	..	..	..	..	..	..	..	..	..	..	..	..	PASS	..
HGDP01044.SDG	HGDP01044	HGDP01044	..	BergstromScience2020	..	..	..	Modern	0	0	present	NA	NA	..	Pima.SDG	Mexico_Modern	Modern_Mexican	..	Mexico	29	-108	Shotgun.diploid	..	..	1140748	F	n/a (no relatives detected)	278.427	124.102	n/a (female)	n/a (female)	..	..	..	..	..	n/a (sex unknown)	..	..	..	..	..	..	..	PASS	..
HGDP01047.SDG	HGDP01047	HGDP01047	..	BergstromScience2020	..	..	..	Modern	0	0	present	NA	NA	..	Pima.SDG	Mexico_Modern	Modern_Mexican	..	Mexico	29	-108	Shotgun.diploid	..	..	1141258	M	n/a (no relatives detected)	25.4083	0	..	..	..	..	..	..	..	..	..	..	..	..	..	..	..	PASS	..
HGDP01050.SDG	HGDP01050	..	..	BergstromScience2020	..	..	..	Modern	0	0	present	NA	NA	..	Pima.SDG	Mexico_Modern	Modern_Mexican	..	Mexico	29	-108	Shotgun.diploid	..	..	1137079	M	n/a (no relatives detected)	407.576	244.981	..	..	..	..	..	..	..	..	..	..	..	..	..	..	..	PASS	..
HGDP01053.SDG	HGDP01053	..	..	BergstromScience2020	..	..	..	Modern	0	0	present	NA	NA	..	Pima.SDG	Mexico_Modern	Modern_Mexican	..	Mexico	29	-108	Shotgun.diploid	..	..	1138771	F	n/a (no relatives detected)	152.403	43.339	n/a (female)	n/a (female)	..	..	..	..	..	n/a (female)	..	..	..	..	..	..	..	PASS	..
HGDP01055.SDG	HGDP01055	..	..	BergstromScience2020	..	..	..	Modern	0	0	present	NA	NA	..	Pima.SDG	Mexico_Modern	Modern_Mexican	..	Mexico	29	-108	Shotgun.diploid	..	..	1139055	M	n/a (no relatives detected)	123.03	21.2292	..	..	..	..	..	..	..	..	..	..	..	..	..	..	..	PASS	..
HGDP01056.SDG	HGDP01056	..	..	BergstromScience2020	..	..	..	Modern	0	0	present	NA	NA	..	Pima.SDG	Mexico_Modern	Modern_Mexican	..	Mexico	29	-108	Shotgun.diploid	..	..	1139287	U	n/a (no relatives detected)	343.55	142.746	n/a (sex unknown)	n/a (sex unknown)	..	..	..	..	..	n/a (sex unknown)	..	..	..	..	..	..	..	PASS	..
HGDP01057.SDG	HGDP01057	..	..	BergstromScience2020	..	..	..	Modern	0	0	present	NA	NA	..	Pima.SDG	Mexico_Modern	Modern_Mexican	..	Mexico	29	-108	Shotgun.diploid	..	..	1140049	M	n/a (no relatives detected)	111.029	53.7042	..	..	..	..	..	..	..	..	..	..	..	..	..	..	..	PASS	..
HGDP01058.SDG	HGDP01058	..	..	BergstromScience2020	..	..	..	Modern	0	0	present	NA	NA	..	Pima.SDG	Mexico_Modern	Modern_Mexican	..	Mexico	29	-108	Shotgun.diploid	..	..	1139598	F	n/a (no relatives detected)	554.951	359.924	n/a (female)	n/a (female)	..	..	..	..	..	n/a (female)	..	..	..	..	..	..	..	PASS	..
HGDP01059.SDG	HGDP01059	..	..	BergstromScience2020	..	..	..	Modern	0	0	present	NA	NA	..	Pima.SDG	Mexico_Modern	Modern_Mexican	..	Mexico	29	-108	Shotgun.diploid	..	..	1138597	M	n/a (no relatives detected)	79.7437	37.7111	..	..	..	..	..	..	..	..	..	..	..	..	..	..	..	PASS	..
HGDP01060.SDG	HGDP01060	..	..	BergstromScience2020	..	..	..	Modern	0	0	present	NA	NA	..	Pima.SDG	Mexico_Modern	Modern_Mexican	..	Mexico	29	-108	Shotgun.diploid	..	..	1141219	M	n/a (no relatives detected)	77.5678	0	..	..	..	..	..	..	..	..	..	..	..	..	..	..	..	PASS	..
B-04_noUDG.SG	B-04	SDMM, 16697	Tooth	ScheibScience2018	..	..	..	Context: Archaeological	2700	1299	3000 BCE - 1500 CE	NA	NA	..	Mexico_Baja_Comondu_Unknown.SG	BajaMexico_Ancient	Mexico_Baja_Comondu_Unknown.SG	Comondu (Baja California)	Mexico	25.5	-112	Shotgun	..	0.0956338	64599	F	n/a (no relatives detected)	n/a (<300K SNPs)	n/a (<300K SNPs)	n/a (female)	n/a (female)	19.49	C1b41a1	..	0.144	..	n/a (female)	-0.057	0.028	Model_Misspecified	[0,0]	ds.minus	..	0.2058	PASS	..
MX-01_noUDG.SG	MX-01	SDMM, 2996	Tooth	ScheibScience2018	..	..	..	Context: Archaeological	2700	1299	3000 BCE - 1500 CE	NA	NA	..	Mexico_Baja_IronSprings_Unknown.SG	BajaMexico_Ancient	Mexico_Baja_IronSprings_Unknown.SG	Iron Springs (Baja)	Mexico	32.5581	-116.203	Shotgun	..	0.162777	102142	M	n/a (no relatives detected)	n/a (<300K SNPs)	n/a (<300K SNPs)	Q-Z780	Q1b1a	23.2	B2a5	..	0.28	..	..	-0.049	0.025	Model_Misspecified	[0,0]	ds.minus	..	0.2304	PASS	..
B-03_noUDG.SG	B-03	SDMM, 1972-64-1	Tooth	ScheibScience2018	..	..	..	Context: Archaeological	2700	1299	3000 BCE - 1500 CE	NA	NA	..	Mexico_Pericues_Unknown.SG	BajaMexico_Ancient	Mexico_Pericues_Unknown.SG	Baja (Baja Mexico, LC-218)	Mexico	29.203	-114.703	Shotgun	..	0.443692	279130	M	n/a (no relatives detected)	n/a (<300K SNPs)	n/a (<300K SNPs)	Q-Z768	Q1b1a1a1e1a~	36.98	C1b11	..	0.567	..	..	-0.036	0.016	None	[0,0]	ds.minus	..	0.561	PASS	..
BC23_noUDG.SG	BC23	BC23	tooth	RaghavanScience2015	Willerslev, Eske	..	..	Context: Archaeological	500	144	1200-1700 CE	NA	NA	..	Mexico_Pericues_500BP_lc.SG	BajaMexico_Ancient	Mexico_Pericues_500BP.SG	Piedra Gorda (Baja California)	Mexico	24.18	-110.3	Shotgun	..	0.00948256	7156	M	n/a (no relatives detected)	n/a (<300K SNPs)	n/a (<300K SNPs)	P-P226	P1~	..	B2g1	..	..	..	..	-0.086	0.024	Model_Misspecified	[0,0]	ds.minus	..	..	PASS	..
BC27_noUDG.SG	BC27	BC27	bone	RaghavanScience2015	Willerslev, Eske	..	..	Context: Archaeological	500	144	1200-1700 CE	NA	NA	..	Mexico_Pericues_500BP_lc.SG	BajaMexico_Ancient	Mexico_Pericues_500BP.SG	Piedra Gorda (Baja California)	Mexico	24.18	-110.3	Shotgun	..	0.010276	8088	M	n/a (no relatives detected)	n/a (<300K SNPs)	n/a (<300K SNPs)	BT	BT	..	B2g1	..	..	..	..	0.055	0.038	None	[0,0.129]	ds.minus	..	..	PASS	..
BC28_noUDG.SG	BC28	BC28	bone	RaghavanScience2015	Willerslev, Eske	..	..	Context: Archaeological	500	144	1200-1700 CE	NA	NA	..	Mexico_Pericues_500BP_lc.SG	BajaMexico_Ancient	Mexico_Pericues_500BP.SG	Piedra Gorda (Baja California)	Mexico	24.18	-110.3	Shotgun	..	0.00930613	7325	M	n/a (no relatives detected)	n/a (<300K SNPs)	n/a (<300K SNPs)	..	..	..	C1c1	..	..	..	..	-0.072	0.052	Model_Misspecified	[0,0.03]	ds.minus	..	..	PASS	..
BC25_noUDG.SG	BC25	BC25	tooth	RaghavanScience2015	Willerslev, Eske	..	..	Context: Archaeological	500	144	1200-1700 CE	NA	NA	..	Mexico_Pericues_500BP.SG	BajaMexico_Ancient	Mexico_Pericues_500BP.SG	Piedra Gorda (Baja California)	Mexico	24.18	-110.3	Shotgun	..	0.210155	144859	M	n/a (no relatives detected)	n/a (<300K SNPs)	n/a (<300K SNPs)	..	..	..	CZ	..	..	..	..	0.017	0.01	None	[0,0.037]	ds.minus	..	..	PASS	..
BC29_noUDG.SG	BC29	BC29	bone	RaghavanScience2015	Willerslev, Eske	..	..	Context: Archaeological	500	144	1200-1700 CE	NA	NA	..	Mexico_Pericues_500BP.SG	BajaMexico_Ancient	Mexico_Pericues_500BP.SG	Piedra Gorda (Baja California)	Mexico	24.18	-110.3	Shotgun	..	0.0499635	38872	M	n/a (no relatives detected)	n/a (<300K SNPs)	n/a (<300K SNPs)	Q-CTS1002	Q1b1a1a1e1a	..	CZ	..	..	..	..	0.003	0.01	Model_Misspecified	[0,0.023]	ds.minus	..	..	PASS	..
BC30_noUDG.SG	BC30	BC30	tooth	RaghavanScience2015	Willerslev, Eske	..	..	Context: Archaeological	500	144	1200-1700 CE	NA	NA	..	Mexico_Pericues_500BP.SG	BajaMexico_Ancient	Mexico_Pericues_500BP.SG	Piedra Gorda (Baja California)	Mexico	24.18	-110.3	Shotgun	..	0.11818	89608	M	n/a (no relatives detected)	n/a (<300K SNPs)	n/a (<300K SNPs)	Q-Z770	Q1b1a1a1e1a	..	B2g1	..	..	..	..	-0.002	0.023	None	[0,0.043]	ds.minus	..	..	PASS	..
I23706	I23706	8 SON (Elemento 324)	petrous	This Study	Villalpando Canchola, Elisa (elisa_villalpando@inah.gob.mx)	INAH with consultation of Indigenous and local NW Mexico groups	Skeletal material at Museo Nacional de Antropología; questions regarding this individual should be addressed to elisa_villalpando@inah.gob.mx	Direct: (WARNING: UNKNOWN CALIBRATION CURVE; MISSING UNCALIBRATED DATE, LAB CODE)	2567	90	823-511 calBCE	NA	NA	>45	Mexico_LaPlaya/CerroDeTrincheras_2400BP	Mexico_4000-1500BP	Mexico_Ancient	La Playa (Sonora, Trincheras)	Mexico	30.5029	-111.509	1240K	1	1.26483	535416	M	n/a (no relatives detected)	n/a (too few SNPs)	n/a (too few SNPs)	Q-YP919	Q1b1a2a~	69.145	B2g1	[0.981,0.994]	0.169	0.392	[0,0.001]	..	..	..	..	ds.half	S23706.Y1.E1.L1	..	PASS	..
I23704	I23704	5 SON (Elemento 545A)	petrous	This Study	Villalpando Canchola, Elisa (elisa_villalpando@inah.gob.mx)	INAH with consultation of Indigenous and local NW Mexico groups	Skeletal material at Museo Nacional de Antropología; questions regarding this individual should be addressed to elisa_villalpando@inah.gob.mx	Direct: IntCal20	1875	34	15-126 calCE (1950±20 BP, PSUAMS-12863)	1875	35	45-50	Mexico_LaPlaya/CerroDeTrincheras_2400BP	Mexico_4000-1500BP	Mexico_Ancient	La Playa (Sonora, Trincheras)	Mexico	30.4939	-111.521	1240K	1	0.75838	455665	F	n/a (no relatives detected)	81.6328	0	n/a (female)	n/a (female)	47.27	C1b7	[0.977,0.995]	0.208	0.014	n/a (female)	..	..	..	..	ds.half	S23704.Y1.E1.L1	0.032	PASS	..	PSUAMS-12863	XAD amino acids	0.784265
I23705	I23705	7 SON (Elemento 357)	petrous	This Study	Villalpando Canchola, Elisa (elisa_villalpando@inah.gob.mx)	INAH with consultation of Indigenous and local NW Mexico groups	Skeletal material at Museo Nacional de Antropología; questions regarding this individual should be addressed to elisa_villalpando@inah.gob.mx	Direct: IntCal20	2810	29	906-811 calBCE (2715±25 BP, PSUAMS-12672)	2810	30	25-35	Mexico_LaPlaya/CerroDeTrincheras_2400BP	Mexico_4000-1500BP	Mexico_Ancient	La Playa (Sonora, Trincheras)	Mexico	30.5053	-111.506	1240K	1	0.522236	367481	M	n/a (no relatives detected)	35.9557	0	Q-M3	Q1b1a1a	45.41	A2c	[0.983,0.997]	0.159	0.428	[0.000,0.009]	..	..	..	..	ds.half	S23705.Y1.E1.L1	0.028	PASS	..	PSUAMS-12672	XAD amino acids	0.713096
I19505	I19505	12 SON (Entierro 9)	tooth (molar)	This Study	Villalpando Canchola, Elisa (elisa_villalpando@inah.gob.mx)	INAH with consultation of Indigenous and local NW Mexico groups	Skeletal material at Museo Nacional de Antropología; questions regarding this individual should be addressed to elisa_villalpando@inah.gob.mx	Direct: IntCal20	594	30	1311-1410 calCE (580±20 BP, PSUAMS-12696)	595	30	14-18	Mexico_LaPlaya/CerroDeTrincheras_600BP	Mexico_<1500BP	Mexico_Ancient	La Playa (Sonora, Cerro Trincheras, Terraza B9)	Mexico	30.3917	-111.534	1240K	1	0.0181012	18636	M	n/a (no relatives detected)	n/a (<300K SNPs)	n/a (<300K SNPs)	n/a (female)	n/a (female)	5.343	C	[0.921,0.988]	0.176	0.439	n/a (1 SNPs)	0	0	None	[0,0]	ss.USER	S19505.Y1.E1.L1	0.0078	PASS	..	PSUAMS-12696	XAD amino acids	0.930335
I23707	I23707	11 SON (Entierro 3)	petrous	This Study	Villalpando Canchola, Elisa (elisa_villalpando@inah.gob.mx)	INAH with consultation of Indigenous and local NW Mexico groups	Skeletal material at Museo Nacional de Antropología; questions regarding this individual should be addressed to elisa_villalpando@inah.gob.mx	Direct: IntCal20	602	27	1305-1400 calCE (605±15 BP, PSUAMS-12553)	600	25	40-50	Mexico_LaPlaya/CerroDeTrincheras_600BP	Mexico_<1500BP	Mexico_Ancient	La Playa (Sonora, Cerro Trincheras, Terraza B2)	Mexico	30.3917	-111.534	1240K	1	2.53335	665193	M	n/a (no relatives detected)	30.0097	0	Q-Y4303	Q1b1a1a	93.96	C1d1	[0.984,0.997]	0.13	0.435	[0.002,0.006]	..	..	..	..	ds.half	S23707.Y1.E1.L1	0.151	PASS	..	PSUAMS-12553	XAD amino acids	0.927564
I23708	I23708	13 SON (Entierro 6 (C-101))	petrous	This Study	Villalpando Canchola, Elisa (elisa_villalpando@inah.gob.mx)	INAH with consultation of Indigenous and local NW Mexico groups	Skeletal material at Museo Nacional de Antropología; questions regarding this individual should be addressed to elisa_villalpando@inah.gob.mx	Context: Date(s) from same family (I23710)	575	43	1300-1450 CE	NA	NA	child	Mexico_LaPlaya/CerroDeTrincheras_600BP	Mexico_<1500BP	Mexico_Ancient	La Playa (Sonora, Cerro Trincheras, Terraza B6)	Mexico	30.3917	-111.534	1240K	1	1.1759	569873	F	Sonora, Cerro Trincheras, Terraza B6 Family A (2 members) (2/3d: I23708-I23710)	272.942	134.247	n/a (female)	n/a (female)	130	C1b11	[0.987,0.998]	0.13	0.013	n/a (female)	..	..	..	..	ds.half	S23708.Y1.E1.L1	0.02	PASS	..
I23709	I23709	14 SON (Entierro 8 (C-104))	petrous	This Study	Villalpando Canchola, Elisa (elisa_villalpando@inah.gob.mx)	INAH with consultation of Indigenous and local NW Mexico groups	Skeletal material at Museo Nacional de Antropología; questions regarding this individual should be addressed to elisa_villalpando@inah.gob.mx	Direct: IntCal20	609	37	1285-1390 calCE (655±20 BP, PSUAMS-12582)	610	35	..	Mexico_LaPlaya/CerroDeTrincheras_600BP	Mexico_<1500BP	Mexico_Ancient	La Playa (Sonora, Cerro Trincheras, Terraza B7)	Mexico	30.3917	-111.534	1240K	1	3.16157	717231	F	Sonora, Cerro Trincheras, Terraza B7 Family A (2 members) (2/3d: I23709-I23712)	36.3614	0	n/a (female)	n/a (female)	122.4	B2	[0.996,1.000]	0.117	0.014	n/a (female)	..	..	..	..	ds.half	S23709.Y1.E1.L1	0.098	PASS	..	PSUAMS-12582	XAD amino acids	0.921879
I23710	I23710	15 SON (Entierro 7 (C-102))	petrous	This Study	Villalpando Canchola, Elisa (elisa_villalpando@inah.gob.mx)	INAH with consultation of Indigenous and local NW Mexico groups	Skeletal material at Museo Nacional de Antropología; questions regarding this individual should be addressed to elisa_villalpando@inah.gob.mx	Direct: IntCal20	562	33	1325-1425 calCE (550±20 BP, PSUAMS-12664)	560	35	child, 2-3	Mexico_LaPlaya/CerroDeTrincheras_600BP	Mexico_<1500BP	Mexico_Ancient	La Playa (Sonora, Cerro Trincheras, Terraza B8)	Mexico	30.3917	-111.534	1240K	1	8.87539	1079341	M	Sonora, Cerro Trincheras, Terraza B6 Family A (2 members) (2/3d: I23708-I23710)	96.6772	0	Q-CTS748	Q1b1a1a	498.102	D4h3a	[0.984,0.996]	0.093	0.406	[0.002,0.005]	..	..	..	..	ds.half	S23710.Y1.E1.L1	..	PASS	..	PSUAMS-12664	XAD amino acids	0.933798
I23711	I23711	16 SON (Entierro 10 (C-107))	petrous	This Study	Villalpando Canchola, Elisa (elisa_villalpando@inah.gob.mx)	INAH with consultation of Indigenous and local NW Mexico groups	Skeletal material at Museo Nacional de Antropología; questions regarding this individual should be addressed to elisa_villalpando@inah.gob.mx	Direct: IntCal20	879	46	994-1154 calCE (990±25 BP, PSUAMS-12583)	880	45	child	Mexico_LaPlaya/CerroDeTrincheras_600BP	Mexico_<1500BP	Mexico_Ancient	La Playa (Sonora, Cerro Trincheras, Terraza B11)	Mexico	30.3917	-111.534	1240K	1	1.02211	537758	F	n/a (no relatives detected)	60.764	0	n/a (female)	n/a (female)	68.65	C1c1b	[0.985,0.998]	0.099	0.014	n/a (female)	..	..	..	..	ds.half	S23711.Y1.E1.L1	0.026	PASS	..	PSUAMS-12583	XAD amino acids	0.883963
I23712	I23712	17 SON (Entierro 4)	petrous	This Study	Villalpando Canchola, Elisa (elisa_villalpando@inah.gob.mx)	INAH with consultation of Indigenous and local NW Mexico groups	Skeletal material at Museo Nacional de Antropología; questions regarding this individual should be addressed to elisa_villalpando@inah.gob.mx	Context: Kinship (Direct date on I23709)	625	72	1200-1450 CE	NA	NA	..	Mexico_LaPlaya/CerroDeTrincheras_600BP	Mexico_<1500BP	Mexico_Ancient	La Playa (Sonora, Cerro Trincheras, Terraza B4)	Mexico	30.3917	-111.534	1240K	1	1.41536	617035	M	Sonora, Cerro Trincheras, Terraza B7 Family A (2 members) (2/3d: I23709-I23712)	121.43	60.173	Q-Z770	Q1b1a1a1e1a	110.3	C1d1c	[0.969,0.988]	0.102	0.422	[0.000,0.006]	..	..	..	..	ds.half	S23712.Y1.E1.L1	0.022	PASS	..
I8242	I8242	99.1/ 1018 Q01 (TS909)	petrous	This Study	Villalpando Canchola, Elisa (elisa_villalpando@inah.gob.mx)	INAH with consultation of Indigenous and local NW Mexico groups	Skeletal material at Museo Nacional de Antropología; questions regarding this individual should be addressed to elisa_villalpando@inah.gob.mx	Context: Archaeological	575	43	1200-1450CE	NA	NA	..	Mexico_LaPlaya/CerroDeTrincheras_600BP	Mexico_<1500BP	Mexico_Ancient	La Playa (Sonora, Trincheras)	Mexico	30.442	-111.544	1240K	2	0.105479	102709	F	n/a (no relatives detected)	n/a (<300K SNPs)	n/a (<300K SNPs)	n/a (female)	n/a (female)	..	..	..	..	..	n/a (female)	0.06	0.025	None	[0.011,0.109]	ds.half,ss.USER	S8242.E1.L1,S8242.E1.L2	0.019,..	QUESTIONABLE	mtmatchmax=0.972-0.9
I8243	I8243	99.1/ 1019 Q01 (TS910)	petrous	This Study	Villalpando Canchola, Elisa (elisa_villalpando@inah.gob.mx)	INAH with consultation of Indigenous and local NW Mexico groups	Skeletal material at Museo Nacional de Antropología; questions regarding this individual should be addressed to elisa_villalpando@inah.gob.mx	Context: Archaeological	575	43	1200-1450CE	NA	NA	..	Mexico_LaPlaya/CerroDeTrincheras_600BP	Mexico_<1500BP	Mexico_Ancient	La Playa (Sonora, Trincheras)	Mexico	30.442	-111.544	1240K	2	0.234598	211067	M	n/a (no relatives detected)	n/a (<300K SNPs)	n/a (<300K SNPs)	Q-YP921	Q1b1a2a~	..	H	..	..	..	..	-0.003	0.02	None	[0,0.036]	ds.half,ss.USER	S8243.E1.L1,S8243.E1.L2	0.021,..	QUESTIONABLE_CRITICAL	mtmatchmax=0.967-0.811
I8363	I8363	99.1/ 1020 Q01 (TS911)	petrous	This Study	Villalpando Canchola, Elisa (elisa_villalpando@inah.gob.mx)	INAH with consultation of Indigenous and local NW Mexico groups	Skeletal material at Museo Nacional de Antropología; questions regarding this individual should be addressed to elisa_villalpando@inah.gob.mx	Context: Archaeological	575	43	1200-1450CE	NA	NA	..	Mexico_LaPlaya/CerroDeTrincheras_600BP	Mexico_<1500BP	Mexico_Ancient	La Playa (Sonora, Trincheras)	Mexico	30.442	-111.544	1240K	1	3.6081	902541	M	n/a (no relatives detected)	0	0	Q-Z770	Q1b1a1a1e1a	150	A2c	[0.992,0.998]	0.095	0.41	[0.003,0.008]	-0.005	0.004	None	[0,0.003]	ds.half	S8363.E1.L1	0.799	PASS	..
I17096	I17096	99.1/133	petrous (CBD)	This Study	Mable, Kristen (kmable@amnh.org)	American Museum of Natural History with consultation (through INAH) of Indigenous and local NW Mexico groups	Skeletal material at AMNH: repatriation information given to INAH; questions regarding this individual should be addressed to kmable@amnh.org	Context: Archaeological	1000	260	500-1400 CE	NA	NA	..	Mexico_Tayopa_1000BP	Mexico_<1500BP	Mexico_Ancient	Tayopa Site #62 (Sonora, Sahuaripa)	Mexico	29.045	-108.85	1240K	1	0.0636968	54674	M	n/a (no relatives detected)	n/a (<300K SNPs)	n/a (<300K SNPs)	Q-M925	Q1b1a1a	8.574	B2a4a1	[0.918,0.980]	0.053	0.417722	n/a (48 SNPs)	0.009	0.023	Model_Misspecified	[0,0.054]	ss.USER	S17096.Y1.E1.L1	0.088	PASS	damage.ss.half=0.053
I17113	I17113	99.1/140	petrous (CBD)	This Study	Mable, Kristen (kmable@amnh.org)	American Museum of Natural History with consultation (through INAH) of Indigenous and local NW Mexico groups	Skeletal material at AMNH: repatriation information given to INAH; questions regarding this individual should be addressed to kmable@amnh.org	Context: Archaeological	1000	260	500-1400 CE	NA	NA	..	Mexico_Tayopa_1000BP	Mexico_<1500BP	Mexico_Ancient	Tayopa Site #63 (Sonora, Sahuaripa)	Mexico	29.04	-108.75	1240K	1	0.143892	132381	F	n/a (no relatives detected)	n/a (<300K SNPs)	n/a (<300K SNPs)	n/a (female)	n/a (female)	32.81	C1	[0.911,0.954]	0.079	0.0163253	n/a (female)	0	0.043	Model_Misspecified	[0,0.084]	ss.USER	S17113.Y1.E1.L1	0.084	PASS	damage.ss.half=0.079, mtcontam=[0.911,0.954]
I17114	I17114	99.1/142	petrous (CBD)	This Study	Mable, Kristen (kmable@amnh.org)	American Museum of Natural History with consultation (through INAH) of Indigenous and local NW Mexico groups	Skeletal material at AMNH: repatriation information given to INAH; questions regarding this individual should be addressed to kmable@amnh.org	Context: Archaeological	1000	260	500-1400 CE	NA	NA	..	Mexico_Tayopa_1000BP	Mexico_<1500BP	Mexico_Ancient	Tayopa Site #63 (Sonora, Sahuaripa)	Mexico	29.04	-108.75	1240K	1	0.128363	113238	M	n/a (no relatives detected)	n/a (<300K SNPs)	n/a (<300K SNPs)	Q-CTS1002	Q1b1a1a1e1a	28.79	B2a	[0.937,0.974]	0.079	0.402038	..	-0.073	0.043	Model_Misspecified	[0,0.011]	ss.USER	S17114.Y1.E1.L1	0.194	PASS	damage.ss.half=0.079, mtcontam=[0.937,0.974]
I17125	I17125	99.1/143	petrous (CBD)	This Study	Mable, Kristen (kmable@amnh.org)	American Museum of Natural History with consultation (through INAH) of Indigenous and local NW Mexico groups	Skeletal material at AMNH: repatriation information given to INAH; questions regarding this individual should be addressed to kmable@amnh.org	Context: Archaeological	1000	260	500-1400 CE	NA	NA	..	Mexico_Tayopa_1000BP	Mexico_<1500BP	Mexico_Ancient	Tayopa Site #63 (Sonora, Sahuaripa)	Mexico	29.04	-108.75	1240K	1	0.178632	154314	M	Sonora, Sahuaripa Family B (2 members) (I17125 and I8236 are 2nd or 3rd degree relatives)	n/a (<300K SNPs)	n/a (<300K SNPs)	Q-Z780	Q1b1a	42	B2a	[0.935,0.966]	0.067	0.426288	n/a (120 SNPs)	-0.026	0.036	None	[0,0.045]	ss.USER	S17125.Y1.E1.L1	0.099	PASS	damage.ss.half=0.067, mtcontam=[0.935,0.966]
I8235	I8235	99.1/ 123 Q01 (TS902)	petrous	This Study	Mable, Kristen (kmable@amnh.org)	American Museum of Natural History with consultation (through INAH) of Indigenous and local NW Mexico groups	Skeletal material at AMNH: repatriation information given to INAH; questions regarding this individual should be addressed to kmable@amnh.org	Context: Archaeological	1000	260	500-1400 CE	NA	NA	..	Mexico_Tayopa_1000BP	Mexico_<1500BP	Mexico_Ancient	Tayopa (Sonora, Sahuaripa)	Mexico	29.1	-108.93	1240K	2	3.98299	919202	M	n/a (no relatives detected)	41.3767	0	Q-BZ2411	Q1b1a2a2a3~	..	A2c	..	..	..	[0.003,0.008]	0.008	0.007	None	[0,0.022]	ds.half,ss.USER	S8235.E1.L1,S8235.E1.L2	0.128,..	PASS	..
I8236	I8236	99.1/ 126 Q01 (TS903)	petrous	This Study	Mable, Kristen (kmable@amnh.org)	American Museum of Natural History with consultation (through INAH) of Indigenous and local NW Mexico groups	Skeletal material at AMNH: repatriation information given to INAH; questions regarding this individual should be addressed to kmable@amnh.org	Context: Archaeological	1000	260	500-1400 CE	NA	NA	..	Mexico_Tayopa_1000BP	Mexico_<1500BP	Mexico_Ancient	Tayopa (Sonora, Sahuaripa)	Mexico	29.1	-108.93	1240K	2	5.48512	976442	F	Sonora, Sahuaripa Family B (2 members) (I17125 and I8236 are 2nd or 3rd degree relatives)	27.0261	0	n/a (female)	n/a (female)	..	R	..	..	..	n/a (female)	0.007	0.006	None	[0,0.019]	ds.half,ss.USER	S8236.E1.L1,S8236.E1.L2	0.639,..	PASS	..
I8237	I8237	99.1/ 132 Q01 (TS904)	petrous	This Study	Mable, Kristen (kmable@amnh.org)	American Museum of Natural History with consultation (through INAH) of Indigenous and local NW Mexico groups	Skeletal material at AMNH: repatriation information given to INAH; questions regarding this individual should be addressed to kmable@amnh.org	Context: Archaeological	1000	260	500-1400 CE	NA	NA	..	Mexico_Tayopa_1000BP	Mexico_<1500BP	Mexico_Ancient	Tayopa (Sonora, Sahuaripa)	Mexico	29.1	-108.93	1240K	2	5.32194	971825	M	n/a (no relatives detected)	62.5031	0	Q-BZ2411	Q1b1a2a2a3~	..	B2a4a1	..	..	..	[0.002,0.006]	-0.001	0.005	None	[0,0.009]	ds.half,ss.USER	S8237.E1.L1,S8237.E1.L2	0.496,..	PASS	..
I8238	I8238	99.1/ 134 Q01 (TS905)	petrous	This Study	Mable, Kristen (kmable@amnh.org)	American Museum of Natural History with consultation (through INAH) of Indigenous and local NW Mexico groups	Skeletal material at AMNH: repatriation information given to INAH; questions regarding this individual should be addressed to kmable@amnh.org	Context: Archaeological	1000	260	500-1400 CE	NA	NA	..	Mexico_Tayopa_1000BP	Mexico_<1500BP	Mexico_Ancient	Tayopa (Sonora, Sahuaripa)	Mexico	29.1	-108.93	1240K	2	3.83578	906273	M	n/a (no relatives detected)	26.3234	0	Q-YP4722	Q1b1a1a1e1a	..	R	..	..	..	[0.006,0.012]	-0.015	0.005	None	[0,0]	ds.half,ss.USER	S8238.E1.L1,S8238.E1.L2	0.285,..	PASS	Xcontam=[0.006,0.012]
I8239	I8239	99.1/ 137 Q01 (TS906)	petrous	This Study	Mable, Kristen (kmable@amnh.org)	American Museum of Natural History with consultation (through INAH) of Indigenous and local NW Mexico groups	Skeletal material at AMNH: repatriation information given to INAH; questions regarding this individual should be addressed to kmable@amnh.org	Context: Archaeological	1000	260	500-1400 CE	NA	NA	..	Mexico_Tayopa_1000BP	Mexico_<1500BP	Mexico_Ancient	Tayopa (Sonora, Sahuaripa)	Mexico	29.1	-108.93	1240K	2	2.08854	800606	M	Sonora, Sahuaripa Family A (5 members) (I8239 and I17109 are father and daughter; I8239 is also a 2nd or 3rd degree relative of I8241, I17112, and I17108 (who is a 1st degree relative of I17109 and of I17112))	32.1024	0	Q-BZ2411	Q1b1a2a2a3~	..	C5b	..	..	..	[0.006,0.016]	-0.013	0.008	None	[0,0.003]	ds.half,ss.USER	S8239.E1.L1,S8239.E1.L2	0.092,..	PASS	Xcontam=[0.006,0.016]
I8240	I8240	99.1/ 148 Q01 (TS907)	petrous	This Study	Mable, Kristen (kmable@amnh.org)	American Museum of Natural History with consultation (through INAH) of Indigenous and local NW Mexico groups	Skeletal material at AMNH: repatriation information given to INAH; questions regarding this individual should be addressed to kmable@amnh.org	Context: Archaeological	1000	260	500-1400 CE	NA	NA	..	Mexico_Tayopa_1000BP	Mexico_<1500BP	Mexico_Ancient	Tayopa (Sonora, Sahuaripa)	Mexico	29.1	-108.93	1240K	2	3.24751	884947	F	n/a (no relatives detected)	37.9162	0	n/a (female)	n/a (female)	..	..	..	..	..	n/a (female)	-0.018	0.006	None	[0,0]	ds.half,ss.USER	S8240.E1.L1,S8240.E1.L2	0.238,..	PASS	..
I8241	I8241	99.1/ 149 Q01 (TS908)	petrous	This Study	Mable, Kristen (kmable@amnh.org)	American Museum of Natural History with consultation (through INAH) of Indigenous and local NW Mexico groups	Skeletal material at AMNH: repatriation information given to INAH; questions regarding this individual should be addressed to kmable@amnh.org	Context: Archaeological	1000	260	500-1400 CE	NA	NA	..	Mexico_Tayopa_1000BP	Mexico_<1500BP	Mexico_Ancient	Tayopa (Sonora, Sahuaripa)	Mexico	29.1	-108.93	1240K	2	1.23136	661869	M	Sonora, Sahuaripa Family A (5 members) (I8239 and I17109 are father and daughter; I8239 is also a 2nd or 3rd degree relative of I8241, I17112, and I17108 (who is a 1st degree relative of I17109 and of I17112))	12.9678	0	Q-M3	Q1b1a1a	..	C5b	..	..	..	..	0.034	0.012	None	[0.01,0.058]	ds.half,ss.USER	S8241.E1.L1,S8241.E1.L2	0.030,..	QUESTIONABLE	2nd-3rd degree relative of I8239 but could be cross-contamination from it
I17109	I17109	99.1/125	petrous (CBD)	This Study	Mable, Kristen (kmable@amnh.org)	American Museum of Natural History with consultation (through INAH) of Indigenous and local NW Mexico groups	Skeletal material at AMNH: repatriation information given to INAH; questions regarding this individual should be addressed to kmable@amnh.org	Context: Archaeological	1000	260	500-1400 CE	NA	NA	..	Mexico_Tayopa_1000BP_daughter.I8239	Mexico_<1500BP	Mexico_Ancient	Tayopa Site #60 (Sonora, Sahuaripa)	Mexico	29.04	-108.8	1240K	1	0.133203	117447	F	Sonora, Sahuaripa Family A (5 members) (I8239 and I17109 are father and daughter; I8239 is also a 2nd or 3rd degree relative of I8241, I17112, and I17108 (who is a 1st degree relative of I17109 and of I17112))	n/a (<300K SNPs)	n/a (<300K SNPs)	n/a (female)	n/a (female)	62.81	C1c5	[0.926,0.956]	0.087	0.0282771	n/a (female)	0.012	0.01	None	[0,0.032]	ss.USER	S17109.Y1.E1.L1	0.102	PASS	damage.ss.half=0.087, mtcontam=[0.926,0.956]
I17112_d	I17112	99.1/138	petrous (CBD)	This Study	Mable, Kristen (kmable@amnh.org)	American Museum of Natural History with consultation (through INAH) of Indigenous and local NW Mexico groups	Skeletal material at AMNH: repatriation information given to INAH; questions regarding this individual should be addressed to kmable@amnh.org	Context: Archaeological	1000	260	500-1400 CE	NA	NA	..	Mexico_Tayopa_1000BP_lc	Mexico_<1500BP	Mexico_Ancient	Tayopa Site #63 (Sonora, Sahuaripa)	Mexico	29.04	-108.75	1240K	1	0.00495725	5615	U	Sonora, Sahuaripa Family A (5 members) (I8239 and I17109 are father and daughter; I8239 is also a 2nd or 3rd degree relative of I8241, I17112, and I17108 (who is a 1st degree relative of I17109 and of I17112))	n/a (<300K SNPs)	n/a (<300K SNPs)	n/a (sex unknown)	n/a (sex unknown)	1.31275	n/a (<2x)	n/a (<2x)	0.947	0.448	n/a (sex unknown)	-0.008	0.043	None	[0,0.076]	ss.USER	S17112.Y1.E1.L1	0.047	PASS	..
I17108	I17108	99.1/122	petrous (CBD)	This Study	Mable, Kristen (kmable@amnh.org)	American Museum of Natural History with consultation (through INAH) of Indigenous and local NW Mexico groups	Skeletal material at AMNH: repatriation information given to INAH; questions regarding this individual should be addressed to kmable@amnh.org	Context: Archaeological	1000	260	500-1400 CE	NA	NA	..	Mexico_Tayopa_1000BP_possible.1d.rel.I17109_lc	Mexico_<1500BP	Mexico_Ancient	Tayopa Site #60 (Sonora, Sahuaripa)	Mexico	29.04	-108.8	1240K	1	0.00788171	6639	F	Sonora, Sahuaripa Family A (5 members) (I8239 and I17109 are father and daughter; I8239 is also a 2nd or 3rd degree relative of I8241, I17112, and I17108 (who is a 1st degree relative of I17109 and of I17112))	n/a (<300K SNPs)	n/a (<300K SNPs)	n/a (female)	n/a (female)	10.45	C1	[0.884,0.956]	0.08	0.0409556	n/a (female)	0	0	None	[0,0]	ss.USER	S17108.Y1.E1.L1	0.046	QUESTIONABLE	sexratio=0.041, damage.ss.half=0.08, mtcontam=[0.884,0.956]
I11985	I11985	TS858A (Box 3, #5)	petrous	This Study	Martin, Debra (debra.martin@unlv.edu)	University of Nevada, Las Vegas with consultation (through INAH) of Indigenous and local NW Mexico groups	Skeletal material at Anthropology Department at UNLV; questions regarding this individual should be addressesd to debra.martin@unlv.edu	Direct: IntCal20	1145	47	706-881 calCE (1225±20 BP, PSUAMS-5770)	1145	45	..	Mexico_CuevaDeLosMuertosChiquitos_1100BP	Mexico_<1500BP	Mexico_Ancient	Cueva DeLos Muertos Chiquitos (Rio Zape)	Mexico	25.8125	-105.792	1240K	1	4.4587	848552	F	Mexico, CuevaDeLosMuertosChiquitos Family A (2 members) (I11984 and I11985 are 2nd or 3rd degree relatives)	40.8686	0	n/a (female)	n/a (female)	669	A2c	[0.991,0.999]	0.036	0.008	n/a (female)	-0.009	0.006	None	[0,0.003]	ds.half	S11985.E1.L1	0.559	PASS	..	PSUAMS-5770	>30kDa gelatin	0.858355
I11988	I11988	TS864A (1960 Z, 725A)	petrous	This Study	Martin, Debra (debra.martin@unlv.edu)	University of Nevada, Las Vegas with consultation (through INAH) of Indigenous and local NW Mexico groups	Skeletal material at Anthropology Department at UNLV; questions regarding this individual should be addressesd to debra.martin@unlv.edu	Direct: IntCal20	1263	39	650-773 calCE (1340±20 BP, PSUAMS-5785)	1265	40	..	Mexico_CuevaDeLosMuertosChiquitos_1100BP	Mexico_<1500BP	Mexico_Ancient	Cueva DeLos Muertos Chiquitos (Rio Zape)	Mexico	25.8125	-105.792	1240K	1	4.113	830293	F	n/a (no relatives detected)	20.2814	0	n/a (female)	n/a (female)	814.2	B2a4a1	[0.996,1.000]	0.039	0.008	n/a (female)	0	0.062	None	[0,0.122]	ds.half	S11988.E1.L1	0.494	PASS	..	PSUAMS-5785	>30kDa gelatin	0.846499
I11983	I11983	TS859A (box 2, #4, D300) | TS866A (#4, D300)	petrous	This Study	Martin, Debra (debra.martin@unlv.edu)	University of Nevada, Las Vegas with consultation (through INAH) of Indigenous and local NW Mexico groups	Skeletal material at Anthropology Department at UNLV; questions regarding this individual should be addressesd to debra.martin@unlv.edu	Context: Archaeological	950	231	100-1400CE	NA	NA	..	Mexico_CuevaDeLosMuertosChiquitos_1100BP	Mexico_<1500BP	Mexico_Ancient	Cueva DeLos Muertos Chiquitos (Rio Zape)	Mexico	25.8125	-105.792	1240K	2	6.86455	952411	M	n/a (no relatives detected)	29.4707	0	Q-BZ1021	Q1a2a2b1a~	..	A2c	..	..	0.422	[0.004,0.008]	-0.011	0.007	None	[0,0.003]	ds.half,ds.half	S11983.E1.L1,S12573.E1.L1	0.150,0.101	PASS	..
I11984	I11984	TS860A (Box 4, #2)	petrous	This Study	Martin, Debra (debra.martin@unlv.edu)	University of Nevada, Las Vegas with consultation (through INAH) of Indigenous and local NW Mexico groups	Skeletal material at Anthropology Department at UNLV; questions regarding this individual should be addressesd to debra.martin@unlv.edu	Context: Archaeological	950	231	100-1400CE	NA	NA	..	Mexico_CuevaDeLosMuertosChiquitos_1100BP	Mexico_<1500BP	Mexico_Ancient	Cueva DeLos Muertos Chiquitos (Rio Zape)	Mexico	25.8125	-105.792	1240K	1	1.02373	582751	F	Mexico, CuevaDeLosMuertosChiquitos Family A (2 members) (I11984 and I11985 are 2nd or 3rd degree relatives)	21.491	0	n/a (female)	n/a (female)	330.6	B2a4a1	[0.977,0.995]	0.098	0.008	n/a (female)	-0.011	0.007	None	[0,0.003]	ds.half	S11984.E1.L1	0.037	PASS	..
I11986	I11986	TS861A (Box 5, #8)	petrous	This Study	Martin, Debra (debra.martin@unlv.edu)	University of Nevada, Las Vegas with consultation (through INAH) of Indigenous and local NW Mexico groups	Skeletal material at Anthropology Department at UNLV; questions regarding this individual should be addressesd to debra.martin@unlv.edu	Context: Archaeological	950	231	100-1400CE	NA	NA	..	Mexico_CuevaDeLosMuertosChiquitos_1100BP	Mexico_<1500BP	Mexico_Ancient	Cueva DeLos Muertos Chiquitos (Rio Zape)	Mexico	25.8125	-105.792	1240K	1	0.723794	490098	F	n/a (no relatives detected)	44.0109	0	n/a (female)	n/a (female)	161.5	B2a1a1	[0.990,0.999]	0.066	0.008	n/a (female)	-0.032	0.013	None	[0,0]	ds.half	S11986.E1.L1	0.096	PASS	..
I11987	I11987	TS857A (Box 2, #3, D299)	petrous	This Study	Martin, Debra (debra.martin@unlv.edu)	University of Nevada, Las Vegas with consultation (through INAH) of Indigenous and local NW Mexico groups	Skeletal material at Anthropology Department at UNLV; questions regarding this individual should be addressesd to debra.martin@unlv.edu	Context: Archaeological	950	231	100-1400CE	NA	NA	..	Mexico_CuevaDeLosMuertosChiquitos_1100BP	Mexico_<1500BP	Mexico_Ancient	Cueva DeLos Muertos Chiquitos (Rio Zape)	Mexico	25.8125	-105.792	1240K	1	2.13392	737535	F	n/a (no relatives detected)	22.2492	0	n/a (female)	n/a (female)	578	B2a4a1	[0.992,0.999]	0.052	0.009	n/a (female)	-0.008	0.009	None	[0,0.01]	ds.half	S11987.E1.L1	0.174	PASS	..
I12570	I12570	TS862A (D-296, 2A)	petrous	This Study	Martin, Debra (debra.martin@unlv.edu)	University of Nevada, Las Vegas with consultation (through INAH) of Indigenous and local NW Mexico groups	Skeletal material at Anthropology Department at UNLV; questions regarding this individual should be addressesd to debra.martin@unlv.edu	Direct: IntCal20	1015	30	887-986 calCE (1125±15 BP, PSUAMS-12698)	1015	30	..	Mexico_CuevaDeLosMuertosChiquitos_1100BP	Mexico_<1500BP	Mexico_Ancient	Cueva DeLos Muertos Chiquitos (Rio Zape)	Mexico	25.8125	-105.792	1240K	1	2.96831	836546	M	n/a (no relatives detected)	14.228	0	Q-BZ4314	Q1b1a2a~	554.2	B2a4a1	[0.991,0.999]	0.039	0.425	[0.004,0.009]	-0.011	0.01	None	[0,0.009]	ds.half	S12570.E1.L1	0.218	PASS	..	PSUAMS-12698	XAD amino acids	0.869301
I12571	I12571	TS863A (Box 2, #1)	petrous	This Study	Martin, Debra (debra.martin@unlv.edu)	University of Nevada, Las Vegas with consultation (through INAH) of Indigenous and local NW Mexico groups	Skeletal material at Anthropology Department at UNLV; questions regarding this individual should be addressesd to debra.martin@unlv.edu	Direct: IntCal20	1133	37	709-880 calCE (1220±15 BP, PSUAMS-12699)	1135	35	..	Mexico_CuevaDeLosMuertosChiquitos_1100BP	Mexico_<1500BP	Mexico_Ancient	Cueva DeLos Muertos Chiquitos (Rio Zape)	Mexico	25.8125	-105.792	1240K	1	0.207125	191692	M	n/a (no relatives detected)	n/a (<300K SNPs)	n/a (<300K SNPs)	Q-CTS2730	Q1b1a2	81.9	C1c5	[0.994,1.000]	0.126	0.388	n/a (100 SNPs)	-0.021	0.013	None	[0,0.004]	ds.half	S12571.E1.L1	0.0062	PASS	..	PSUAMS-12699	XAD amino acids	0.85887
I12572	I12572	TS865A (Box 5, #3)	petrous	This Study	Martin, Debra (debra.martin@unlv.edu)	University of Nevada, Las Vegas with consultation (through INAH) of Indigenous and local NW Mexico groups	Skeletal material at Anthropology Department at UNLV; questions regarding this individual should be addressesd to debra.martin@unlv.edu	Direct: IntCal20	1047	52	773-978 calCE (1150±20 BP, PSUAMS-12709)	1045	50	..	Mexico_CuevaDeLosMuertosChiquitos_1100BP	Mexico_<1500BP	Mexico_Ancient	Cueva DeLos Muertos Chiquitos (Rio Zape)	Mexico	25.8125	-105.792	1240K	1	3.57607	861128	M	n/a (no relatives detected)	65.8551	0	Q-Z781	Q1b1a2a~	341.4	C1c1b	[0.984,0.996]	0.035	0.437	[0.001,0.004]	-0.007	0.006	None	[0,0.005]	ds.half	S12572.E1.L1	0.158	PASS	..	PSUAMS-12709	XAD amino acids	0.866506
I12574	I12574	TS867A (Z-723 Bur #9)	petrous	This Study	Martin, Debra (debra.martin@unlv.edu)	University of Nevada, Las Vegas with consultation (through INAH) of Indigenous and local NW Mexico groups	Skeletal material at Anthropology Department at UNLV; questions regarding this individual should be addressesd to debra.martin@unlv.edu	Direct: IntCal20	1723	35	131-318 calCE (1825±20 BP, PSUAMS-12666)	1725	35	..	Mexico_CuevaDeLosMuertosChiquitos_1100BP_contam	Mexico_4000-1500BP	Mexico_Ancient	Cueva DeLos Muertos Chiquitos (Rio Zape)	Mexico	25.8125	-105.792	1240K	1	0.0370307	38338	M	n/a (no relatives detected)	n/a (<300K SNPs)	n/a (<300K SNPs)	Q-L56	Q1b	3.96	B2a	[0.827,0.948]	0.127	0.352	n/a (7 SNPs)	0.052	0.021	None	[0.011,0.093]	ds.half	S12574.E1.L1	0.0094	QUESTIONABLE	mtcontam=[0.827,0.948]	PSUAMS-12666	XAD amino acids	0.796995
I1864	I1864	80-28-20/22846.0.1 (Mummy 6)	tooth (molar)	This Study	Peabody Museum (pmosteology@fas.harvard.edu)	Peabody Museum with consultation (through INAH) of Indigenous and local NW Mexico groups	Skeletal material at Peabody Museum: repatriation information given to INAH; questions regarding this individual should be addressed to pmosteology@fas.harvard.edu	Direct: IntCal20	942	24	904-1038 calCE (1035±25 BP, PSUAMS-1359)	940	25	..	Mexico_CoyoteCave_950BP	Mexico_<1500BP	Mexico_Ancient	Coyote Cave (Coahuila, Torreón)	Mexico	25.42	-100.96	1240K	1	0.812406	483063	M	n/a (no relatives detected)	52.9078	0	Q-YP4722	Q1b1a1a1e1a	627	C5b	[0.993,0.998]	0.041	0.423	[0,0.009]	0.003	0.017	None	[0,0.036]	ds.half	S1864.E1.L1	0.137	PASS	..	PSUAMS-1359	>30kDa gelatin	0.878877
I1867	I1867	80-28-20/22651.0.1 (Parras, 27)	tooth (molar)	This Study	Peabody Museum (pmosteology@fas.harvard.edu)	Peabody Museum with consultation (through INAH) of Indigenous and local NW Mexico groups	Skeletal material at Peabody Museum: repatriation information given to INAH; questions regarding this individual should be addressed to pmosteology@fas.harvard.edu	Direct: IntCal20	682	13	1229-1287 calCE (750±20 BP, PSUAMS-1360)	680	15	..	Mexico_SanLorenzo_700BP_contam	Mexico_<1500BP	Mexico_Ancient	San Lorenzo Cave (Coahuila, Torreón)	Mexico	25.421	-100.961	1240K	1	0.0996907	97185	F	n/a (no relatives detected)	n/a (<300K SNPs)	n/a (<300K SNPs)	n/a (female)	n/a (female)	531	C5b	[0.984,0.992]	0.059	0.016	n/a (female)	0.147	0.058	Very_High_Contamination	[0.033,0.261]	ds.half	S1867.E1.L1	0.015	QUESTIONABLE	assigned >5% membership in CEU ADMIXTURE cluster so may be European contaminated	PSUAMS-1360	>30kDa gelatin	0.910951
I1863	I1863	80-28-20/22827.0.1 (Mummy 1)	tooth (molar)	This Study	Peabody Museum (pmosteology@fas.harvard.edu)	Peabody Museum with consultation (through INAH) of Indigenous and local NW Mexico groups	Skeletal material at Peabody Museum: repatriation information given to INAH; questions regarding this individual should be addressed to pmosteology@fas.harvard.edu	Context: Archaeological	2750	115	1000-600 BCE	NA	NA	..	Mexico_CoyoteCave_2750BP_contam	Mexico_4000-1500BP	Mexico_Ancient	Coyote Cave (Coahuila, Torreón)	Mexico	25.42	-100.96	1240K	1	0.089379	86806	M	n/a (no relatives detected)	n/a (<300K SNPs)	n/a (<300K SNPs)	Q-YP4673	Q1b1a1a	365	C5b	[0.995,0.999]	0.063	0.419	n/a (13 SNPs)	0.15	0.014	None	[0.123,0.177]	ds.half	S1863.E1.L1	0.012	QUESTIONABLE	assigned >5% membership in CEU ADMIXTURE cluster so may be European contaminated
S_Nahua-2.DG	S_Nahua-2	S_Nahua-2	n/a	MallickNature2016	..	..	..	Modern	0	0	present	NA	NA	..	Nahua.DG	Mexico_Modern	Modern_Mexican	Zitlala	Mexico	19.01	-99.06	Shotgun.diploid	1	33.6561	1120009	M	n/a (no relatives detected)	43.9667	0	Q-Y2816	Q1b1a2a1	..	..	..	..	..	..	..	..	..	..	..	S_Nahua-2	..	PASS	..
HUI03.SG	HU103	HU103	blood	RaghavanScience2015	Willerslev, Eske	..	..	Modern	0	0	present	NA	NA	..	Huichol.SG	Mexico_Modern	Modern_Mexican	..	Mexico	..	..	Shotgun	..	21.1812	1149167	F	n/a (no relatives detected)	165.401	26.1341	n/a (female)	n/a (female)	..	B4b	..	..	..	n/a (female)	..	..	..	..	..	..	..	PASS	..
HGDP00860.SDG	HGDP00860	..	..	BergstromScience2020	..	..	..	Modern	0	0	present	NA	NA	..	Mayan_o2.SDG	Mexico_Modern	Modern_Mexican	..	Mexico	19	-91	Shotgun.diploid	..	..	1140218	F	n/a (no relatives detected)	8.0452	0	n/a (female)	n/a (female)	..	..	..	..	..	n/a (female)	..	..	..	..	..	..	..	PASS	..
HGDP00871.SDG	HGDP00871	..	..	BergstromScience2020	..	..	..	Modern	0	0	present	NA	NA	..	Mayan_o2.SDG	Mexico_Modern	Modern_Mexican	..	Mexico	19	-91	Shotgun.diploid	..	..	1137289	F	n/a (no relatives detected)	0	0	n/a (female)	n/a (female)	..	..	..	..	..	n/a (female)	..	..	..	..	..	..	..	PASS	..
HGDP00876.SDG	HGDP00876	..	..	BergstromScience2020	..	..	..	Modern	0	0	present	NA	NA	..	Mayan_o2.SDG	Mexico_Modern	Modern_Mexican	..	Mexico	19	-91	Shotgun.diploid	..	..	1139229	F	n/a (no relatives detected)	0	0	n/a (female)	n/a (female)	..	..	..	..	..	n/a (female)	..	..	..	..	..	..	..	PASS	..
S_Mayan-1.DG	HGDP00855	HGDP00855	n/a	MallickNature2016 (shotgun data with SNP array data first published in LiScience2008 and JakobssonNature2008)	..	..	..	Modern	0	0	present	NA	NA	..	Mayan.DG	Mexico_Modern	Modern_Mexican	..	Mexico	19	-91	Shotgun.diploid	1	34.1901	1117289	F	n/a (no relatives detected)	4.5382	0	n/a (female)	n/a (female)	..	..	..	..	..	n/a (female)	..	..	..	..	..	S_Mayan-1	..	PASS	..
S_Mayan-2.DG	HGDP00857	HGDP00857	n/a	MallickNature2016 (shotgun data with SNP array data first published in LiScience2008 and JakobssonNature2008)	..	..	..	Modern	0	0	present	NA	NA	..	Mayan.DG	Mexico_Modern	Modern_Mexican	..	Mexico	19	-91	Shotgun.diploid	1	40.8828	1118940	F	n/a (no relatives detected)	103.683	53.8553	n/a (female)	n/a (female)	..	..	..	..	..	n/a (female)	..	..	..	..	..	S_Mayan-2	..	PASS	..
HGDP00854.SDG	HGDP00854	..	..	BergstromScience2020	..	..	..	Modern	0	0	present	NA	NA	..	Mayan.SDG	Mexico_Modern	Modern_Mexican	..	Mexico	19	-91	Shotgun.diploid	..	..	1131558	F	n/a (no relatives detected)	0	0	n/a (female)	n/a (female)	..	..	..	..	..	n/a (female)	..	..	..	..	..	..	..	PASS	..
HGDP00855.SDG	HGDP00855	HGDP00855	..	BergstromScience2020	..	..	..	Modern	0	0	present	NA	NA	..	Mayan.SDG	Mexico_Modern	Modern_Mexican	..	Mexico	19	-91	Shotgun.diploid	..	..	1141019	F	n/a (no relatives detected)	9.7596	0	n/a (female)	n/a (female)	..	..	..	..	..	n/a (female)	..	..	..	..	..	..	..	PASS	..
HGDP00856.SDG	HGDP00856	..	..	BergstromScience2020	..	..	..	Modern	0	0	present	NA	NA	..	Mayan.SDG	Mexico_Modern	Modern_Mexican	..	Mexico	19	-91	Shotgun.diploid	..	..	1137142	M	n/a (no relatives detected)	0	0	..	..	..	..	..	..	..	..	..	..	..	..	..	..	..	PASS	..
HGDP00857.SDG	HGDP00857	HGDP00857	..	BergstromScience2020	..	..	..	Modern	0	0	present	NA	NA	..	Mayan.SDG	Mexico_Modern	Modern_Mexican	..	Mexico	19	-91	Shotgun.diploid	..	..	1141412	F	n/a (no relatives detected)	101.505	53.8691	n/a (female)	n/a (female)	..	..	..	..	..	n/a (female)	..	..	..	..	..	..	..	PASS	..
HGDP00858.SDG	HGDP00858	..	..	BergstromScience2020	..	..	..	Modern	0	0	present	NA	NA	..	Mayan.SDG	Mexico_Modern	Modern_Mexican	..	Mexico	19	-91	Shotgun.diploid	..	..	1138799	F	n/a (no relatives detected)	0	0	n/a (female)	n/a (female)	..	..	..	..	..	n/a (female)	..	..	..	..	..	..	..	PASS	..
HGDP00859.SDG	HGDP00859	..	..	BergstromScience2020	..	..	..	Modern	0	0	present	NA	NA	..	Mayan.SDG	Mexico_Modern	Modern_Mexican	..	Mexico	19	-91	Shotgun.diploid	..	..	1140387	F	n/a (no relatives detected)	0	0	n/a (female)	n/a (female)	..	..	..	..	..	n/a (female)	..	..	..	..	..	..	..	PASS	..
HGDP00861.SDG	HGDP00861	..	..	BergstromScience2020	..	..	..	Modern	0	0	present	NA	NA	..	Mayan.SDG	Mexico_Modern	Modern_Mexican	..	Mexico	19	-91	Shotgun.diploid	..	..	1139616	F	n/a (no relatives detected)	0	0	n/a (female)	n/a (female)	..	..	..	..	..	n/a (female)	..	..	..	..	..	..	..	PASS	..
HGDP00862.SDG	HGDP00862	..	..	BergstromScience2020	..	..	..	Modern	0	0	present	NA	NA	..	Mayan.SDG	Mexico_Modern	Modern_Mexican	..	Mexico	19	-91	Shotgun.diploid	..	..	1139506	F	n/a (no relatives detected)	19.5176	0	n/a (female)	n/a (female)	..	..	..	..	..	n/a (female)	..	..	..	..	..	..	..	PASS	..
HGDP00863.SDG	HGDP00863	..	..	BergstromScience2020	..	..	..	Modern	0	0	present	NA	NA	..	Mayan.SDG	Mexico_Modern	Modern_Mexican	..	Mexico	19	-91	Shotgun.diploid	..	..	1139954	F	n/a (no relatives detected)	4.0125	0	n/a (female)	n/a (female)	..	..	..	..	..	n/a (female)	..	..	..	..	..	..	..	PASS	..
HGDP00864.SDG	HGDP00864	..	..	BergstromScience2020	..	..	..	Modern	0	0	present	NA	NA	..	Mayan.SDG	Mexico_Modern	Modern_Mexican	..	Mexico	19	-91	Shotgun.diploid	..	..	1138487	F	n/a (no relatives detected)	0	0	n/a (female)	n/a (female)	..	..	..	..	..	n/a (female)	..	..	..	..	..	..	..	PASS	..
HGDP00865.SDG	HGDP00865	..	..	BergstromScience2020	..	..	..	Modern	0	0	present	NA	NA	..	Mayan.SDG	Mexico_Modern	Modern_Mexican	..	Mexico	19	-91	Shotgun.diploid	..	..	1139483	F	n/a (no relatives detected)	92.9307	20.8279	n/a (female)	n/a (female)	..	..	..	..	..	n/a (female)	..	..	..	..	..	..	..	PASS	..
HGDP00868.SDG	HGDP00868	..	..	BergstromScience2020	..	..	..	Modern	0	0	present	NA	NA	..	Mayan.SDG	Mexico_Modern	Modern_Mexican	..	Mexico	19	-91	Shotgun.diploid	..	..	1138983	F	n/a (no relatives detected)	5.0413	0	n/a (female)	n/a (female)	..	..	..	..	..	n/a (female)	..	..	..	..	..	..	..	PASS	..
HGDP00869.SDG	HGDP00869	..	..	BergstromScience2020	..	..	..	Modern	0	0	present	NA	NA	..	Mayan.SDG	Mexico_Modern	Modern_Mexican	..	Mexico	19	-91	Shotgun.diploid	..	..	1139629	F	n/a (no relatives detected)	174.912	112.14	n/a (female)	n/a (female)	..	..	..	..	..	n/a (female)	..	..	..	..	..	..	..	PASS	..
HGDP00870.SDG	HGDP00870	..	..	BergstromScience2020	..	..	..	Modern	0	0	present	NA	NA	..	Mayan.SDG	Mexico_Modern	Modern_Mexican	..	Mexico	19	-91	Shotgun.diploid	..	..	1139982	F	n/a (no relatives detected)	6.97999	0	n/a (female)	n/a (female)	..	..	..	..	..	n/a (female)	..	..	..	..	..	..	..	PASS	..
HGDP00872.SDG	HGDP00872	..	..	BergstromScience2020	..	..	..	Modern	0	0	present	NA	NA	..	Mayan.SDG	Mexico_Modern	Modern_Mexican	..	Mexico	19	-91	Shotgun.diploid	..	..	1139471	F	n/a (no relatives detected)	7.4854	0	n/a (female)	n/a (female)	..	..	..	..	..	n/a (female)	..	..	..	..	..	..	..	PASS	..
HGDP00873.SDG	HGDP00873	..	..	BergstromScience2020	..	..	..	Modern	0	0	present	NA	NA	..	Mayan.SDG	Mexico_Modern	Modern_Mexican	..	Mexico	19	-91	Shotgun.diploid	..	..	1140213	F	n/a (no relatives detected)	0	0	n/a (female)	n/a (female)	..	..	..	..	..	n/a (female)	..	..	..	..	..	..	..	PASS	..
HGDP00875.SDG	HGDP00875	..	..	BergstromScience2020	..	..	..	Modern	0	0	present	NA	NA	..	Mayan.SDG	Mexico_Modern	Modern_Mexican	..	Mexico	19	-91	Shotgun.diploid	..	..	1136638	F	n/a (no relatives detected)	0	0	n/a (female)	n/a (female)	..	..	..	..	..	n/a (female)	..	..	..	..	..	..	..	PASS	..
HGDP00877.SDG	HGDP00877	HGDP00877	..	BergstromScience2020	..	..	..	Modern	0	0	present	NA	NA	..	Mayan.SDG	Mexico_Modern	Modern_Mexican	..	Mexico	19	-91	Shotgun.diploid	..	..	1137814	M	n/a (no relatives detected)	0	0	..	..	..	..	..	..	..	..	..	..	..	..	..	..	..	PASS	..
HGDP00877.SG	HGDP00877	HGDP00877	..	RasmussenNature2014	..	..	..	Modern	0	0	present	NA	NA	..	Mayan.SG	Mexico_Modern	Modern_Mexican	..	Mexico	19	-91	Shotgun	..	14.1759	1147174	M	n/a (no relatives detected)	0	0	Q-L56	Q1b	..	..	..	..	..	..	..	..	..	..	..	..	..	PASS	..
S_Mixtec-1.DG	S_Mixtec-1	S_Mixtec-1	n/a	MallickNature2016	..	..	..	Modern	0	0	present	NA	NA	..	Mixtec_1.DG	Mexico_Modern	Modern_Mexican	Oaxaca (San Andres Nuxino)	Mexico	17.2391	97.1045	Shotgun.diploid	1	41.3311	1117810	M	n/a (no relatives detected)	16.2747	0	Q-M848	Q1b1a1a	..	..	..	..	..	..	..	..	..	..	..	S_Mixtec-1	..	PASS	..
S_Mixtec-2.DG	S_Mixtec-2	S_Mixtec-2	n/a	MallickNature2016	..	..	..	Modern	0	0	present	NA	NA	..	Mixtec_2.DG	Mexico_Modern	Modern_Mexican	Oaxaca (San Andres Nuxino)	Mexico	17.2391	97.1045	Shotgun.diploid	1	42.6104	1118413	F	n/a (no relatives detected)	0	0	n/a (female)	n/a (female)	..	..	..	..	..	n/a (female)	..	..	..	..	..	S_Mixtec-2	..	PASS	..
B_Mixe-1.DG	mixe0007	mixe0007	n/a	PrueferNature2013	..	..	..	Modern	0	0	present	NA	NA	..	Mixe.DG	Mexico_Modern	Modern_Mexican	Oaxaca (Tmazulapan)	Mexico	16.95	-96.5833	Shotgun.diploid	1	35.9695	1116929	F	n/a (no relatives detected)	98.8746	0	n/a (female)	n/a (female)	..	..	..	..	..	n/a (female)	..	..	..	..	..	B_Mixe-1	..	PASS	..
S_Mixe-2.DG	S_Mixe-2	S_Mixe-2	n/a	SkoglundNature2015	..	..	..	Modern	0	0	present	NA	NA	..	Mixe.DG	Mexico_Modern	Modern_Mexican	Tamazulapan (Mixe)	Mexico	16.95	-96.5833	Shotgun.diploid	1	42.2325	1116607	F	n/a (no relatives detected)	70.0173	0	n/a (female)	n/a (female)	..	..	..	..	..	n/a (female)	..	..	..	..	..	S_Mixe-2	..	PASS	..
S_Mixe-3.DG	S_Mixe-3	S_Mixe-3	n/a	SkoglundNature2015	..	..	..	Modern	0	0	present	NA	NA	..	Mixe.DG	Mexico_Modern	Modern_Mexican	Tamazulapan (Mixe)	Mexico	16.95	-96.5833	Shotgun.diploid	1	42.6161	1117679	F	n/a (no relatives detected)	141.194	0	n/a (female)	n/a (female)	..	..	..	..	..	n/a (female)	..	..	..	..	..	S_Mixe-3	..	PASS	..
S_Zapotec-1.DG	S_Zapotec-1	S_Zapotec-1	n/a	MallickNature2016	..	..	..	Modern	0	0	present	NA	NA	..	Mexico_Zapotec.DG	Mexico_Modern	Modern_Mexican	San Juan Guelavia	Mexico	16.5	-97.2	Shotgun.diploid	1	42.0966	1118130	M	n/a (no relatives detected)	5.5892	0	Q-Y26467	Q1b1a1a1m2b~	..	..	..	..	..	..	..	..	..	..	..	S_Zapotec-1	..	PASS	..
S_Zapotec-2.DG	S_Zapotec-2	S_Zapotec-2	n/a	MallickNature2016	..	..	..	Modern	0	0	present	NA	NA	..	Mexico_Zapotec.DG	Mexico_Modern	Modern_Mexican	San Juan Guelavia	Mexico	16.5	-97.2	Shotgun.diploid	1	37.2963	1118509	M	n/a (no relatives detected)	0	0	Q-Y26467	Q1b1a1a1m2b~	..	..	..	..	..	..	..	..	..	..	..	S_Zapotec-2	..	PASS	..
[truncated: 18 more columns]

## Sheet: Library_Information
Library ID (we list all libraries from individuals with newly reported data in this study)	Master ID (lab)	Reporting results for library. If PASS, QUESTIONABLE, or QUESTIONABLE_CRITICAL, data are newly reported in this paper (FAIL libraries are not reported)	Assessment Note	Skeletal Code	Date mean in BP in years before 1950 CE	Full Date One of two formats. (Format 1) 95.4% CI calibrated radiocarbon age (Conventional Radiocarbon Age BP, Lab number) e.g. 2624-2350 calBCE (3990¬±40 BP, Ua-35016). (Format 2) Archaeological context range, e.g. 2500-1700 BCE	Site	Country	Latitude	Longitude	Skeletal Element Used for aDNA	amount of powder used in extraction (mg)	DNA extraction	Extraction Method	Library preparation	amount of powder in library (mg)	UDG treatment	Library Prep Method	Target enrichment performed	mt Enrichment Method	1240K Enrichment Method	Sequencing platform for 1240k capture data	Read Length	Shotgun percentage mapping to hg19	Shotgun mean sequence length	mtDNA coverage	mtDNA mean sequence length	mtDNA fraction of C-to-T damage in last base	mtDNA match to consensus sequence 95% CI	mtDNA haplogroup	1240K unique SNPs hit	1240K mean sequence length	1240K fraction of C-to-T damage in last base	1240K sequences hitting X chr	1240K sequences hitting Y chr	Genetically determined sex	X contamination estimate: ANGSD MOM 95% CI truncated at 0 (only if male and >=200 SNPs)	Duplication rate (ratio of sequences mapping to autosomes before and after duplication removal)
S1863.E1.L1	I1863	QUESTIONABLE	assigned >5% membership in CEU ADMIXTURE cluster so may be European contaminated	80-28-20/22827.0.1 (Mummy 1)	2750	1000-600 BCE	Coyote Cave (Coahuila, Torreón)	Mexico	25.42	-100.96	tooth	75	manual	Dabney 2013, Korlevic 2015	ds	25	partial	Rohland 2015; universal adapters used for ligation, double indices attached at PCR stage	1240k	Maricic 2010; separate enrichment for mtDNA	Fu 2013; 390k and 840k targets combined into a single capture	NextSeq 500	2x76, 2x7	0.012	35	374.6	48.6498	0.06384	[0.995,1.000]	C1b	88276	54.7	0.051	1574	1136	M	n/a (13 SNPs)	..
S1864.E1.L1	I1864	PASS	no issues	80-28-20/22846.0.1 (Mummy 6)	942	904-1038 calCE (1035±25 BP, PSUAMS-1359)	Coyote Cave (Coahuila, Torreón)	Mexico	25.42	-100.96	tooth	71	manual	Dabney 2013, Korlevic 2015	ds	23.7	partial	Rohland 2015; universal adapters used for ligation, double indices attached at PCR stage	1240k	Maricic 2010; separate enrichment for mtDNA	Fu 2013; 390k and 840k targets combined into a single capture	NextSeq 500	2x76, 2x7	0.1372	37	643.3	49.7203	0.0532	[0.994,0.999]	Z4a1a1	491613	45	0.041	11103	8140	M	[0,0.009]	5.47848
S23711.Y1.E1.L1	I23711	PASS	no issues	16 SON (Entierro 10 (C-107))	879	994-1154 calCE (990±25 BP, PSUAMS-12583)	La Playa (Sonora, Cerro Trincheras, Terraza B11)	Mexico	30.3917	-111.534	cochlea	38	robotic	Rohland 2018 (Dabney Buffer, silica beads)	ds	7.6	partial	Rohland 2015; silica coated magnetic beads and 7x volume PB (Qiagen) for cleanups, Bst2.0 in smaller volume, 100ul total PCR volume, higher primer concentration, SPRI cleanup of PCR	1240k+	Fu 2013; simultaneous enrichment of ~1.2M SNPs and mtDNA	Fu 2013; simultaneous enrichment of ~1.2M SNPs and mtDNA	HiSeq X10	2x101, 2x7	0.0262875	48.6	68.65	54.5	0.093	[0.985,0.998]	C1c1b	555616	59.4	0.099	31927	466	F	n/a (female)	8.02771
S23707.Y1.E1.L1	I23707	PASS	no issues	11 SON (Entierro 3)	602	1305-1400 calCE (605±15 BP, PSUAMS-12553)	La Playa (Sonora, Cerro Trincheras, Terraza B2)	Mexico	30.3917	-111.534	cochlea	39	robotic	Rohland 2018 (Dabney Buffer, silica beads)	ds	7.8	partial	Rohland 2015; silica coated magnetic beads and 7x volume PB (Qiagen) for cleanups, Bst2.0 in smaller volume, 100ul total PCR volume, higher primer concentration, SPRI cleanup of PCR	1240k+	Fu 2013; simultaneous enrichment of ~1.2M SNPs and mtDNA	Fu 2013; simultaneous enrichment of ~1.2M SNPs and mtDNA	HiSeq X10	2x101, 2x7	0.150765	46.5	93.96	53.8	0.1175	[0.984,0.997]	C1d1	696004	55.7	0.13	37912	29161	M	[0.002,0.006]	3.026
S23712.Y1.E1.L1	I23712	PASS	no issues	17 SON (Entierro 4)	625	1200-1450 CE	La Playa (Sonora, Cerro Trincheras, Terraza B4)	Mexico	30.3917	-111.534	cochlea	37	robotic	Rohland 2018 (Dabney Buffer, silica beads)	ds	7.4	partial	Rohland 2015; silica coated magnetic beads and 7x volume PB (Qiagen) for cleanups, Bst2.0 in smaller volume, 100ul total PCR volume, higher primer concentration, SPRI cleanup of PCR	1240k+	Fu 2013; simultaneous enrichment of ~1.2M SNPs and mtDNA	Fu 2013; simultaneous enrichment of ~1.2M SNPs and mtDNA	HiSeq X10	2x101, 2x7	0.0219279	49.6	110.3	56.5	0.089	[0.969,0.988]	C1d1c	642876	59.4	0.1015	22249	16244	M	[0,0.006]	5.79298
S23708.Y1.E1.L1	I23708	PASS	no issues	13 SON (Entierro 6 (C-101))	575	1300-1450 CE	La Playa (Sonora, Cerro Trincheras, Terraza B6)	Mexico	30.3917	-111.534	cochlea	37	robotic	Rohland 2018 (Dabney Buffer, silica beads)	ds	7.4	partial	Rohland 2015; silica coated magnetic beads and 7x volume PB (Qiagen) for cleanups, Bst2.0 in smaller volume, 100ul total PCR volume, higher primer concentration, SPRI cleanup of PCR	1240k+	Fu 2013; simultaneous enrichment of ~1.2M SNPs and mtDNA	Fu 2013; simultaneous enrichment of ~1.2M SNPs and mtDNA	HiSeq X10	2x101, 2x7	0.0200164	47.6	130	54.3	0.1085	[0.987,0.998]	C1b11	589075	56.2	0.1295	37011	474	F	n/a (female)	8.03209
S23709.Y1.E1.L1	I23709	PASS	no issues	14 SON (Entierro 8 (C-104))	609	1285-1390 calCE (655±20 BP, PSUAMS-12582)	La Playa (Sonora, Cerro Trincheras, Terraza B7)	Mexico	30.3917	-111.534	cochlea	38	robotic	Rohland 2018 (Dabney Buffer, silica beads)	ds	7.6	partial	Rohland 2015; silica coated magnetic beads and 7x volume PB (Qiagen) for cleanups, Bst2.0 in smaller volume, 100ul total PCR volume, higher primer concentration, SPRI cleanup of PCR	1240k+	Fu 2013; simultaneous enrichment of ~1.2M SNPs and mtDNA	Fu 2013; simultaneous enrichment of ~1.2M SNPs and mtDNA	HiSeq X10	2x101, 2x7	0.0981594	47.9	122.4	55	0.108	[0.996,1.000]	B2	742125	57.1	0.1165	96952	1362	F	n/a (female)	2.7726
S23710.Y1.E1.L1	I23710	PASS	no issues	15 SON (Entierro 7 (C-102))	562	1325-1425 calCE (550±20 BP, PSUAMS-12664)	La Playa (Sonora, Cerro Trincheras, Terraza B8)	Mexico	30.3917	-111.534	cochlea	38	robotic	Rohland 2018 (Dabney Buffer, silica beads)	ds	7.6	partial	Rohland 2015; silica coated magnetic beads and 7x volume PB (Qiagen) for cleanups, Bst2.0 in smaller volume, 100ul total PCR volume, higher primer concentration, SPRI cleanup of PCR	1240k+	Fu 2013; simultaneous enrichment of ~1.2M SNPs and mtDNA	Fu 2013; simultaneous enrichment of ~1.2M SNPs and mtDNA	HiSeq X10	2x101, 2x7	0.114792	51.6	129.2	59.1	0.0805	[0.992,0.999]	D4h3a	755478	62.9	0.0875	51073	39638	M	[0.003,0.006]	1.83947
S19505.Y1.E1.L1	I19505	PASS	no issues	12 SON (Entierro 9)	594	1311-1410 calCE (580±20 BP, PSUAMS-12696)	La Playa (Sonora, Cerro Trincheras, Terraza B9)	Mexico	30.3917	-111.534	tooth	39	robotic	Rohland 2018 (Dabney Buffer, silica beads)	ss	7.8	USER	Gansauge 2020	1240k+	Fu 2013; simultaneous enrichment of ~1.2M SNPs and mtDNA	Fu 2013; simultaneous enrichment of ~1.2M SNPs and mtDNA	HiSeq X10	2x101, 2x8	0.00775348	44.8	5.343	56.3	0.19	[0.921,0.988]	C	19754	59.1	0.176	352	276	M	n/a (1 SNPs)	24.2488
S19501.Y1.E1.L1	I19501	FAIL	<2500.SNPs	2 SON (Elemento 542A)	1820	25-236 calCE (95.4%)	La Playa (Sonora, Trincheras)	Mexico	30.4955	-111.525	tooth	40	robotic	Rohland 2018 (Dabney Buffer, silica beads)	ss	8	USER	Gansauge 2020	1240k+	Fu 2013; simultaneous enrichment of ~1.2M SNPs and mtDNA	Fu 2013; simultaneous enrichment of ~1.2M SNPs and mtDNA	HiSeq X10	2x101, 2x8	0.00338816	57.7	3.431	54.7	0.198	[0.841,0.967]	D	1771	56	0.202	40	23	U	n/a (sex unknown)	16.148
S19502.Y1.E1.L1	I19502	FAIL	<2500.SNPs, sexratio[0.333]	3 SON (Elemento 542B)	1862	38 calBCE - 214 calCE (95.4%)	La Playa (Sonora, Trincheras)	Mexico	30.4955	-111.525	tooth	39	robotic	Rohland 2018 (Dabney Buffer, silica beads)	ss	7.8	USER	Gansauge 2020	1240k+	Fu 2013; simultaneous enrichment of ~1.2M SNPs and mtDNA	Fu 2013; simultaneous enrichment of ~1.2M SNPs and mtDNA	HiSeq X10	2x101, 2x8	0.0327913	64.1	1.046	n/a (<2x cov)	n/a (<2x cov)	n/a (<2x cov)	n/a (<2x cov)	842	50.8	0.19	10	5	U	n/a (sex unknown)	52.4959
S19503.Y1.E1.L1	I19503	FAIL	<2500.SNPs, damage.ss.half=0.066	4 SON (Elemento 545B)	1921	111 calBCE - 170 calCE (94.5%)	La Playa (Sonora, Trincheras)	Mexico	30.4955	-111.525	tooth	39	robotic	Rohland 2018 (Dabney Buffer, silica beads)	ss	7.8	USER	Gansauge 2020	1240k+	Fu 2013; simultaneous enrichment of ~1.2M SNPs and mtDNA	Fu 2013; simultaneous enrichment of ~1.2M SNPs and mtDNA	HiSeq X10	2x101, 2x8	0.0238373	61.1	0.01805	n/a (<2x cov)	n/a (<2x cov)	n/a (<2x cov)	n/a (<2x cov)	39	48.1	0.066	4	0	U	n/a (sex unknown)	34.25
S19504.Y1.E1.L1	I19504	FAIL	<2500.SNPs	6 SON (Elemento 461)	1000	500-1400 CE	La Playa (Sonora, Trincheras)	Mexico	30.4955	-111.525	tooth	38	robotic	Rohland 2018 (Dabney Buffer, silica beads)	ss	7.6	USER	Gansauge 2020	1240k+	Fu 2013; simultaneous enrichment of ~1.2M SNPs and mtDNA	Fu 2013; simultaneous enrichment of ~1.2M SNPs and mtDNA	HiSeq X10	2x101, 2x8	0.477337	59	0.3032	n/a (<2x cov)	n/a (<2x cov)	n/a (<2x cov)	n/a (<2x cov)	1117	58.2	0.192	19	14	U	n/a (sex unknown)	54.0778
S23704.Y1.E1.L1	I23704	PASS	no issues	5 SON (Elemento 545A)	1875	15-126 calCE (1950±20 BP, PSUAMS-12863)	La Playa (Sonora, Trincheras)	Mexico	30.4939	-111.521	cochlea	40	robotic	Rohland 2018 (Dabney Buffer, silica beads)	ds	8	partial	Rohland 2015; silica coated magnetic beads and 7x volume PB (Qiagen) for cleanups, Bst2.0 in smaller volume, 100ul total PCR volume, higher primer concentration, SPRI cleanup of PCR	1240k+	Fu 2013; simultaneous enrichment of ~1.2M SNPs and mtDNA	Fu 2013; simultaneous enrichment of ~1.2M SNPs and mtDNA	HiSeq X10	2x101, 2x7	0.0319325	44.1	47.27	49.8	0.182	[0.977,0.995]	C1b7	470979	52.1	0.208	24297	348	F	n/a (female)	7.99896
S23705.Y1.E1.L1	I23705	PASS	no issues	7 SON (Elemento 357)	2810	906-811 calBCE (2715±25 BP, PSUAMS-12672)	La Playa (Sonora, Trincheras)	Mexico	30.5053	-111.506	cochlea	38	robotic	Rohland 2018 (Dabney Buffer, silica beads)	ds	7.6	partial	Rohland 2015; silica coated magnetic beads and 7x volume PB (Qiagen) for cleanups, Bst2.0 in smaller volume, 100ul total PCR volume, higher primer concentration, SPRI cleanup of PCR	1240k+	Fu 2013; simultaneous enrichment of ~1.2M SNPs and mtDNA	Fu 2013; simultaneous enrichment of ~1.2M SNPs and mtDNA	HiSeq X10	2x101, 2x7	0.0279483	44.6	45.41	48.7	0.149	[0.983,0.997]	A2c	380356	51.8	0.159	8106	6077	M	[0,0.009]	15.9213
S23706.Y1.E1.L1	I23706	PASS	no issues	8 SON (Elemento 324)	2567	823-511 calBCE	La Playa (Sonora, Trincheras)	Mexico	30.5029	-111.509	cochlea	40	robotic	Rohland 2018 (Dabney Buffer, silica beads)	ds	8	partial	Rohland 2015; silica coated magnetic beads and 7x volume PB (Qiagen) for cleanups, Bst2.0 in smaller volume, 100ul total PCR volume, higher primer concentration, SPRI cleanup of PCR	1240k+	Fu 2013; simultaneous enrichment of ~1.2M SNPs and mtDNA	Fu 2013; simultaneous enrichment of ~1.2M SNPs and mtDNA	HiSeq X10	2x101, 2x7	0.0242287	43.7	28.35	48.6	0.148	[0.976,0.995]	B2g1	373642	51.2	0.171	7885	5778	M	[0,0.009]	5.49967
S23968.Y1.E1.L1	I23968	FAIL	<2500.SNPs	1 SON (Elemento 12)	1842	4 calBCE - 221 calCE (90.9%)	La Playa (Sonora, Trincheras)	Mexico	30.4955	-111.525	cochlea	38	robotic	Rohland 2018 (Dabney Buffer, silica beads)	ds	7.6	partial	Rohland 2015; silica coated magnetic beads and 7x volume PB (Qiagen) for cleanups, Bst2.0 in smaller volume, 100ul total PCR volume, higher primer concentration, SPRI cleanup of PCR	1240k+	Fu 2013; simultaneous enrichment of ~1.2M SNPs and mtDNA	Fu 2013; simultaneous enrichment of ~1.2M SNPs and mtDNA	HiSeq X10	2x101, 2x7	0.000135316	51.8	0.01738	n/a (<2x cov)	n/a (<2x cov)	n/a (<2x cov)	n/a (<2x cov)	24	45	0.0205	1	0	U	n/a (sex unknown)	258.613
S8242.E1.L1	I8242	PASS	no issues	1018 Q01 (TS909)	1000	500-1400 CE	La Playa (Sonora, Trincheras)	Mexico	30.442	-111.544	cochlea	76	manual	Dabney 2013, Korlevic 2015	ds	8.4	partial	Rohland 2015; silica coated magnetic beads and 7x volume PB (Qiagen) for cleanups, Bst2.0 in smaller volume, 100ul total PCR volume, higher primer concentration, SPRI cleanup of PCR	1240k	Maricic 2010; separate enrichment for mtDNA	Fu 2013; 390k and 840k targets combined into a single capture	NextSeq 500	2x76, 2x7	0.0186	36	15.5	42	0.136	[0.953,0.972]	M32'56	77074	42	0.068	2713	44	F	n/a (female)	8.02103
S8242.E1.L2	I8242	QUESTIONABLE_CRITICAL	mtcontam=[0.855,0.900]	1018 Q01 (TS909)	1000	500-1400 CE	La Playa (Sonora, Trincheras)	Mexico	30.442	-111.544	cochlea	76	manual	Dabney 2013, Korlevic 2015	ss	8.4	USER	Gansauge 2017	1240k	Maricic 2010; separate enrichment for mtDNA	Fu 2013; 390k and 840k targets combined into a single capture	NextSeq 500	2x76, 2x8	..	..	5.22	39	0.013	[0.855,0.900]	C5b	38122	40	0.011	1525	25	F	n/a (female)	16.6995
S8243.E1.L1	I8243	PASS	no issues	1019 Q01 (TS910)	1000	500-1400 CE	La Playa (Sonora, Trincheras)	Mexico	30.442	-111.544	cochlea	71	manual	Dabney 2013, Korlevic 2015	ds	7.9	partial	Rohland 2015; silica coated magnetic beads and 7x volume PB (Qiagen) for cleanups, Bst2.0 in smaller volume, 100ul total PCR volume, higher primer concentration, SPRI cleanup of PCR	1240k	Maricic 2010; separate enrichment for mtDNA	Fu 2013; 390k and 840k targets combined into a single capture	NextSeq 500	2x76, 2x7	0.0212	35	17.6	40	0.153	[0.934,0.967]	HV2	188781	43	0.102	3519	2786	M	n/a (46 SNPs)	4.27865
S8243.E1.L2	I8243	QUESTIONABLE_CRITICAL	mtcontam=[0.770,0.811]	1019 Q01 (TS910)	1000	500-1400 CE	La Playa (Sonora, Trincheras)	Mexico	30.442	-111.544	cochlea	71	manual	Dabney 2013, Korlevic 2015	ss	7.9	USER	Gansauge 2017	1240k	Maricic 2010; separate enrichment for mtDNA	Fu 2013; 390k and 840k targets combined into a single capture	NextSeq 500	2x76, 2x8	..	..	3.54	39	0.008	[0.770,0.811]	H	50540	39	0.011	1035	715	M	n/a (14 SNPs)	16.5755
S8363.E1.L1	I8363	PASS	no issues	1020 Q01 (TS911)	1000	500-1400 CE	La Playa (Sonora, Trincheras)	Mexico	30.442	-111.544	cochlea	76	manual	Dabney 2013, Korlevic 2015	ds	8.4	partial	Rohland 2015; silica coated magnetic beads and 7x volume PB (Qiagen) for cleanups, Bst2.0 in smaller volume, 100ul total PCR volume, higher primer concentration, SPRI cleanup of PCR	1240k	Maricic 2010; separate enrichment for mtDNA	Fu 2013; 390k and 840k targets combined into a single capture	NextSeq 500	2x76, 2x7	0.799	40	150	42	0.1	[0.992,0.998]	A2c	923706	46	0.095	28675	19957	M	[0.003,0.008]	1.25681
S1867.E1.L1	I1867	QUESTIONABLE	assigned >5% membership in CEU ADMIXTURE cluster so may be European contaminated	80-28-20/22651.0.1 (Parras, 27)	682	1229-1287 calCE (750±20 BP, PSUAMS-1360)	San Lorenzo Cave (Coahuila, Torreón)	Mexico	25.421	-100.961	tooth	71	manual	Dabney 2013, Korlevic 2015	ds	23.7	partial	Rohland 2015; universal adapters used for ligation, double indices attached at PCR stage	1240k	Maricic 2010; separate enrichment for mtDNA	Fu 2013; 390k and 840k targets combined into a single capture	NextSeq 500	2x76, 2x7	0.0146	37	544.8	49.4802	0.05485	[0.979,0.989]	HV	97445	60.6	0.045	3284	52	F	n/a (female)	..
S8235.E1.L1	I8235	PASS	Xcontam=[0.005,0.009]	123 Q01 (TS902)	1000	500-1400 CE	Tayopa (Sonora, Sahuaripa)	Mexico	29.062	-108.921	cochlea	89	manual	Dabney 2013, Korlevic 2015	ds	9.9	partial	Rohland 2015; silica coated magnetic beads and 7x volume PB (Qiagen) for cleanups, Bst2.0 in smaller volume, 100ul total PCR volume, higher primer concentration, SPRI cleanup of PCR	1240k	Maricic 2010; separate enrichment for mtDNA	Fu 2013; 390k and 840k targets combined into a single capture	NextSeq 500	2x76, 2x7	0.1276	43	313	46	0.065	[0.987,0.995]	A2c	789733	50	0.054	22350	16387	M	[0.005,0.009]	1.48845
S8235.E1.L2	I8235	PASS	no issues	123 Q01 (TS902)	1000	500-1400 CE	Tayopa (Sonora, Sahuaripa)	Mexico	29.062	-108.921	cochlea	89	manual	Dabney 2013, Korlevic 2015	ss	9.9	USER	Gansauge 2017	1240k	Maricic 2010; separate enrichment for mtDNA	Fu 2013; 390k and 840k targets combined into a single capture	NextSeq 500	2x76, 2x8	..	..	285	44	0.015	[0.991,0.998]	A2c	740414	46	0.02	19793	13865	M	[0.004,0.015]	2.66597
S8236.E1.L1	I8236	PASS	no issues	126 Q01 (TS903)	1000	500-1400 CE	Tayopa (Sonora, Sahuaripa)	Mexico	29.062	-108.921	cochlea	70	manual	Dabney 2013, Korlevic 2015	ds	7.8	partial	Rohland 2015; silica coated magnetic beads and 7x volume PB (Qiagen) for cleanups, Bst2.0 in smaller volume, 100ul total PCR volume, higher primer concentration, SPRI cleanup of PCR	1240k	Maricic 2010; separate enrichment for mtDNA	Fu 2013; 390k and 840k targets combined into a single capture	NextSeq 500	2x76, 2x7	0.6392	44	436	47	0.062	[0.989,0.997]	R	837160	50	0.051	31115	367	F	n/a (female)	1.27995
S8236.E1.L2	I8236	PASS	no issues	126 Q01 (TS903)	1000	500-1400 CE	Tayopa (Sonora, Sahuaripa)	Mexico	29.062	-108.921	cochlea	70	manual	Dabney 2013, Korlevic 2015	ss	7.8	USER	Gansauge 2017	1240k	Maricic 2010; separate enrichment for mtDNA	Fu 2013; 390k and 840k targets combined into a single capture	NextSeq 500	2x76, 2x8	..	..	216	44	0.012	[0.991,0.998]	R	859333	45	0.016	33370	312	F	n/a (female)	2.22391
S8237.E1.L1	I8237	PASS	no issues	132 Q01 (TS904)	1000	500-1400 CE	Tayopa (Sonora, Sahuaripa)	Mexico	29.062	-108.921	cochlea	72	manual	Dabney 2013, Korlevic 2015	ds	8	partial	Rohland 2015; silica coated magnetic beads and 7x volume PB (Qiagen) for cleanups, Bst2.0 in smaller volume, 100ul total PCR volume, higher primer concentration, SPRI cleanup of PCR	1240k	Maricic 2010; separate enrichment for mtDNA	Fu 2013; 390k and 840k targets combined into a single capture	NextSeq 500	2x76, 2x7	0.4965	42	461	45	0.064	[0.993,0.998]	B2a4a1	830524	49	0.048	23991	17276	M	[0.002,0.006]	1.23411
S8237.E1.L2	I8237	PASS	no issues	132 Q01 (TS904)	1000	500-1400 CE	Tayopa (Sonora, Sahuaripa)	Mexico	29.062	-108.921	cochlea	72	manual	Dabney 2013, Korlevic 2015	ss	8	USER	Gansauge 2017	1240k	Maricic 2010; separate enrichment for mtDNA	Fu 2013; 390k and 840k targets combined into a single capture	NextSeq 500	2x76, 2x8	..	..	253	43	0.014	[0.993,0.999]	B2a4a1	840979	46	0.017	24144	16623	M	[0.002,0.008]	2.27706
S8238.E1.L1	I8238	PASS	Xcontam=[0.006,0.012]	134 Q01 (TS905)	1000	500-1400 CE	Tayopa (Sonora, Sahuaripa)	Mexico	29.062	-108.921	cochlea	73	manual	Dabney 2013, Korlevic 2015	ds	8.1	partial	Rohland 2015; silica coated magnetic beads and 7x volume PB (Qiagen) for cleanups, Bst2.0 in smaller volume, 100ul total PCR volume, higher primer concentration, SPRI cleanup of PCR	1240k	Maricic 2010; separate enrichment for mtDNA	Fu 2013; 390k and 840k targets combined into a single capture	NextSeq 500	2x76, 2x7	0.2853	40	432	44	0.083	[0.990,0.998]	R	798363	47	0.068	22458	16328	M	[0.006,0.012]	1.70965
S8238.E1.L2	I8238	PASS	Xcontam=[0.006,0.022]	134 Q01 (TS905)	1000	500-1400 CE	Tayopa (Sonora, Sahuaripa)	Mexico	29.062	-108.921	cochlea	73	manual	Dabney 2013, Korlevic 2015	ss	8.1	USER	Gansauge 2017	1240k	Maricic 2010; separate enrichment for mtDNA	Fu 2013; 390k and 840k targets combined into a single capture	NextSeq 500	2x76, 2x8	..	..	165	42	0.013	[0.993,1.000]	R	654789	43	0.018	16675	11321	M	[0.006,0.022]	3.11792
S8239.E1.L1	I8239	PASS	Xcontam=[0.006,0.016]	137 Q01 (TS906)	1000	500-1400 CE	Tayopa (Sonora, Sahuaripa)	Mexico	29.062	-108.921	cochlea	72	manual	Dabney 2013, Korlevic 2015	ds	8	partial	Rohland 2015; silica coated magnetic beads and 7x volume PB (Qiagen) for cleanups, Bst2.0 in smaller volume, 100ul total PCR volume, higher primer concentration, SPRI cleanup of PCR	1240k	Maricic 2010; separate enrichment for mtDNA	Fu 2013; 390k and 840k targets combined into a single capture	NextSeq 500	2x76, 2x7	0.0921	39	314	44	0.071	[0.989,0.997]	C5b	723605	46	0.055	19145	14011	M	[0.006,0.016]	2.76281
S8239.E1.L2	I8239	PASS	no issues	137 Q01 (TS906)	1000	500-1400 CE	Tayopa (Sonora, Sahuaripa)	Mexico	29.062	-108.921	cochlea	72	manual	Dabney 2013, Korlevic 2015	ss	8	USER	Gansauge 2017	1240k	Maricic 2010; separate enrichment for mtDNA	Fu 2013; 390k and 840k targets combined into a single capture	NextSeq 500	2x76, 2x8	..	..	97.4	41	0.012	[0.995,1.000]	C5b	397033	43	0.016	8871	6103	M	[0,0.027]	5.13652
S8240.E1.L1	I8240	PASS	no issues	148 Q01 (TS907)	1000	500-1400 CE	Tayopa (Sonora, Sahuaripa)	Mexico	29.062	-108.921	cochlea	80	manual	Dabney 2013, Korlevic 2015	ds	8.9	partial	Rohland 2015; silica coated magnetic beads and 7x volume PB (Qiagen) for cleanups, Bst2.0 in smaller volume, 100ul total PCR volume, higher primer concentration, SPRI cleanup of PCR	1240k	Maricic 2010; separate enrichment for mtDNA	Fu 2013; 390k and 840k targets combined into a single capture	NextSeq 500	2x76, 2x7	0.2385	39	378	42	0.099	[0.972,0.985]	B2a4a1	785068	45	0.079	28806	322	F	n/a (female)	1.63962
S8240.E1.L2	I8240	PASS	no issues	148 Q01 (TS907)	1000	500-1400 CE	Tayopa (Sonora, Sahuaripa)	Mexico	29.062	-108.921	cochlea	80	manual	Dabney 2013, Korlevic 2015	ss	8.9	USER	Gansauge 2017	1240k	Maricic 2010; separate enrichment for mtDNA	Fu 2013; 390k and 840k targets combined into a single capture	NextSeq 500	2x76, 2x8	..	..	146	41	0.013	[0.976,0.988]	R	585756	43	0.019	23096	179	F	n/a (female)	4.1719
S8241.E1.L1	I8241	QUESTIONABLE_CRITICAL	Xcontam=[0.072,0.107]	149 Q01 (TS908)	1000	500-1400 CE	Tayopa (Sonora, Sahuaripa)	Mexico	29.062	-108.921	cochlea	75	manual	Dabney 2013, Korlevic 2015	ds	8.3	partial	Rohland 2015; silica coated magnetic beads and 7x volume PB (Qiagen) for cleanups, Bst2.0 in smaller volume, 100ul total PCR volume, higher primer concentration, SPRI cleanup of PCR	1240k	Maricic 2010; separate enrichment for mtDNA	Fu 2013; 390k and 840k targets combined into a single capture	NextSeq 500	2x76, 2x7	0.0305	39	162	44	0.08	[0.987,0.995]	C5b	593648	47	0.061	14609	10474	M	[0.072,0.107]	2.46823
S8241.E1.L2	I8241	PASS	no issues	149 Q01 (TS908)	1000	500-1400 CE	Tayopa (Sonora, Sahuaripa)	Mexico	29.062	-108.921	cochlea	75	manual	Dabney 2013, Korlevic 2015	ss	8.3	USER	Gansauge 2017	1240k	Maricic 2010; separate enrichment for mtDNA	Fu 2013; 390k and 840k targets combined into a single capture	NextSeq 500	2x76, 2x8	..	..	65.6	40	0.01	[0.991,0.998]	C5b	246848	42	0.012	5563	3541	M	n/a (105 SNPs)	6.7654
S17108.Y1.E1.L1	I17108	QUESTIONABLE	sexratio=0.041, damage.ss.half=0.08, mtcontam=[0.884,0.956]	122 (Site #60)	1000	500-1400 CE	Tayopa Site #60 (Sonora, Sahuaripa)	Mexico	29.062	-108.921	cochlea	38	robotic	Rohland 2018 (Dabney Buffer, silica beads)	ss	7.6	USER	Gansauge 2020	1240k+	Fu 2013; simultaneous enrichment of ~1.2M SNPs and mtDNA	Fu 2013; simultaneous enrichment of ~1.2M SNPs and mtDNA	HiSeq X10	2x101, 2x8	0.0460965	44.3	10.45	46.7	0.04	[0.884,0.956]	C1	6951	44	0.08	281	12	F	n/a (female)	74.1335
S17109.Y1.E1.L1	I17109	PASS	damage.ss.half=0.087, mtcontam=[0.926,0.956]	125 (Site #60)	1000	500-1400 CE	Tayopa Site #60 (Sonora, Sahuaripa)	Mexico	29.062	-108.921	cochlea	33	robotic	Rohland 2018 (Dabney Buffer, silica beads)	ss	6.6	USER	Gansauge 2020	1240k+	Fu 2013; simultaneous enrichment of ~1.2M SNPs and mtDNA	Fu 2013; simultaneous enrichment of ~1.2M SNPs and mtDNA	HiSeq X10	2x101, 2x8	0.102189	42.8	62.81	48.9	0.06	[0.926,0.956]	C1c5	121958	49.8	0.087	4433	129	F	n/a (female)	16.6867
S17096.Y1.E1.L1	I17096	PASS	mtcontam=[0.918,0.980], damage.ss.half=0.053	133 (Site #62)	1000	500-1400 CE	Tayopa Site #62 (Sonora, Sahuaripa)	Mexico	29.062	-108.921	cochlea	38	robotic	Rohland 2018 (Dabney Buffer, silica beads)	ss	7.6	USER	Gansauge 2020	1240k+	Fu 2013; simultaneous enrichment of ~1.2M SNPs and mtDNA	Fu 2013; simultaneous enrichment of ~1.2M SNPs and mtDNA	HiSeq X10	2x101, 2x8	0.0877861	43.7	8.574	48.5	0.071	[0.918,0.980]	B2a4a1	56760	50.3	0.053	1104	792	M	n/a (48 SNPs)	45.9877
S17110.Y1.E1.L1	I17110	FAIL	mtmatchmax=0.868, popgen.outlier	127 (Site #60)	1000	500-1400 CE	Tayopa Site #63 (Sonora, Sahuaripa)	Mexico	29.062	-108.921	cochlea	38	robotic	Rohland 2018 (Dabney Buffer, silica beads)	ss	7.6	USER	Gansauge 2020	1240k+	Fu 2013; simultaneous enrichment of ~1.2M SNPs and mtDNA	Fu 2013; simultaneous enrichment of ~1.2M SNPs and mtDNA	HiSeq X10	2x101, 2x8	0.0537036	44	32.8	51	0.052	[0.811,0.868]	R	40564	54.5	0.051	778	532	M	n/a (19 SNPs)	25.7831
S17111.Y1.E1.L1	I17111	FAIL	1240K.coverage<0.005	131 (Site #62)	1000	500-1400 CE	Tayopa Site #63 (Sonora, Sahuaripa)	Mexico	29.062	-108.921	cochlea	39	robotic	Rohland 2018 (Dabney Buffer, silica beads)	ss	7.8	USER	Gansauge 2020	1240k+	Fu 2013; simultaneous enrichment of ~1.2M SNPs and mtDNA	Fu 2013; simultaneous enrichment of ~1.2M SNPs and mtDNA	HiSeq X10	2x101, 2x8	0.0171222	50	0.6566	n/a (<2x cov)	n/a (<2x cov)	n/a (<2x cov)	n/a (<2x cov)	2867	55.6	0.052	86	106	M	n/a (4 SNPs)	446.982
S17112.Y1.E1.L1	I17112	QUESTIONABLE_CRITICAL	mtcontam=[0.130,0.229], damage-restricted for main analysis as I17112_d	138 (Site #63)	1000	500-1400 CE	Tayopa Site #63 (Sonora, Sahuaripa)	Mexico	29.062	-108.921	cochlea	40	robotic	Rohland 2018 (Dabney Buffer, silica beads)	ss	8	USER	Gansauge 2020	1240k+	Fu 2013; simultaneous enrichment of ~1.2M SNPs and mtDNA	Fu 2013; simultaneous enrichment of ~1.2M SNPs and mtDNA	HiSeq X10	2x101, 2x8	0.0469021	41.5	40.56	50	0.067	[0.130,0.229]	N	81905	50.7	0.08	1527	1173	M	n/a (0 SNPs)	15.2704
S17113.Y1.E1.L1	I17113	PASS	damage.ss.half=0.079, mtcontam=[0.911,0.954]	140 (Site #63)	1000	500-1400 CE	Tayopa Site #63 (Sonora, Sahuaripa)	Mexico	29.062	-108.921	cochlea	36	robotic	Rohland 2018 (Dabney Buffer, silica beads)	ss	7.2	USER	Gansauge 2020	1240k+	Fu 2013; simultaneous enrichment of ~1.2M SNPs and mtDNA	Fu 2013; simultaneous enrichment of ~1.2M SNPs and mtDNA	HiSeq X10	2x101, 2x8	0.0839236	44.3	32.81	54.5	0.1	[0.911,0.954]	C1	139890	53.3	0.079	6387	106	F	n/a (female)	7.04978
S17114.Y1.E1.L1	I17114	PASS	damage.ss.half=0.079, mtcontam=[0.937,0.974]	142 (Site #63)	1000	500-1400 CE	Tayopa Site #63 (Sonora, Sahuaripa)	Mexico	29.062	-108.921	cochlea	37	robotic	Rohland 2018 (Dabney Buffer, silica beads)	ss	7.4	USER	Gansauge 2020	1240k+	Fu 2013; simultaneous enrichment of ~1.2M SNPs and mtDNA	Fu 2013; simultaneous enrichment of ~1.2M SNPs and mtDNA	HiSeq X10	2x101, 2x8	0.19361	44.7	28.79	47.5	0.099	[0.937,0.974]	B2a	117407	50.1	0.079	2347	1578	M	n/a (0 SNPs)	20.2647
S17125.Y1.E1.L1	I17125	PASS	damage.ss.half=0.067, mtcontam=[0.935,0.966]	143 (Site #63)	1000	500-1400 CE	Tayopa Site #63 (Sonora, Sahuaripa)	Mexico	29.062	-108.921	cochlea	39	robotic	Rohland 2018 (Dabney Buffer, silica beads)	ss	7.8	USER	Gansauge 2020	1240k+	Fu 2013; simultaneous enrichment of ~1.2M SNPs and mtDNA	Fu 2013; simultaneous enrichment of ~1.2M SNPs and mtDNA	HiSeq X10	2x101, 2x8	0.0993859	43.4	42	49.4	0.091	[0.935,0.966]	B2a	160430	52.2	0.067	3051	2267	M	n/a (120 SNPs)	13.6931
S11983.E1.L1	I11983	PASS	no issues	TS859A (box 2, #4, D300) | TS866A (#4, D300)	1400	100-1000 CE	Zape	Mexico	25.8125	-105.792	cochlea	70	manual	Dabney 2013, Korlevic 2015	ds	7.8	partial	Rohland 2015; silica coated magnetic beads and 7x volume PB (Qiagen) for cleanups, Bst2.0 in smaller volume, 100ul total PCR volume, higher primer concentration, SPRI cleanup of PCR	1240k+	Fu 2013; simultaneous enrichment of ~1.2M SNPs and mtDNA	Fu 2013; simultaneous enrichment of ~1.2M SNPs and mtDNA	NextSeq 500	2x76, 2x7	0.150069	47.3	560.1	53.6	0.052	[0.991,0.999]	A2c	821046	55.5	0.051	55528	38875	M	[0.002,0.007]	1.46177
S12573.E1.L1	I11983	PASS	no issues	TS859A (box 2, #4, D300) | TS866A (#4, D300)	1400	100-1000 CE	Zape	Mexico	25.8125	-105.792	cochlea	67	manual	Dabney 2013, Korlevic 2015	ds	7.4	partial	Rohland 2015; silica coated magnetic beads and 7x volume PB (Qiagen) for cleanups, Bst2.0 in smaller volume, 100ul total PCR volume, higher primer concentration, SPRI cleanup of PCR	1240k+	Fu 2013; simultaneous enrichment of ~1.2M SNPs and mtDNA	Fu 2013; simultaneous enrichment of ~1.2M SNPs and mtDNA	NextSeq 500	2x76, 2x7	0.101494	48.7	567.8	52.1	0.048	[0.991,0.999]	A2c	912294	55.9	0.044	68880	52027	M	[0.003,0.008]	1.26922
S11984.E1.L1	I11984	PASS	no issues	TS860A (Box 4, #2)	1400	100-1000 CE	Zape	Mexico	25.8125	-105.792	cochlea	70	manual	Dabney 2013, Korlevic 2015	ds	7.8	partial	Rohland 2015; silica coated magnetic beads and 7x volume PB (Qiagen) for cleanups, Bst2.0 in smaller volume, 100ul total PCR volume, higher primer concentration, SPRI cleanup of PCR	1240k+	Fu 2013; simultaneous enrichment of ~1.2M SNPs and mtDNA	Fu 2013; simultaneous enrichment of ~1.2M SNPs and mtDNA	NextSeq 500	2x76, 2x7	0.0374428	41.8	330.6	46.8	0.085	[0.977,0.995]	B2a4a1	604445	47.9	0.098	38089	296	F	n/a (female)	3.28802
S11985.E1.L1	I11985	PASS	no issues	TS858A (Box 3, #5)	1145	706-881 calCE (1225±20 BP, PSUAMS-5770)	Zape	Mexico	25.8125	-105.792	cochlea	73	manual	Dabney 2013, Korlevic 2015	ds	8.1	partial	Rohland 2015; silica coated magnetic beads and 7x volume PB (Qiagen) for cleanups, Bst2.0 in smaller volume, 100ul total PCR volume, higher primer concentration, SPRI cleanup of PCR	1240k+	Fu 2013; simultaneous enrichment of ~1.2M SNPs and mtDNA	Fu 2013; simultaneous enrichment of ~1.2M SNPs and mtDNA	NextSeq 500	2x76, 2x7	0.559323	50.9	669	57.1	0.037	[0.991,0.999]	A2c	880384	59	0.036	157709	1278	F	n/a (female)	1.15291
S11986.E1.L1	I11986	PASS	no issues	TS861A (Box 5, #8)	1400	100-1000 CE	Zape	Mexico	25.8125	-105.792	cochlea	76	manual	Dabney 2013, Korlevic 2015	ds	8.4	partial	Rohland 2015; silica coated magnetic beads and 7x volume PB (Qiagen) for cleanups, Bst2.0 in smaller volume, 100ul total PCR volume, higher primer concentration, SPRI cleanup of PCR	1240k+	Fu 2013; simultaneous enrichment of ~1.2M SNPs and mtDNA	Fu 2013; simultaneous enrichment of ~1.2M SNPs and mtDNA	NextSeq 500	2x76, 2x7	0.0958864	41.9	161.5	45.4	0.08	[0.990,0.999]	B2a1a1	508199	47.5	0.066	26457	208	F	n/a (female)	4.74402
S11987.E1.L1	I11987	PASS	no issues	TS857A (Box 2, #3, D299)	1400	100-1000 CE	Zape	Mexico	25.8125	-105.792	cochlea	71	manual	Dabney 2013, Korlevic 2015	ds	7.9	partial	Rohland 2015; silica coated magnetic beads and 7x volume PB (Qiagen) for cleanups, Bst2.0 in smaller volume, 100ul total PCR volume, higher primer concentration, SPRI cleanup of PCR	1240k+	Fu 2013; simultaneous enrichment of ~1.2M SNPs and mtDNA	Fu 2013; simultaneous enrichment of ~1.2M SNPs and mtDNA	NextSeq 500	2x76, 2x7	0.173983	44.3	578	52.9	0.046	[0.992,0.999]	B2a4a1	764655	51.6	0.052	75222	662	F	n/a (female)	2.08115
S11988.E1.L1	I11988	PASS	no issues	TS864A (1960 Z, 725A)	1263	650-773 calCE (1340±20 BP, PSUAMS-5785)	Zape	Mexico	25.8125	-105.792	cochlea	80	manual	Dabney 2013, Korlevic 2015	ds	8.9	partial	Rohland 2015; silica coated magnetic beads and 7x volume PB (Qiagen) for cleanups, Bst2.0 in smaller volume, 100ul total PCR volume, higher primer concentration, SPRI cleanup of PCR	1240k+	Fu 2013; simultaneous enrichment of ~1.2M SNPs and mtDNA	Fu 2013; simultaneous enrichment of ~1.2M SNPs and mtDNA	NextSeq 500	2x76, 2x7	0.493684	49.2	814.2	56.1	0.036	[0.996,1.000]	B2a4a1	861285	57.2	0.039	145034	1142	F	n/a (female)	1.21136
S12570.E1.L1	I12570	PASS	no issues	TS862A (D-296, 2A)	1015	887-986 calCE (1125±15 BP, PSUAMS-12698)	Zape	Mexico	25.8125	-105.792	cochlea	71	manual	Dabney 2013, Korlevic 2015	ds	7.9	partial	Rohland 2015; silica coated magnetic beads and 7x volume PB (Qiagen) for cleanups, Bst2.0 in smaller volume, 100ul total PCR volume, higher primer concentration, SPRI cleanup of PCR	1240k+	Fu 2013; simultaneous enrichment of ~1.2M SNPs and mtDNA	Fu 2013; simultaneous enrichment of ~1.2M SNPs and mtDNA	NextSeq 500	2x76, 2x7	0.217582	46.4	554.2	51.3	0.042	[0.991,0.999]	B2a4a1	878637	53.9	0.039	55152	40767	M	[0.004,0.009]	1.3568
S12571.E1.L1	I12571	PASS	no issues	TS863A (Box 2, #1)	1133	709-880 calCE (1220±15 BP, PSUAMS-12699)	Zape	Mexico	25.8125	-105.792	cochlea	75	manual	Dabney 2013, Korlevic 2015	ds	8.3	partial	Rohland 2015; silica coated magnetic beads and 7x volume PB (Qiagen) for cleanups, Bst2.0 in smaller volume, 100ul total PCR volume, higher primer concentration, SPRI cleanup of PCR	1240k+	Fu 2013; simultaneous enrichment of ~1.2M SNPs and mtDNA	Fu 2013; simultaneous enrichment of ~1.2M SNPs and mtDNA	NextSeq 500	2x76, 2x7	0.00617262	40.3	81.9	45	0.113	[0.994,1.000]	C1c5	198759	46.8	0.126	4090	2593	M	n/a (100 SNPs)	3.68274
S12572.E1.L1	I12572	PASS	no issues	TS865A (Box 5, #3)	1047	773-978 calCE (1150±20 BP, PSUAMS-12709)	Zape	Mexico	25.8125	-105.792	cochlea	71	manual	Dabney 2013, Korlevic 2015	ds	7.9	partial	Rohland 2015; silica coated magnetic beads and 7x volume PB (Qiagen) for cleanups, Bst2.0 in smaller volume, 100ul total PCR volume, higher primer concentration, SPRI cleanup of PCR	1240k+	Fu 2013; simultaneous enrichment of ~1.2M SNPs and mtDNA	Fu 2013; simultaneous enrichment of ~1.2M SNPs and mtDNA	NextSeq 500	2x76, 2x7	0.158294	46.9	341.4	51	0.042	[0.984,0.996]	C1c1b	905825	54.5	0.035	67299	52197	M	[0.001,0.004]	1.20544
S12574.E1.L1	I12574	QUESTIONABLE	mtcontam=[0.827,0.948]	TS867A (Z-723 Bur #9)	1723	131-318 calCE (1825±20 BP, PSUAMS-12666)	Zape	Mexico	25.8125	-105.792	cochlea	72	manual	Dabney 2013, Korlevic 2015	ds	8	partial	Rohland 2015; silica coated magnetic beads and 7x volume PB (Qiagen) for cleanups, Bst2.0 in smaller volume, 100ul total PCR volume, higher primer concentration, SPRI cleanup of PCR	1240k+	Fu 2013; simultaneous enrichment of ~1.2M SNPs and mtDNA	Fu 2013; simultaneous enrichment of ~1.2M SNPs and mtDNA	NextSeq 500	2x76, 2x7	0.00940025	43.2	3.96	45.2	0.147	[0.827,0.948]	B2a	39693	50.9	0.127	763	415	M	n/a (7 SNPs)	7.21944
S11261.E1.L1	I11261	PASS	no issues	NA-CA-1-12-2	4032	2191-1982 calBCE (3690±20 BP, PSUAMS-4879)	CA-SBA-1 (California, Carpinteria, Rincon)	USA	34.3788	-119.479	cochlea	78	manual	Dabney 2013, Korlevic 2015	ds	8.7	partial	Rohland 2015; silica coated magnetic beads and 7x volume PB (Qiagen) for cleanups, Bst2.0 in smaller volume, 100ul total PCR volume, higher primer concentration, SPRI cleanup of PCR	1240k+	Fu 2013; simultaneous enrichment of ~1.2M SNPs and mtDNA	Fu 2013; simultaneous enrichment of ~1.2M SNPs and mtDNA	NextSeq 500	2x76, 2x7	0.00312573	39.9	15.93	43.9	0.237	[0.954,0.993]	D4	70179	46.3	0.248	1246	905	M	n/a (0 SNPs)	6.99567
S8425.E1.L1	I8425	FAIL	screening spike complexity < 0.005	NA-CA-119-12-1	3950	3000-1000 BCE	CA-SBA-1 (California, Carpinteria, Rincon)	USA	34.3788	-119.479	cochlea	76	manual	Dabney 2013, Korlevic 2015	ds	8.4	partial	Rohland 2015; silica coated magnetic beads and 7x volume PB (Qiagen) for cleanups, Bst2.0 in smaller volume, 100ul total PCR volume, higher primer concentration, SPRI cleanup of PCR		Maricic 2010; separate enrichment for mtDNA	..	..	..	..	..	0.00624	n/a (<2x cov)	n/a (<2x cov)	n/a (<2x cov)	n/a (<2x cov)	n/a (no nuclear data)	n/a (no nuclear data)	n/a (no nuclear data)	n/a (no nuclear data)	n/a (no nuclear data)	U	n/a (sex unknown)	..
S11262.E1.L1	I11262	PASS	no issues	NA-CA-17-12-4	988	896-1020 calCE (1080±15 BP, PSUAMS-4880)	CA-SBA-17 (California, Carpinteria, Shalwaj)	USA	34.418	-119.619	cochlea	80	manual	Dabney 2013, Korlevic 2015	ds	8.9	partial	Rohland 2015; silica coated magnetic beads and 7x volume PB (Qiagen) for cleanups, Bst2.0 in smaller volume, 100ul total PCR volume, higher primer concentration, SPRI cleanup of PCR	1240k+	Fu 2013; simultaneous enrichment of ~1.2M SNPs and mtDNA	Fu 2013; simultaneous enrichment of ~1.2M SNPs and mtDNA	NextSeq 500	2x76, 2x7	0.625907	46.3	999.1	53.8	0.136	[0.992,1.000]	D4h3a	734595	54.5	0.123	174186	1193	F	n/a (female)	1.59528
S11282.E1.L1	I11282	PASS	no issues	NA-CA-17-12-7	930	992-1038 calCE (1010±15 BP, PSUAMS-4881)	CA-SBA-17 (California, Carpinteria, Shalwaj)	USA	34.418	-119.619	cochlea	70	manual	Dabney 2013, Korlevic 2015	ds	7.8	partial	Rohland 2015; silica coated magnetic beads and 7x volume PB (Qiagen) for cleanups, Bst2.0 in smaller volume, 100ul total PCR volume, higher primer concentration, SPRI cleanup of PCR	1240k+	Fu 2013; simultaneous enrichment of ~1.2M SNPs and mtDNA	Fu 2013; simultaneous enrichment of ~1.2M SNPs and mtDNA	NextSeq 500	2x76, 2x7	0.0229381	40.5	20.99	43.3	0.203	[0.962,0.994]	A2	98194	45.6	0.18	1942	1369	M	n/a (39 SNPs)	12.0832
S11283.E1.L1	I11283	PASS	no issues	NA-CA-28-12-1, INDIV. 2	1461	432-551 calCE (1570±15 BP, PSUAMS-4896)	CA-SBA-28 (California, Santa Barbara, Burton Mound)	USA	34.4095	-119.692	cochlea	78	manual	Dabney 2013, Korlevic 2015	ds	8.7	partial	Rohland 2015; silica coated magnetic beads and 7x volume PB (Qiagen) for cleanups, Bst2.0 in smaller volume, 100ul total PCR volume, higher primer concentration, SPRI cleanup of PCR	1240k+	Fu 2013; simultaneous enrichment of ~1.2M SNPs and mtDNA	Fu 2013; simultaneous enrichment of ~1.2M SNPs and mtDNA	NextSeq 500	2x76, 2x7	0.613609	52.9	1117	59.2	0.088	[0.980,0.997]	D1	740338	61.3	0.084	196152	1146	F	n/a (female)	1.14686
S11284.E1.L1	I11284	PASS	no issues	NA-CA-46A-12-26	1222	672-820 calCE (1265±20 BP, PSUAMS-13126)	CA-SBA-46A (California, Goleta, Mescalitan Island, Goleta)	USA	34.4192	-119.832	cochlea	81	manual	Dabney 2013, Korlevic 2015	ds	9	partial	Rohland 2015; silica coated magnetic beads and 7x volume PB (Qiagen) for cleanups, Bst2.0 in smaller volume, 100ul total PCR volume, higher primer concentration, SPRI cleanup of PCR	1240k+	Fu 2013; simultaneous enrichment of ~1.2M SNPs and mtDNA	Fu 2013; simultaneous enrichment of ~1.2M SNPs and mtDNA	NextSeq 500	2x76, 2x7	0.208092	49.8	711	55.9	0.072	[0.993,1.000]	A2	725520	58.4	0.073	47701	31768	M	[0.004,0.009]	2.34927
S11285.E1.L1	I11285	PASS	mtcontam=[0.857,0.955]	NA-CA-SBA-477-12-15	400	1300-1800 CE	CA-SBA-477 (California, Lake Cachuma, Tequepis Creek)	USA	34.571	-119.952	cochlea	76	manual	Dabney 2013, Korlevic 2015	ds	8.4	partial	Rohland 2015; silica coated magnetic beads and 7x volume PB (Qiagen) for cleanups, Bst2.0 in smaller volume, 100ul total PCR volume, higher primer concentration, SPRI cleanup of PCR	1240k+	Fu 2013; simultaneous enrichment of ~1.2M SNPs and mtDNA	Fu 2013; simultaneous enrichment of ~1.2M SNPs and mtDNA	NextSeq 500	2x76, 2x7	0.0266953	41.3	204.4	45.9	0.184	[0.857,0.955]	A2+(64)+@153	391941	47.6	0.186	10108	7026	M	[0,0.018]	7.13981
S11286.E1.L1	I11286	PASS	no issues	NA-CA-SBA-477-12-2	400	1300-1800 CE	CA-SBA-477 (California, Lake Cachuma, Tequepis Creek)	USA	34.571	-119.952	cochlea	78	manual	Dabney 2013, Korlevic 2015	ds	8.7	partial	Rohland 2015; silica coated magnetic beads and 7x volume PB (Qiagen) for cleanups, Bst2.0 in smaller volume, 100ul total PCR volume, higher primer concentration, SPRI cleanup of PCR	1240k+	Fu 2013; simultaneous enrichment of ~1.2M SNPs and mtDNA	Fu 2013; simultaneous enrichment of ~1.2M SNPs and mtDNA	NextSeq 500	2x76, 2x7	0.000383332	37.6	4.184	42.6	0.243	[0.835,0.958]	D4h3a5	17901	43.8	0.268	316	211	M	n/a (0 SNPs)	9.76142
S11287.E1.L1	I11287	PASS	no issues	NA-CA-52-12-13 (CA-SBA-52, Trench 7, Section A, burial at 29")	1927	41 calBCE - 106 calCE (1990±15 BP, PSUAMS-4897)	CA-SBA-52 (California, Goleta, Campbell No. 2)	USA	34.4228	-119.857	cochlea	71	manual	Dabney 2013, Korlevic 2015	ds	7.9	partial	Rohland 2015; silica coated magnetic beads and 7x volume PB (Qiagen) for cleanups, Bst2.0 in smaller volume, 100ul total PCR volume, higher primer concentration, SPRI cleanup of PCR	1240k+	Fu 2013; simultaneous enrichment of ~1.2M SNPs and mtDNA	Fu 2013; simultaneous enrichment of ~1.2M SNPs and mtDNA	NextSeq 500	2x76, 2x7	0.631034	51.2	947.3	58.3	0.079	[0.991,0.999]	D1	741996	58.9	0.079	172775	1172	F	n/a (female)	1.29181
S14818.Y1.E1.L1	I11287	PASS	no issues	NA-CA-52-12-13 (CA-SBA-52, Trench 7, Section A, burial at 29")	1927	41 calBCE - 106 calCE (1990±15 BP, PSUAMS-4897)	CA-SBA-52 (California, Goleta, Campbell No. 2)	USA	34.4228	-119.857	cochlea	39	robotic	Rohland 2018 (Dabney Buffer, silica beads)	ss	7.8	USER	Gansauge 2020	1240k+	Fu 2013; simultaneous enrichment of ~1.2M SNPs and mtDNA	Fu 2013; simultaneous enrichment of ~1.2M SNPs and mtDNA	NextSeq 500	2x76, 2x8	0.150142	47	7.753	47.5	0.114	[0.933,0.991]	D1	99303	55.2	0.093	3696	32	F	n/a (female)	9.9058
S11288.E1.L1	I11288	PASS	no issues	NA-CA-52-12-14 (CA-SBA-52, Trench 8, Section B, burial at 31")	4851	2918-2885 calBCE (4290±20 BP, PSUAMS-4898)	CA-SBA-52 (California, Goleta, Campbell No. 2)	USA	34.4228	-119.857	cochlea	71	manual	Dabney 2013, Korlevic 2015	ds	7.9	partial	Rohland 2015; silica coated magnetic beads and 7x volume PB (Qiagen) for cleanups, Bst2.0 in smaller volume, 100ul total PCR volume, higher primer concentration, SPRI cleanup of PCR	1240k+	Fu 2013; simultaneous enrichment of ~1.2M SNPs and mtDNA	Fu 2013; simultaneous enrichment of ~1.2M SNPs and mtDNA	NextSeq 500	2x76, 2x7	0.108483	47.3	523.1	53.7	0.126	[0.991,1.000]	D1	695639	55.7	0.14	39939	26711	M	[0.003,0.009]	2.60794
S15480.Y1.E1.L1	I11288	PASS	no issues	NA-CA-52-12-14 (CA-SBA-52, Trench 8, Section B, burial at 31")	4851	2918-2885 calBCE (4290±20 BP, PSUAMS-4898)	CA-SBA-52 (California, Goleta, Campbell No. 2)	USA	34.4228	-119.857	cochlea	37	robotic	Rohland 2018 (Dabney Buffer, silica beads)	ss	7.4	USER	Gansauge 2020	1240k+	Fu 2013; simultaneous enrichment of ~1.2M SNPs and mtDNA	Fu 2013; simultaneous enrichment of ~1.2M SNPs and mtDNA	HiSeq X10	2x101, 2x8	0.082058	46.8	77.83	55.7	0.142	[0.990,0.999]	D1	358791	58.4	0.135	7787	5600	M	[0,0.009]	7.86908
S11289.E1.L1	I11289	PASS	no issues	NA-CA-52-12-15	4816	2907-2774 calBCE (4240±20 BP, PSUAMS-4899)	CA-SBA-52 (California, Goleta, Campbell No. 2)	USA	34.4228	-119.857	cochlea	70	manual	Dabney 2013, Korlevic 2015	ds	7.8	partial	Rohland 2015; silica coated magnetic beads and 7x volume PB (Qiagen) for cleanups, Bst2.0 in smaller volume, 100ul total PCR volume, higher primer concentration, SPRI cleanup of PCR	1240k+	Fu 2013; simultaneous enrichment of ~1.2M SNPs and mtDNA	Fu 2013; simultaneous enrichment of ~1.2M SNPs and mtDNA	NextSeq 500	2x76, 2x7	0.0106803	42.9	110.9	48.5	0.148	[0.982,0.997]	A2+(64)+@153	281501	51.7	0.169	12555	88	F	n/a (female)	7.5189
S11290.E1.L1	I11290	PASS	no issues	NA-CA-7-12-11	7075	5250-5000 BCE	CA-SBA-7 (California, Carpinteria, Mishopshnow)	USA	34.3858	-119.512	cochlea	68	manual	Dabney 2013, Korlevic 2015	ds	7.6	partial	Rohland 2015; silica coated magnetic beads and 7x volume PB (Qiagen) for cleanups, Bst2.0 in smaller volume, 100ul total PCR volume, higher primer concentration, SPRI cleanup of PCR	1240k+	Fu 2013; simultaneous enrichment of ~1.2M SNPs and mtDNA	Fu 2013; simultaneous enrichment of ~1.2M SNPs and mtDNA	NextSeq 500	2x76, 2x7	0.00536078	42.8	14.07	46.5	0.18	[0.935,0.983]	A2+(64)	89360	50.6	0.207	3394	26	F	n/a (female)	11.2433
S11291.E1.L1	I11291	PASS	no issues	NA-CA-7-12-14 | NA-CA-7-12-14 (CA-SBA-7, Trench X, burial at 36")	7078	5216-5045 calBCE (6190±25 BP, PSUAMS-4782)	CA-SBA-7 (California, Carpinteria, Mishopshnow)	USA	34.3858	-119.512	cochlea	71	manual	Dabney 2013, Korlevic 2015	ds	7.9	partial	Rohland 2015; silica coated magnetic beads and 7x volume PB (Qiagen) for cleanups, Bst2.0 in smaller volume, 100ul total PCR volume, higher primer concentration, SPRI cleanup of PCR	1240k+	Fu 2013; simultaneous enrichment of ~1.2M SNPs and mtDNA	Fu 2013; simultaneous enrichment of ~1.2M SNPs and mtDNA	NextSeq 500	2x76, 2x7	0.027593	41.2	49.2	44.8	0.209	[0.974,0.992]	A2+(64)	272352	46.7	0.218	12573	97	F	n/a (female)	8.08867
S15167.Y1.E1.L1	I11291	PASS	no issues	NA-CA-7-12-14 | NA-CA-7-12-14 (CA-SBA-7, Trench X, burial at 36")	7078	5216-5045 calBCE (6190±25 BP, PSUAMS-4782)	CA-SBA-7 (California, Carpinteria, Mishopshnow)	USA	34.3858	-119.512	cochlea	35	robotic	Rohland 2018 (Dabney Buffer, silica beads)	ss	7	USER	Gansauge 2020	1240k+	Fu 2013; simultaneous enrichment of ~1.2M SNPs and mtDNA	Fu 2013; simultaneous enrichment of ~1.2M SNPs and mtDNA	HiSeq X10	2x101, 2x8	0.36859	42.2	45.84	45	0.173	[0.975,0.992]	A2+(64)	425746	47.8	0.162	20469	161	F	n/a (female)	4.31602
S11292.E1.L1	I11292	PASS	no issues	NA-CA-7-12-2	7075	5250-5000 BCE	CA-SBA-7 (California, Carpinteria, Mishopshnow)	USA	34.3858	-119.512	cochlea	79	manual	Dabney 2013, Korlevic 2015	ds	8.8	partial	Rohland 2015; silica coated magnetic beads and 7x volume PB (Qiagen) for cleanups, Bst2.0 in smaller volume, 100ul total PCR volume, higher primer concentration, SPRI cleanup of PCR	1240k+	Fu 2013; simultaneous enrichment of ~1.2M SNPs and mtDNA	Fu 2013; simultaneous enrichment of ~1.2M SNPs and mtDNA	NextSeq 500	2x76, 2x7	0.0154968	44.7	118.7	47.8	0.157	[0.971,0.990]	A2+(64)	476022	52.3	0.1695	13911	9159	M	[0.004,0.022]	4.54523
S15168.Y1.E1.L1	I15168	PASS	no issues	NA-CA-7-12-17 (CA-SBA-7, Trench A, Section 1, burial at 40")	7070	5213-5035 calBCE (6170±25 BP, PSUAMS-7733)	CA-SBA-7 (California, Carpinteria, Mishopshnow)	USA	34.3858	-119.512	cochlea	34	robotic	Rohland 2018 (Dabney Buffer, silica beads)	ss	6.8	USER	Gansauge 2020	1240k+	Fu 2013; simultaneous enrichment of ~1.2M SNPs and mtDNA	Fu 2013; simultaneous enrichment of ~1.2M SNPs and mtDNA	HiSeq X10	2x101, 2x8	0.170522	42.5	27.46	43.7	0.175	[0.950,0.982]	B2b	307281	44.9	0.168	13575	125	F	n/a (female)	2.7114
S15476.Y1.E1.L1	I15476	PASS	mtcontam=[0.933,0.972]	NA-CA-7-12-10 (CA-SBA-7, Trench A, Section 1, reburial at 36")	7070	5213-5035 calBCE (6170±25 BP, PSUAMS-7728)	CA-SBA-7 (California, Carpinteria, Mishopshnow)	USA	34.3858	-119.512	cochlea	37	robotic	Rohland 2018 (Dabney Buffer, silica beads)	ss	7.4	USER	Gansauge 2020	1240k+	Fu 2013; simultaneous enrichment of ~1.2M SNPs and mtDNA	Fu 2013; simultaneous enrichment of ~1.2M SNPs and mtDNA	HiSeq X10	2x101, 2x8	0.137512	43.8	24.57	49.9	0.153	[0.933,0.972]	A2+(64)	225596	51.8	0.154	8874	109	F	n/a (female)	8.14427
S15477.Y1.E2.L1	I15477	PASS	no issues	NA-CA-7-12-7 (CA-SBA-7, Trench A, burial at 40")	7075	5250-5000 BCE	CA-SBA-7 (California, Carpinteria, Mishopshnow)	USA	34.3858	-119.512	cochlea	37	robotic	Rohland 2018 (Dabney Buffer, silica beads)	ss	2.5	USER	Gansauge 2020	1240k+	Fu 2013; simultaneous enrichment of ~1.2M SNPs and mtDNA	Fu 2013; simultaneous enrichment of ~1.2M SNPs and mtDNA	HiSeq X10	2x101, 2x8	0.444008	43.6	26.5	50.1	0.159	[0.972,0.995]	A2+(64)+@16111	405666	47.9	0.162	9500	6285	M	[0,0.019]	23.9454
S8426.E1.L1	I8426	FAIL	screening spike complexity < 0.005	NA-CA-7-12-3 (CA-SBA-7)	7950	8000-4000 BCE	CA-SBA-7 (California, Carpinteria, Mishopshnow)	USA	34.3871	-119.512	cochlea	73	manual	Dabney 2013, Korlevic 2015	ds	8.1	partial	Rohland 2015; silica coated magnetic beads and 7x volume PB (Qiagen) for cleanups, Bst2.0 in smaller volume, 100ul total PCR volume, higher primer concentration, SPRI cleanup of PCR		Maricic 2010; separate enrichment for mtDNA	..	..	..	..	..	0.00418	n/a (<2x cov)	n/a (<2x cov)	n/a (<2x cov)	n/a (<2x cov)	n/a (no nuclear data)	n/a (no nuclear data)	n/a (no nuclear data)	n/a (no nuclear data)	n/a (no nuclear data)	U	n/a (sex unknown)	..
S11293.E1.L1	I11293	PASS	no issues	SK 127	1100	700-1000 CE	CA-SBA-72 (California, Goleta, Tecolote No. 1)	USA	34.4301	-119.916	cochlea	72	manual	Dabney 2013, Korlevic 2015	ds	8	partial	Rohland 2015; silica coated magnetic beads and 7x volume PB (Qiagen) for cleanups, Bst2.0 in smaller volume, 100ul total PCR volume, higher primer concentration, SPRI cleanup of PCR	1240k+	Fu 2013; simultaneous enrichment of ~1.2M SNPs and mtDNA	Fu 2013; simultaneous enrichment of ~1.2M SNPs and mtDNA	NextSeq 500	2x76, 2x7	0.565398	49.5	949.6	54	0.117	[0.980,0.995]	A2	801667	55.9	0.103	86477	61391	M	[0.002,0.006]	1.22731
S11294.E1.L1	I11294	PASS	no issues	NA-CA-73-12-4	1467	428-540 calCE (1590±15 BP, PSUAMS-4761)	CA-SBA-73 (California, Goleta, Tecolote No. 2)	USA	34.43	-119.917	cochlea	82	manual	Dabney 2013, Korlevic 2015	ds	9.1	partial	Rohland 2015; silica coated magnetic beads and 7x volume PB (Qiagen) for cleanups, Bst2.0 in smaller volume, 100ul total PCR volume, higher primer concentration, SPRI cleanup of PCR	1240k+	Fu 2013; simultaneous enrichment of ~1.2M SNPs and mtDNA	Fu 2013; simultaneous enrichment of ~1.2M SNPs and mtDNA	NextSeq 500	2x76, 2x7	0.0926722	41.5	378.2	44.4	0.1935	[0.979,0.993]	C1b	646231	46.7	0.1825	59460	605	F	n/a (female)	3.02196
S11295.E1.L1	I11295	PASS	no issues	NA-CA-78-12-2	400	1300-1800 CE	CA-SBA-78 (California, Santa Barbara County, Mikiw)	USA	34.4406	-119.964	cochlea	75	manual	Dabney 2013, Korlevic 2015	ds	8.3	partial	Rohland 2015; silica coated magnetic beads and 7x volume PB (Qiagen) for cleanups, Bst2.0 in smaller volume, 100ul total PCR volume, higher primer concentration, SPRI cleanup of PCR	1240k+	Fu 2013; simultaneous enrichment of ~1.2M SNPs and mtDNA	Fu 2013; simultaneous enrichment of ~1.2M SNPs and mtDNA	NextSeq 500	2x76, 2x7	0.414707	48.2	995.1	53.2	0.0895	[0.991,0.999]	C1b	778680	55.3	0.0925	129776	962	F	n/a (female)	1.68703
S11296.E1.L1	I11296	PASS	no issues	NA-CA-81-12-9	2737	805-773 calBCE (2590±20 BP, PSUAMS-4900)	CA-SBA-81 (California, Santa Barbara County, Las Llagas No. 1)	USA	34.4559	-119.999	cochlea	82	manual	Dabney 2013, Korlevic 2015	ds	9.1	partial	Rohland 2015; silica coated magnetic beads and 7x volume PB (Qiagen) for cleanups, Bst2.0 in smaller volume, 100ul total PCR volume, higher primer concentration, SPRI cleanup of PCR	1240k+	Fu 2013; simultaneous enrichment of ~1.2M SNPs and mtDNA	Fu 2013; simultaneous enrichment of ~1.2M SNPs and mtDNA	NextSeq 500	2x76, 2x7	0.507383	48.7	768.1	53.3	0.12	[0.967,0.986]	A2+(64)+@153	793063	54.6	0.1165	80220	55816	M	[0.003,0.006]	1.28948
S11967.E1.L1	I11967	PASS	no issues	NA-CA-131.2A-12-12	940	993-1027 calCE (1030±15 BP, PSUAMS-5731)	CA-SRI-2A (California, Santa Rosa Island, Skull Gulch)	USA	34.0019	-120.192	cochlea	71	manual	Dabney 2013, Korlevic 2015	ds	7.9	partial	Rohland 2015; silica coated magnetic beads and 7x volume PB (Qiagen) for cleanups, Bst2.0 in smaller volume, 100ul total PCR volume, higher primer concentration, SPRI cleanup of PCR	1240k+	Fu 2013; simultaneous enrichment of ~1.2M SNPs and mtDNA	Fu 2013; simultaneous enrichment of ~1.2M SNPs and mtDNA	NextSeq 500	2x76, 2x7	0.56182	47.6	298	52.7	0.135	[0.976,0.994]	A2	857528	54.4	0.122	105783	817	F	n/a (female)	1.66416
S2703.E1.L2	I2703	PASS	no issues	NA-CA-131.2B-12-14 (1)	600	1250-1450 CE	CA-SRI-2B (California, Santa Rosa Island, Skull Gulch)	USA	34.0019	-120.192	cochlea	86	manual	Dabney 2013, Korlevic 2015	ds	9.6	partial	Rohland 2015; silica coated magnetic beads and 7x volume PB (Qiagen) for cleanups, Bst2.0 in smaller volume, 100ul total PCR volume, higher primer concentration, SPRI cleanup of PCR	1240k	Maricic 2010; separate enrichment for mtDNA	Fu 2013; 390k and 840k targets combined into a single capture	NextSeq 500	2x76, 2x7	0.585	51	270.2	55.9876	0.04702	[0.990,0.996]	A2a4	789544	59	0.034	22192	16175	M	[0,0.004]	1.73529
S2704.E1.L1	I2704	PASS	no issues	NA-CA-131.2B-12-14 (2)	598	1301-1410 calCE (595±30 BP, Poz-83443)	CA-SRI-2B (California, Santa Rosa Island, Skull Gulch)	USA	34.0019	-120.192	cochlea	84	manual	Dabney 2013, Korlevic 2015	ds	28	partial	Rohland 2015; universal adapters used for ligation, double indices attached at PCR stage	1240k	Maricic 2010; separate enrichment for mtDNA	Fu 2013; 390k and 840k targets combined into a single capture	NextSeq 500	2x76, 2x7	0.7822	49	1091.2	53.5467	0.0383	[0.992,0.997]	N10	742313	54	0.037	26163	279	F	n/a (female)	1.19814
S2705.E1.L1	I2705	PASS	no issues	NA-CA-131.2B-12-14 (3)	651	1262-1387 calCE (710±30 BP, Poz-83444)	CA-SRI-2B (California, Santa Rosa Island, Skull Gulch)	USA	34.0019	-120.192	cochlea	65	manual	Dabney 2013, Korlevic 2015	ds	21.7	partial	Rohland 2015; universal adapters used for ligation, double indices attached at PCR stage	1240k	Maricic 2010; separate enrichment for mtDNA	Fu 2013; 390k and 840k targets combined into a single capture	NextSeq 500	2x76, 2x7	0.353	53	440.9	55.0543	0.09908	[0.983,0.992]	A2+(64)+@153	705132	55	0.077	24785	256	F	n/a (female)	2.44841
S2706.E1.L1	I2706	PASS	no issues	NA-CA-131.2B-12-14 (4)	621	1277-1391 calCE (675±30 BP, Poz-83445)	CA-SRI-2B (California, Santa Rosa Island, Skull Gulch)	USA	34.0019	-120.192	cochlea	66	manual	Dabney 2013, Korlevic 2015	ds	22	partial	Rohland 2015; universal adapters used for ligation, double indices attached at PCR stage	1240k	Maricic 2010; separate enrichment for mtDNA	Fu 2013; 390k and 840k targets combined into a single capture	NextSeq 500	2x76, 2x7	0.0553	40	97.6	44.2565	0.17767	[0.977,0.991]	A2+(64)+@153	313972	44	0.113	6494	4978	M	[0,0.026]	4.97433
S2707.E1.L2	I2707	PASS	no issues	NA-CA-131.2B-12-14 (5)	600	1250-1450 CE	CA-SRI-2B (California, Santa Rosa Island, Skull Gulch)	USA	34.0019	-120.192	cochlea	78	manual	Dabney 2013, Korlevic 2015	ds	8.7	partial	Rohland 2015; silica coated magnetic beads and 7x volume PB (Qiagen) for cleanups, Bst2.0 in smaller volume, 100ul total PCR volume, higher primer concentration, SPRI cleanup of PCR	1240k	Maricic 2010; separate enrichment for mtDNA	Fu 2013; 390k and 840k targets combined into a single capture	NextSeq 500	2x76, 2x7	0.7444	48	414.3	55.8213	0.08055	[0.985,0.993]	N9a1	824880	59	0.059	23787	17213	M	[0,0.003]	1.71904
S11557.E1.L1	I11557	PASS	no issues	NA-CA-131.3A-12-2	7630	5726-5631 calBCE (6785±30 BP, PSUAMS-5726)	CA-SRI-3 (California, Santa Rosa Island, Tecolote Point)	USA	34.0048	-120.185	cochlea	72	manual	Dabney 2013, Korlevic 2015	ds	8	partial	Rohland 2015; silica coated magnetic beads and 7x volume PB (Qiagen) for cleanups, Bst2.0 in smaller volume, 100ul total PCR volume, higher primer concentration, SPRI cleanup of PCR	1240k+	Fu 2013; simultaneous enrichment of ~1.2M SNPs and mtDNA	Fu 2013; simultaneous enrichment of ~1.2M SNPs and mtDNA	NextSeq 500	2x76, 2x7	0.565413	48.3	248	54.5	0.125	[0.979,0.996]	A2	882811	55.3	0.134	143449	1063	F	n/a (female)	1.18216
S11558.E1.L1	I11558	PASS	no issues	NA-CA-131.3A-12-9	7627	5724-5631 calBCE (6780±30 BP, PSUAMS-5727)	CA-SRI-3 (California, Santa Rosa Island, Tecolote Point)	USA	34.0048	-120.185	cochlea	80	manual	Dabney 2013, Korlevic 2015	ds	8.9	partial	Rohland 2015; silica coated magnetic beads and 7x volume PB (Qiagen) for cleanups, Bst2.0 in smaller volume, 100ul total PCR volume, higher primer concentration, SPRI cleanup of PCR	1240k+	Fu 2013; simultaneous enrichment of ~1.2M SNPs and mtDNA	Fu 2013; simultaneous enrichment of ~1.2M SNPs and mtDNA	NextSeq 500	2x76, 2x7	0.331104	47.9	238.8	54	0.123	[0.985,0.999]	A2	867098	55.3	0.132	131033	1084	F	n/a (female)	1.31098
S2709.E1.L1	I2709	PASS	no issues	3801.1 (CA-SRI-3)	5407	3621-3366 calBCE (4680±40 BP, Poz-83502)	CA-SRI-3 (California, Santa Rosa Island, Tecolote Point)	USA	34.0048	-120.185	tooth	73	manual	Dabney 2013, Korlevic 2015	ds	24.3	partial	Rohland 2015; universal adapters used for ligation, double indices attached at PCR stage	1240k	Maricic 2010; separate enrichment for mtDNA	Fu 2013; 390k and 840k targets combined into a single capture	NextSeq 500	2x76, 2x7	..	..	270.4	49.9581	0.12454	[0.992,0.998]	B4b'd'e'j	333678	49	0.104	11946	113	F	n/a (female)	6.00094
S2710.E1.L1	I2710	PASS	no issues	3805 (CA-SRI-3)	7823	5982-5755 calBCE (6990±40 BP, Poz-83503)	CA-SRI-3 (California, Santa Rosa Island, Tecolote Point)	USA	34.0048	-120.185	tooth	84	manual	Dabney 2013, Korlevic 2015	ds	28	partial	Rohland 2015; universal adapters used for ligation, double indices attached at PCR stage	1240k	Maricic 2010; separate enrichment for mtDNA	Fu 2013; 390k and 840k targets combined into a single capture	NextSeq 500	2x76, 2x7	0.0086	41	171.1	50.9754	0.0838	[0.991,0.997]	X2m1	298219	50	0.082	6045	4851	M	n/a (0 SNPs)	7.37934
S2711.E1.L1	I2711	PASS	no issues	4040.1 (CA-SRI-3)	7369	5477-5372 calBCE (6455±25 BP, PSUAMS-2153)	CA-SRI-3 (California, Santa Rosa Island, Tecolote Point)	USA	34.0048	-120.185	tooth	77	manual	Dabney 2013, Korlevic 2015	ds	25.7	partial	Rohland 2015; universal adapters used for ligation, double indices attached at PCR stage	1240k	Maricic 2010; separate enrichment for mtDNA	Fu 2013; 390k and 840k targets combined into a single capture	NextSeq 500	2x76, 2x7	0.0285	46	106.8	52.7206	0.11988	[0.989,0.998]	A2	540446	52	0.11	19888	160	F	n/a (female)	4.42928
S2712.E1.L1	I2712	PASS	no issues	NA-CA-131.3A-12-16	7698	5835-5667 calBCE (6865±35 BP, Poz-83504)	CA-SRI-3 (California, Santa Rosa Island, Tecolote Point)	USA	34.0048	-120.185	tooth	84	manual	Dabney 2013, Korlevic 2015	ds	28	partial	Rohland 2015; universal adapters used for ligation, double indices attached at PCR stage	1240k	Maricic 2010; separate enrichment for mtDNA	Fu 2013; 390k and 840k targets combined into a single capture	NextSeq 500	2x76, 2x7	0.0035	38	207.5	51.8239	0.05845	[0.987,0.994]	A2	47522	51	0.064	851	715	M	n/a (13 SNPs)	18.0328
S2713.E1.L1	I2713	PASS	no issues	NA-CA-131.3A-12-35	5105	3339-2932 calBCE (4450±40 BP, Poz-83505)	CA-SRI-3 (California, Santa Rosa Island, Tecolote Point)	USA	34.0048	-120.185	tooth	81	manual	Dabney 2013, Korlevic 2015	ds	27	partial	Rohland 2015; universal adapters used for ligation, double indices attached at PCR stage	1240k	Maricic 2010; separate enrichment for mtDNA	Fu 2013; 390k and 840k targets combined into a single capture	NextSeq 500	2x76, 2x7	..	..	438.7	55.9406	0.09489	[0.995,0.999]	B2	12418	48	0.06	248	166	M	n/a (2 SNPs)	15.8747
S2708.E1.L1	I2708	PASS	no issues	NA-CA-131.41A-12-77	3225	1391-1130 calBCE (3020±30 BP, Poz-83479)	CA-SRI-41 (California, Santa Rosa Island, Cañada Verde Dunes)	USA	34.0233	-120.133	cochlea	55	manual	Dabney 2013, Korlevic 2015	ds	18.3	partial	Rohland 2015; universal adapters used for ligation, double indices attached at PCR stage	1240k	Maricic 2010; separate enrichment for mtDNA	Fu 2013; 390k and 840k targets combined into a single capture	NextSeq 500	2x76, 2x7	0.0147	40	36.8	47.6384	0.17549	[0.971,0.991]	C1b	186962	46	0.118	6648	88	F	n/a (female)	9.00417
S3562.E1.L1	I3562	PASS	no issues	NA-CA-131.41A-12-90	3200	1450-1050 BCE	CA-SRI-41 (California, Santa Rosa Island, Cañada Verde Dunes)	USA	34.0233	-120.133	cochlea	55	manual	Dabney 2013, Korlevic 2015	ds	18.3	partial	Rohland 2015; universal adapters used for ligation, double indices attached at PCR stage	1240k	Maricic 2010; separate enrichment for mtDNA	Fu 2013; 390k and 840k targets combined into a single capture	NextSeq 500	2x76, 2x7	..	..	5.6	38.573	0.23651	[0.911,0.999]	A2	14231	37	0.153	477	12	F	n/a (female)	13.8487
S3563.E1.L1	I3563	PASS	no issues	NA-CA-131.41A-12-92	3200	1450-1050 BCE	CA-SRI-41 (California, Santa Rosa Island, Cañada Verde Dunes)	USA	34.0233	-120.133	cochlea	85	manual	Dabney 2013, Korlevic 2015	ds	28.3	partial	Rohland 2015; universal adapters used for ligation, double indices attached at PCR stage	1240k	Maricic 2010; separate enrichment for mtDNA	Fu 2013; 390k and 840k targets combined into a single capture	NextSeq 500	2x76, 2x7	..	..	6.7	36.7667	0.29094	[0.899,0.992]	B2b+152	25601	39	0.112	850	7	F	n/a (female)	4.88446
S3564.E1.L1	I3564	PASS	no issues	NA-CA-131.41A-12-93	3330	1447-1298 calBCE (3120±25 BP, PSUAMS-2116)	CA-SRI-41 (California, Santa Rosa Island, Cañada Verde Dunes)	USA	34.0233	-120.133	cochlea	69	manual	Dabney 2013, Korlevic 2015	ds	23	partial	Rohland 2015; universal adapters used for ligation, double indices attached at PCR stage	1240k	Maricic 2010; separate enrichment for mtDNA	Fu 2013; 390k and 840k targets combined into a single capture	NextSeq 500	2x76, 2x7	0.7634	50	545.9	52.1509	0.07204	[0.993,0.998]	M8	797437	58	0.072	29159	301	F	n/a (female)	1.05857
S3565.E1.L1	I3565	PASS	no issues	NA-CA-131.41A-12-94	3115	1260-1055 calBCE (2955±25 BP, PSUAMS-2073)	CA-SRI-41 (California, Santa Rosa Island, Cañada Verde Dunes)	USA	34.0233	-120.133	cochlea	80	manual	Dabney 2013, Korlevic 2015	ds	26.7	partial	Rohland 2015; universal adapters used for ligation, double indices attached at PCR stage	1240k	Maricic 2010; separate enrichment for mtDNA	Fu 2013; 390k and 840k targets combined into a single capture	NextSeq 500	2x76, 2x7	0.8003	51	595	51.3828	0.0702	[0.988,0.996]	N	792744	56	0.075	28974	259	F	n/a (female)	1.05375
S11968.E1.L1	I11968	PASS	no issues	NA-CA-131.5A-12-5	3487	1614-1461 calBCE (3270±25 BP, PSUAMS-5768)	CA-SRI-5A (California, Santa Rosa Island, Survey Point)	USA	34.0039	-120.179	cochlea	70	manual	Dabney 2013, Korlevic 2015	ds	7.8	partial	Rohland 2015; silica coated magnetic beads and 7x volume PB (Qiagen) for cleanups, Bst2.0 in smaller volume, 100ul total PCR volume, higher primer concentration, SPRI cleanup of PCR	1240k+	Fu 2013; simultaneous enrichment of ~1.2M SNPs and mtDNA	Fu 2013; simultaneous enrichment of ~1.2M SNPs and mtDNA	NextSeq 500	2x76, 2x7	0.0346936	42.2	105.6	45.3	0.222	[0.983,0.997]	A2	555754	47.8	0.222	16235	10522	M	[0.002,0.016]	3.57907
S11969.E1.L1	I11969	PASS	no issues	NA-CA-131.5A-12-7	3463	1607-1450 calBCE (3255±20 BP, PSUAMS-5769)	CA-SRI-5A (California, Santa Rosa Island, Survey Point)	USA	34.0039	-120.179	cochlea	74	manual	Dabney 2013, Korlevic 2015	ds	8.2	partial	Rohland 2015; silica coated magnetic beads and 7x volume PB (Qiagen) for cleanups, Bst2.0 in smaller volume, 100ul total PCR volume, higher primer concentration, SPRI cleanup of PCR	1240k+	Fu 2013; simultaneous enrichment of ~1.2M SNPs and mtDNA	Fu 2013; simultaneous enrichment of ~1.2M SNPs and mtDNA	NextSeq 500	2x76, 2x7	0.574896	49.3	274.6	55.6	0.124	[0.979,0.993]	C1b	881811	57.2	0.126	139733	1103	F	n/a (female)	1.31019
S11559.E1.L1	I11559	PASS	no issues	4615 (CA-VEN-61)	1444	433-571 calCE (1555±20 BP, PSUAMS-5728)	CA-VEN-61 (California, Ojai, Soule Park)	USA	34.4436	-119.231	cochlea	75	manual	Dabney 2013, Korlevic 2015	ds	8.3	partial	Rohland 2015; silica coated magnetic beads and 7x volume PB (Qiagen) for cleanups, Bst2.0 in smaller volume, 100ul total PCR volume, higher primer concentration, SPRI cleanup of PCR	1240k+	Fu 2013; simultaneous enrichment of ~1.2M SNPs and mtDNA	Fu 2013; simultaneous enrichment of ~1.2M SNPs and mtDNA	NextSeq 500	2x76, 2x7	0.219598	51.1	250.3	57.4	0.119	[0.983,0.997]	D1	883486	59.4	0.118	129883	894	F	n/a (female)	1.4794
S11970.E1.L1	I11970	PASS	no issues	NA-CA-VEN-61-12-12	1450	400-600 CE	CA-VEN-61 (California, Ojai, Soule Park)	USA	34.4436	-119.231	cochlea	68	manual	Dabney 2013, Korlevic 2015	ds	7.6	partial	Rohland 2015; silica coated magnetic beads and 7x volume PB (Qiagen) for cleanups, Bst2.0 in smaller volume, 100ul total PCR volume, higher primer concentration, SPRI cleanup of PCR	1240k+	Fu 2013; simultaneous enrichment of ~1.2M SNPs and mtDNA	Fu 2013; simultaneous enrichment of ~1.2M SNPs and mtDNA	NextSeq 500	2x76, 2x7	0.278654	50	334.3	56.5	0.112	[0.980,0.995]	D1	892777	59.5	0.106	71544	49992	M	[0.003,0.007]	1.20902
S15170.Y1.E1.L1	I15170	PASS	damage.ss.half=0.083	NA-CA-CAL-29-12-B (CA-CAL-13, depth 2-3 ft.)	1506	381-535 calCE (1640±20 BP, PSUAMS-7615)	Calveras County (California, Central California)	USA	38.0685	-120.466	cochlea	33	robotic	Rohland 2018 (Dabney Buffer, silica beads)	ss	6.6	USER	Gansauge 2020	1240k+	Fu 2013; simultaneous enrichment of ~1.2M SNPs and mtDNA	Fu 2013; simultaneous enrichment of ~1.2M SNPs and mtDNA	HiSeq X10	2x101, 2x8	0.614465	52.5	247.9	63.6	0.095	[0.981,0.994]	C1b+16311	765664	64.5	0.083	43261	30954	M	[0.002,0.008]	1.35841
S15171.Y1.E1.L1	I15171	PASS	no issues	NA-CA-CAL-13-12-A.1	600	1300-1400 CE	Calveras County (California, Central California)	USA	38.196	-120.68	cochlea	35	robotic	Rohland 2018 (Dabney Buffer, silica beads)	ss	7	USER	Gansauge 2020	1240k+	Fu 2013; simultaneous enrichment of ~1.2M SNPs and mtDNA	Fu 2013; simultaneous enrichment of ~1.2M SNPs and mtDNA	HiSeq X10	2x101, 2x8	0.747727	66.8	285.6	54.4	0.112	[0.996,1.000]	C1b+16311	648956	54.3	0.107	53817	469	F	n/a (female)	1.83127
S15172.Y1.E1.L1	I15172	PASS	damage.ss.half=0.093	NA-CA-CAL-13-12-A.2	600	1300-1400 CE	Calveras County (California, Central California)	USA	38.196	-120.68	cochlea	35	robotic	Rohland 2018 (Dabney Buffer, silica beads)	ss	7	USER	Gansauge 2020	1240k+	Fu 2013; simultaneous enrichment of ~1.2M SNPs and mtDNA	Fu 2013; simultaneous enrichment of ~1.2M SNPs and mtDNA	HiSeq X10	2x101, 2x8	0.763773	61.2	11.37	54.9	0.112	[0.941,0.989]	A2	147679	51.7	0.093	5548	50	F	n/a (female)	1.07652
S15173.Y1.E1.L1	I15173	PASS	damage.ss.half=0.074	NA-CA-CAL-13-12-A.3	604	1296-1394 calCE (635±15 BP, PSUAMS-7678)	Calveras County (California, Central California)	USA	38.196	-120.68	cochlea	36	robotic	Rohland 2018 (Dabney Buffer, silica beads)	ss	7.2	USER	Gansauge 2020	1240k+	Fu 2013; simultaneous enrichment of ~1.2M SNPs and mtDNA	Fu 2013; simultaneous enrichment of ~1.2M SNPs and mtDNA	HiSeq X10	2x101, 2x8	0.657435	57.7	202.6	66.1	0.087	[0.984,0.995]	B2	712298	66.5	0.074	36364	27719	M	[0.004,0.01]	1.17909
S15174.Y1.E1.L1	I15174	PASS	damage.ss.half=0.069	NA-CA-CAL-13-12-A.4	600	1300-1400 CE	Calveras County (California, Central California)	USA	38.196	-120.68	cochlea	35	robotic	Rohland 2018 (Dabney Buffer, silica beads)	ss	7	USER	Gansauge 2020	1240k+	Fu 2013; simultaneous enrichment of ~1.2M SNPs and mtDNA	Fu 2013; simultaneous enrichment of ~1.2M SNPs and mtDNA	HiSeq X10	2x101, 2x8	0.697714	59.3	159.4	65.8	0.085	[0.983,0.997]	D1	692948	67.7	0.069	33581	26615	M	[0.001,0.006]	1.14313
S15175.Y1.E1.L1	I15175	PASS	damage.ss.half=0.072	NA-CA-CAL-13-12-A.5	600	1300-1400 CE	Calveras County (California, Central California)	USA	38.196	-120.68	cochlea	34	robotic	Rohland 2018 (Dabney Buffer, silica beads)	ss	6.8	USER	Gansauge 2020	1240k+	Fu 2013; simultaneous enrichment of ~1.2M SNPs and mtDNA	Fu 2013; simultaneous enrichment of ~1.2M SNPs and mtDNA	HiSeq X10	2x101, 2x8	0.686737	57.2	338.3	63.2	0.091	[0.988,0.998]	C1b+16311	781453	66.7	0.072	99407	835	F	n/a (female)	1.27987
S15176.Y1.E1.L1	I15176	PASS	damage.ss.half=0.096	NA-CA-CAL-13-12-A.6	600	1300-1400 CE	Calveras County (California, Central California)	USA	38.196	-120.68	cochlea	36	robotic	Rohland 2018 (Dabney Buffer, silica beads)	ss	7.2	USER	Gansauge 2020	1240k+	Fu 2013; simultaneous enrichment of ~1.2M SNPs and mtDNA	Fu 2013; simultaneous enrichment of ~1.2M SNPs and mtDNA	HiSeq X10	2x101, 2x8	0.755001	53.8	78.34	50.2	0.117	[0.964,0.988]	A2	514710	51.5	0.096	17442	13196	M	[0.001,0.011]	1.12522
S11256.E1.L1	I11256	PASS	no issues	Breschini No. 2	400	1300-1800 CE	Carmel (California)	USA	36.55	-121.917	tooth	64	manual	Dabney 2013, Korlevic 2015	ds	7.1	partial	Rohland 2015; silica coated magnetic beads and 7x volume PB (Qiagen) for cleanups, Bst2.0 in smaller volume, 100ul total PCR volume, higher primer concentration, SPRI cleanup of PCR	1240k+	Fu 2013; simultaneous enrichment of ~1.2M SNPs and mtDNA	Fu 2013; simultaneous enrichment of ~1.2M SNPs and mtDNA	NextSeq 500	2x76, 2x7	0.0101282	57.1	577.1	59.3	0.0675	[0.990,1.000]	A2	522750	68.9	0.049	15299	10092	M	[0.001,0.011]	4.44466
S11257.E1.L1	I11257	PASS	damage.ds.half=0.020, mtcontam=[0.836,0.965], Xcontam=[0,0.003], low.damage.mitigated.because.recent.sample	Breschini No. 1	400	1300-1800 CE	Carmel (California)	USA	36.55	-121.917	tooth	67	manual	Dabney 2013, Korlevic 2015	ds	7.4	partial	Rohland 2015; silica coated magnetic beads and 7x volume PB (Qiagen) for cleanups, Bst2.0 in smaller volume, 100ul total PCR volume, higher primer concentration, SPRI cleanup of PCR	1240k+	Fu 2013; simultaneous enrichment of ~1.2M SNPs and mtDNA	Fu 2013; simultaneous enrichment of ~1.2M SNPs and mtDNA	NextSeq 500	2x76, 2x7	0.138163	56.7	760.8	59.2	0.048	[0.836,0.965]	A2+(64)	737990	65.7	0.0195	33483	21395	M	[0,0.003]	3.10078
S11259.E1.L1	I11259	PASS	no issues	Breschini No. 3	400	1300-1800 CE	Carmel (California)	USA	36.55	-121.917	cochlea	70	manual	Dabney 2013, Korlevic 2015	ds	7.8	partial	Rohland 2015; silica coated magnetic beads and 7x volume PB (Qiagen) for cleanups, Bst2.0 in smaller volume, 100ul total PCR volume, higher primer concentration, SPRI cleanup of PCR	1240k+	Fu 2013; simultaneous enrichment of ~1.2M SNPs and mtDNA	Fu 2013; simultaneous enrichment of ~1.2M SNPs and mtDNA	NextSeq 500	2x76, 2x7	0.233852	46.3	584.7	53.6	0.151	[0.993,1.000]	C1c1b	703395	55	0.144	101201	824	F	n/a (female)	2.4882
S11260.E1.L1	I11260	PASS	no issues	Breschini No. 4	400	1300-1800 CE	Carmel (California)	USA	36.55	-121.917	cochlea	73	manual	Dabney 2013, Korlevic 2015	ds	8.1	partial	Rohland 2015; silica coated magnetic beads and 7x volume PB (Qiagen) for cleanups, Bst2.0 in smaller volume, 100ul total PCR volume, higher primer concentration, SPRI cleanup of PCR	1240k+	Fu 2013; simultaneous enrichment of ~1.2M SNPs and mtDNA	Fu 2013; simultaneous enrichment of ~1.2M SNPs and mtDNA	NextSeq 500	2x76, 2x7	0.369938	50.7	1478	59.6	0.11	[0.980,0.995]	A2+(64)	750703	61.5	0.102	99155	69894	M	[0.002,0.005]	1.27866
S11551.E1.L1	I11551	PASS	no issues	Breschini No. 8	604	1302-1398 calCE (615±15 BP, PSUAMS-5725)	Carmel (California)	USA	36.55	-121.917	tooth	73	manual	Dabney 2013, Korlevic 2015	ds	8.1	partial	Rohland 2015; silica coated magnetic beads and 7x volume PB (Qiagen) for cleanups, Bst2.0 in smaller volume, 100ul total PCR volume, higher primer concentration, SPRI cleanup of PCR	1240k+	Fu 2013; simultaneous enrichment of ~1.2M SNPs and mtDNA	Fu 2013; simultaneous enrichment of ~1.2M SNPs and mtDNA	NextSeq 500	2x76, 2x7	0.00299323	47.4	210.5	60.8	0.06	[0.988,0.998]	A2+(64)	269562	57.4	0.067	5446	3563	M	[0,0.042]	4.48679
S11554.E1.L1	I11554	FAIL	damage=0.007	Breschini No. 11 (Unit X, 40-70 cm)	4450	3300-1700 BCE	Carmel (California)	USA	36.55	-121.917	tooth	72	manual	Dabney 2013, Korlevic 2015	ds	8	partial	Rohland 2015; silica coated magnetic beads and 7x volume PB (Qiagen) for cleanups, Bst2.0 in smaller volume, 100ul total PCR volume, higher primer concentration, SPRI cleanup of PCR	1240k+	Fu 2013; simultaneous enrichment of ~1.2M SNPs and mtDNA	Fu 2013; simultaneous enrichment of ~1.2M SNPs and mtDNA	NextSeq 500	2x76, 2x7	0.000201466	53.7	1.443	n/a (<2x cov)	n/a (<2x cov)	n/a (<2x cov)	n/a (<2x cov)	5869	68.6	0.007	105	48	M	n/a (2 SNPs)	22.457
S11555.E1.L1	I11555	FAIL	<2500 SNPs	Breschini No. 12 (Unit D-1, 0-6 inches)	1945	760 BCE - 770 CE	Carmel (California)	USA	36.55	-121.917	tooth	77	manual	Dabney 2013, Korlevic 2015	ds	8.6	partial	Rohland 2015; silica coated magnetic beads and 7x volume PB (Qiagen) for cleanups, Bst2.0 in smaller volume, 100ul total PCR volume, higher primer concentration, SPRI cleanup of PCR	1240k+	Fu 2013; simultaneous enrichment of ~1.2M SNPs and mtDNA	Fu 2013; simultaneous enrichment of ~1.2M SNPs and mtDNA	NextSeq 500	2x76, 2x7	5.58865e-05	51	7.814	59.4	0.036	[0.890,0.968]	C1b	1990	61.4	0.019	38	21	U	n/a (sex unknown)	12.7623
S11244.E1.L1	I11244	PASS	no issues	Breschini No. 5	875	988-1163 calCE (1065±, EZV-00225)	Castroville (California)	USA	36.75	-121.75	tooth	64	manual	Dabney 2013, Korlevic 2015	ds	7.1	partial	Rohland 2015; silica coated magnetic beads and 7x volume PB (Qiagen) for cleanups, Bst2.0 in smaller volume, 100ul total PCR volume, higher primer concentration, SPRI cleanup of PCR	1240k+	Fu 2013; simultaneous enrichment of ~1.2M SNPs and mtDNA	Fu 2013; simultaneous enrichment of ~1.2M SNPs and mtDNA	NextSeq 500	2x76, 2x7	0.195813	54.2	1090	55.8	0.0715	[0.995,1.000]	C	566731	62.4	0.0395	34679	311	F	n/a (female)	5.20713
S11245.E1.L1	I11245	PASS	no issues	Breschini No. 6 (Unit 1, 20-30 cm)	980	897-1021 calCE (1075±15 BP, PSUAMS-4878)	Monterey (California)	USA	36.6	-121.883	tooth	68	manual	Dabney 2013, Korlevic 2015	ds	7.6	partial	Rohland 2015; silica coated magnetic beads and 7x volume PB (Qiagen) for cleanups, Bst2.0 in smaller volume, 100ul total PCR volume, higher primer concentration, SPRI cleanup of PCR	1240k+	Fu 2013; simultaneous enrichment of ~1.2M SNPs and mtDNA	Fu 2013; simultaneous enrichment of ~1.2M SNPs and mtDNA	NextSeq 500	2x76, 2x7	0.0117681	43.7	216	50.4	0.0755	[0.988,0.998]	A2	203542	53.7	0.09	4295	2720	M	n/a (0 SNPs)	5.70134
S11552.E1.L1	I11552	PASS	no issues	Breschini No. 9 (burial 4)	165	1666-1950 calCE (170±15 BP, PSUAMS-5885)	Pacific Grove (California)	USA	36.6167	-36.6167	tooth	72	manual	Dabney 2013, Korlevic 2015	ds	8	partial	Rohland 2015; silica coated magnetic beads and 7x volume PB (Qiagen) for cleanups, Bst2.0 in smaller volume, 100ul total PCR volume, higher primer concentration, SPRI cleanup of PCR	1240k+	Fu 2013; simultaneous enrichment of ~1.2M SNPs and mtDNA	Fu 2013; simultaneous enrichment of ~1.2M SNPs and mtDNA	NextSeq 500	2x76, 2x7	0.00109721	56.7	499.5	64.3	0.051	[0.992,0.999]	D1f	102578	69	0.056	1835	1198	M	n/a (22 SNPs)	5.63784
S11556.E1.L1	I11556	FAIL	intermediate.sex=0.034, mtcontam=0.756	Breschini No. 13b (burial 1)	5197	3476-3017 calBCE (3239 BC, Beta-215938, Calibrated w/ marine correction)	Pacific Grove (California)	USA	36.6167	-121.9	tooth	70	manual	Dabney 2013, Korlevic 2015	ds	7.8	partial	Rohland 2015; silica coated magnetic beads and 7x volume PB (Qiagen) for cleanups, Bst2.0 in smaller volume, 100ul total PCR volume, higher primer concentration, SPRI cleanup of PCR	1240k+	Fu 2013; simultaneous enrichment of ~1.2M SNPs and mtDNA	Fu 2013; simultaneous enrichment of ~1.2M SNPs and mtDNA	NextSeq 500	2x76, 2x7	0.000394769	42.7	2.139	49.6	0.103	[0.585,0.865]	A	15817	55	0.128	504	18	F	n/a (sex unknown)	8.47159
S8578.E1.L1	I8578	PASS	library with technical problems: S8578.E1.L1	Breschini No. 13a (Burial 1)	5197	3476-3017 calBCE (Beta-215938)	Pacific Grove (California)	USA	36.6167	-36.6167	tooth	77	manual	Dabney 2013, Korlevic 2015	ds	8.6	partial	Rohland 2015; silica coated magnetic beads and 7x volume PB (Qiagen) for cleanups, Bst2.0 in smaller volume, 100ul total PCR volume, higher primer concentration, SPRI cleanup of PCR	1240k	Maricic 2010; separate enrichment for mtDNA	Fu 2013; 390k and 840k targets combined into a single capture	NextSeq 500	2x76, 2x7	0.0493	40	26.9	42	0.082	[0.988,0.999]	A2c	674874	53	0.078	26892	216	F	n/a (female)	..
S14825.Y1.E1.L1	I14825	PASS	no issues	P.D. 1018 (CA-LAN-222, Feature 3)	3198	1377-1130 calBCE (3005±20 BP, PSUAMS-7672)	Paradise Cove (California, Malibu)	USA	34.0195	-118.788	tooth	36	robotic	Rohland 2018 (Dabney Buffer, silica beads)	ds	7.2	partial	Rohland 2015; silica coated magnetic beads and 7x volume PB (Qiagen) for cleanups, Bst2.0 in smaller volume, 100ul total PCR volume, higher primer concentration, SPRI cleanup of PCR	1240k+	Fu 2013; simultaneous enrichment of ~1.2M SNPs and mtDNA	Fu 2013; simultaneous enrichment of ~1.2M SNPs and mtDNA	NextSeq 500	2x76, 2x7	0.0158169	47.8	56.06	51.6	0.14	[0.984,0.997]	A2ao	372937	55.6	0.145	7957	5036	M	[0,0.014]	6.21668
S14826.Y1.E1.L1	I14826	PASS	no issues	P.D. 1025 (CA-LAN-222, Feature 8)	3771	1890-1749 calBCE (3505±20 BP, PSUAMS-7673)	Paradise Cove (California, Malibu)	USA	34.0195	-118.788	metatarsal	36	robotic	Rohland 2018 (Dabney Buffer, silica beads)	ds	7.2	partial	Rohland 2015; silica coated magnetic beads and 7x volume PB (Qiagen) for cleanups, Bst2.0 in smaller volume, 100ul total PCR volume, higher primer concentration, SPRI cleanup of PCR	1240k+	Fu 2013; simultaneous enrichment of ~1.2M SNPs and mtDNA	Fu 2013; simultaneous enrichment of ~1.2M SNPs and mtDNA	NextSeq 500	2x76, 2x7	0.0189861	48.7	18.14	51.4	0.172	[0.968,0.997]	D1	212727	56.7	0.172	7893	81	F	n/a (female)	9.23005
S14827.Y1.E1.L1	I14827	QUESTIONABLE_CRITICAL	popgen.looks.contaminated	P.D. 1034 (CA-LAN-222, Feature 11)	3450	2000-1000 BCE	Paradise Cove (California, Malibu)	USA	34.0195	-118.788	long bone	38	robotic	Rohland 2018 (Dabney Buffer, silica beads)	ds	7.6	partial	Rohland 2015; silica coated magnetic beads and 7x volume PB (Qiagen) for cleanups, Bst2.0 in smaller volume, 100ul total PCR volume, higher primer concentration, SPRI cleanup of PCR	1240k+	Fu 2013; simultaneous enrichment of ~1.2M SNPs and mtDNA	Fu 2013; simultaneous enrichment of ~1.2M SNPs and mtDNA	NextSeq 500	2x76, 2x7	..	..	1.234	n/a (<2x cov)	n/a (<2x cov)	n/a (<2x cov)	n/a (<2x cov)	9396	67.4	0.103	317	4	F	n/a (female)	8.39888
S14828.Y1.E1.L1	I14828	QUESTIONABLE_CRITICAL	sexratio=0.34, popgen.looks.contaminated	P.D. 1068 (CA-LAN-222, Feature 22)	3450	2000-1000 BCE	Paradise Cove (California, Malibu)	USA	34.0195	-118.788	cochlea	35	robotic	Rohland 2018 (Dabney Buffer, silica beads)	ds	7	partial	Rohland 2015; silica coated magnetic beads and 7x volume PB (Qiagen) for cleanups, Bst2.0 in smaller volume, 100ul total PCR volume, higher primer concentration, SPRI cleanup of PCR	1240k+	Fu 2013; simultaneous enrichment of ~1.2M SNPs and mtDNA	Fu 2013; simultaneous enrichment of ~1.2M SNPs and mtDNA	NextSeq 500	2x76, 2x7	0.00064967	41.4	0.6255	n/a (<2x cov)	n/a (<2x cov)	n/a (<2x cov)	n/a (<2x cov)	9781	48.9	0.24	188	97	M	n/a (0 SNPs)	16.0514
S14829.Y1.E1.L1	I14829	FAIL	<2500.SNPs	P.D. 1077 (CA-LAN-222, Feature 30)	3450	2000-1000 BCE	Paradise Cove (California, Malibu)	USA	34.0195	-118.788	tooth	37	robotic	Rohland 2018 (Dabney Buffer, silica beads)	ds	7.4	partial	Rohland 2015; silica coated magnetic beads and 7x volume PB (Qiagen) for cleanups, Bst2.0 in smaller volume, 100ul total PCR volume, higher primer concentration, SPRI cleanup of PCR	1240k+	Fu 2013; simultaneous enrichment of ~1.2M SNPs and mtDNA	Fu 2013; simultaneous enrichment of ~1.2M SNPs and mtDNA	NextSeq 500	2x76, 2x7	8.63422e-05	43.5	0.2493	n/a (<2x cov)	n/a (<2x cov)	n/a (<2x cov)	n/a (<2x cov)	644	66.3	0.031	27	0	U	n/a (sex unknown)	31.4237
S14830.Y1.E1.L1	I14830	FAIL	1240K.coverage<0.005	P.D. 1089 (CA-LAN-222, Feature 40)	3450	2000-1000 BCE	Paradise Cove (California, Malibu)	USA	34.0195	-118.788	tooth	33	robotic	Rohland 2018 (Dabney Buffer, silica beads)	ds	6.6	partial	Rohland 2015; silica coated magnetic beads and 7x volume PB (Qiagen) for cleanups, Bst2.0 in smaller volume, 100ul total PCR volume, higher primer concentration, SPRI cleanup of PCR	1240k+	Fu 2013; simultaneous enrichment of ~1.2M SNPs and mtDNA	Fu 2013; simultaneous enrichment of ~1.2M SNPs and mtDNA	NextSeq 500	2x76, 2x7	0.00162366	40.2	0.2286	n/a (<2x cov)	n/a (<2x cov)	n/a (<2x cov)	n/a (<2x cov)	..	44.8	0.267	42	28	U	n/a (sex unknown)	79.1174
S14830.Y1.E2.L1	I14830	FAIL	2500.to.5000.SNPs, sexratio=0.292	P.D. 1089 (CA-LAN-222, Feature 40)	3450	2000-1000 BCE	Paradise Cove (California, Malibu)	USA	34.0195	-118.788	tooth	33	robotic	Rohland 2018 (Dabney Buffer, silica beads)	ss	6.6	USER	Gansauge 2020	1240k+	Fu 2013; simultaneous enrichment of ~1.2M SNPs and mtDNA	Fu 2013; simultaneous enrichment of ~1.2M SNPs and mtDNA	HiSeq X10	2x101, 2x8	0.0549212	47.2	0.4007	n/a (<2x cov)	n/a (<2x cov)	n/a (<2x cov)	n/a (<2x cov)	3829	40.9	0.225	92	38	U	n/a (sex unknown)	81.4144
S11553.E1.L1	I11553	QUESTIONABLE	ancestry.outlier	Breschini No. 10 (Unit B1, 0-sterile)	500	1200-1700 CE	Pebble Beach (California)	USA	36.5667	-121.933	tooth	80	manual	Dabney 2013, Korlevic 2015	ds	8.9	partial	Rohland 2015; silica coated magnetic beads and 7x volume PB (Qiagen) for cleanups, Bst2.0 in smaller volume, 100ul total PCR volume, higher primer concentration, SPRI cleanup of PCR	1240k+	Fu 2013; simultaneous enrichment of ~1.2M SNPs and mtDNA	Fu 2013; simultaneous enrichment of ~1.2M SNPs and mtDNA	NextSeq 500	2x76, 2x7	0.000767599	43.8	345.4	56.9	0.051	[0.991,0.999]	C1b+16311	13102	58.2	0.064	428	6	F	n/a (female)	13.8281
S0748.E1.L1	I0748	PASS	no issues	77-85-10/13546.0.1	825	1000-1250 CE	San Clemente Island (California, Los Angeles County)	USA	32.9	-118.5	tooth	84	manual	Dabney 2013, Korlevic 2015	ds	28	partial	Rohland 2015	390k and 840k	Maricic 2010; separate enrichment for mtDNA	Fu 2013; 390k and 840k targets combined into a single capture	NextSeq 500	2x76, 2x7	0.1434	55	356.4	61.4769	0.08561	[0.964,0.983]	M32'56	882792	65.8	0.055	1926	11	F	n/a (female)	2.04215
S0750.E1.L1	I0750	PASS	no issues	77-85-10/13558.0.1	825	1000-1250 CE	San Clemente Island (California, Los Angeles County)	USA	32.9	-118.5	tooth	73	manual	Dabney 2013, Korlevic 2015	ds	24.3	partial	Rohland 2015	390k and 840k	Maricic 2010; separate enrichment for mtDNA	Fu 2013; 390k and 840k targets combined into a single capture	NextSeq 500	2x76, 2x7	0.0444	57	261.4	59.07	0.07625	[0.996,0.999]	B2a	671735	67.4	0.031	568	704	M	n/a (0 SNPs)	2.80723
S0751.E1.L1	I0751	PASS	no issues	77-85-10/13548.0.1	760	1157-1225 calCE (865±20 BP, PSUAMS-6495/UCIAMS-158549)	San Clemente Island (California, Los Angeles County)	USA	32.9	-118.5	tooth	50	manual	Dabney 2013, Korlevic 2015	ds	16.7	partial	Rohland 2015	390k and 840k	Maricic 2010; separate enrichment for mtDNA	Fu 2013; 390k and 840k targets combined into a single capture	NextSeq 500	2x76, 2x7	0.3542	54	401.3	62.313	0.07484	[0.987,0.994]	B2s	904410	65.6	0.047	2878	15	F	n/a (female)	1.83965
S0752.E1.L1	I0752	PASS	damage.ds.half=0.028	77-85-10/13555.0.1	825	1000-1250 CE	San Clemente Island (California, Los Angeles County)	USA	32.9	-118.5	tooth	77	manual	Dabney 2013, Korlevic 2015	ds	25.7	partial	Rohland 2015	390k and 840k	Maricic 2010; separate enrichment for mtDNA	Fu 2013; 390k and 840k targets combined into a single capture	NextSeq 500	2x76, 2x7	0.0077	45	153.3	60.6497	0.07294	[0.998,1.000]	B2a1a	231202	63.1	0.028	255	5	F	n/a (female)	2.43265
S0755.E1.L1	I0755	PASS	no issues	77-85-10/13562.0.1	825	1000-1250 CE	San Clemente Island (California, Los Angeles County)	USA	32.9	-118.5	tooth	65	manual	Dabney 2013, Korlevic 2015	ds	21.7	partial	Rohland 2015	390k and 840k	Maricic 2010; separate enrichment for mtDNA	Fu 2013; 390k and 840k targets combined into a single capture	NextSeq 500	2x76, 2x7	0.0294	48	141.6	57.379	0.08328	[0.996,1.000]	B2a1	495343	62.7	0.048	714	7	F	n/a (female)	3.07087
S0756.E1.L1	I0756	PASS	no issues	77-85-10/13560.0.1	825	1000-1250 CE	San Clemente Island (California, Los Angeles County)	USA	32.9	-118.5	tooth	80	manual	Dabney 2013, Korlevic 2015	ds	26.7	partial	Rohland 2015	390k and 840k	Maricic 2010; separate enrichment for mtDNA	Fu 2013; 390k and 840k targets combined into a single capture	NextSeq 500	2x76, 2x7	0.1141	50	264.1	57.6544	0.06363	[0.990,0.997]	M32'56	832714	62.7	0.03	974	1143	M	n/a (0 SNPs)	2.15957
S0758.E1.L1	I0758	PASS	no issues	77-85-10/13545.0.1	825	1000-1250 CE	San Clemente Island (California, Los Angeles County)	USA	32.9	-118.5	tooth	81	manual	Dabney 2013, Korlevic 2015	ds	27	partial	Rohland 2015	390k and 840k	Maricic 2010; separate enrichment for mtDNA	Fu 2013; 390k and 840k targets combined into a single capture	NextSeq 500	2x76, 2x7	0.0524	53	200.3	58.1238	0.0923	[0.994,0.999]	P2	729352	64.5	0.04	1010	2	F	n/a (female)	2.29312
S0760.E1.L1	I0760	PASS	damage.ds.half=0.029	77-85-10/13554.0.1	769	1053-1223 calCE (875±20 BP, PSUAMS-6496/UCIAMS-158550)	San Clemente Island (California, Los Angeles County)	USA	32.9	-118.5	tooth	72	manual	Dabney 2013, Korlevic 2015	ds	24	partial	Rohland 2015	390k and 840k	Maricic 2010; separate enrichment for mtDNA	Fu 2013; 390k and 840k targets combined into a single capture	NextSeq 500	2x76, 2x7	0.1969	57	362.7	61.2583	0.06357	[0.986,0.994]	C1b	902689	65.9	0.029	2295	21	F	n/a (female)	2.05827
S14816.Y1.E1.L1	I14816	PASS	no issues	NA-CA-20-12-2 (CA-SBA-20, burial at 30")	4850	3000-2800 BCE	Santa Barbara (California)	USA	34.4176	-119.66	cochlea	36	robotic	Rohland 2018 (Dabney Buffer, silica beads)	ss	7.2	USER	Gansauge 2020	1240k+	Fu 2013; simultaneous enrichment of ~1.2M SNPs and mtDNA	Fu 2013; simultaneous enrichment of ~1.2M SNPs and mtDNA	NextSeq 500	2x76, 2x8	0.0200325	58.3	0.5789	n/a (<2x cov)	n/a (<2x cov)	n/a (<2x cov)	n/a (<2x cov)	7891	46	0.179	155	97	M	n/a (0 SNPs)	30.9818
S14817.Y1.E1.L1	I14817	PASS	no issues	NA-CA-46C-12-1 (CA-SBA-46, Cemetery C)	900	950-1150 CE	Santa Barbara (California)	USA	34.4176	-119.66	cochlea	30	robotic	Rohland 2018 (Dabney Buffer, silica beads)	ss	6	USER	Gansauge 2020	1240k+	Fu 2013; simultaneous enrichment of ~1.2M SNPs and mtDNA	Fu 2013; simultaneous enrichment of ~1.2M SNPs and mtDNA	NextSeq 500	2x76, 2x8	0.0200345	57.6	1.877	n/a (<2x cov)	n/a (<2x cov)	n/a (<2x cov)	n/a (<2x cov)	19467	48.7	0.118	737	10	F	n/a (female)	14.5663
S15478.Y1.E1.L1	I15478	QUESTIONABLE	Xcontam=[0.010,0.023], damage-restricted for main analysis as I15478_d	NA-CA-20-12-5 (CA-SBA-20, burial at 30")	4948	3092-2917 calBCE (4390±25 BP, PSUAMS-7617)	Santa Barbara (California)	USA	34.4176	-119.66	cochlea	36	robotic	Rohland 2018 (Dabney Buffer, silica beads)	ss	7.2	USER	Gansauge 2020	1240k+	Fu 2013; simultaneous enrichment of ~1.2M SNPs and mtDNA	Fu 2013; simultaneous enrichment of ~1.2M SNPs and mtDNA	HiSeq X10	2x101, 2x8	0.413482	44.6	164.4	54.9	0.13	[0.985,0.997]	B2b	642912	53.7	0.133	23214	17649	M	[0.01,0.023]	2.89659
S15479.Y1.E1.L1	I15479	PASS	mtcontam=[0.894,0.962]	NA-CA-48-12-1 (CA-SBA-48, burial below 36")	3050	1400-800 BCE	Santa Barbara (California)	USA	34.4176	-119.66	cochlea	34	robotic	Rohland 2018 (Dabney Buffer, silica beads)	ss	6.8	USER	Gansauge 2020	1240k+	Fu 2013; simultaneous enrichment of ~1.2M SNPs and mtDNA	Fu 2013; simultaneous enrichment of ~1.2M SNPs and mtDNA	HiSeq X10	2x101, 2x8	0.0400791	42.5	10.73	47.6	0.184	[0.894,0.962]	A2+(64)	166315	49.2	0.182	3044	2247	M	n/a (0 SNPs)	10.6537
S15481.Y1.E1.L1	I15481	PASS	no issues	NA-CA-52-12-7 (CA-SBA-52, Trench 7, Section A, burial at 29")	4800	3000-2700 BCE	Santa Barbara (California)	USA	34.4176	-119.66	cochlea	34	robotic	Rohland 2018 (Dabney Buffer, silica beads)	ss	6.8	USER	Gansauge 2020	1240k+	Fu 2013; simultaneous enrichment of ~1.2M SNPs and mtDNA	Fu 2013; simultaneous enrichment of ~1.2M SNPs and mtDNA	HiSeq X10	2x101, 2x8	0.0518194	45.7	47.78	52.6	0.143	[0.960,0.983]	D1	309772	55.6	0.144	6458	4739	M	[0,0.02]	8.25955
S21249.Y1.E2.L1	I21249	PASS	no issues	SBA46A.004 (NA-CA-46A-12-2; BH04)	950	800-1200 CE	SBA-46A (California, Santa Barbara)	USA	34.414	119.849	tooth	38	robotic	Rohland 2018 (Dabney Buffer, silica beads)	ds	7.6	partial	Rohland 2015; silica coated magnetic beads and 7x volume PB (Qiagen) for cleanups, Bst2.0 in smaller volume, 100ul total PCR volume, higher primer concentration, SPRI cleanup of PCR	1240k+	Fu 2013; simultaneous enrichment of ~1.2M SNPs and mtDNA	Fu 2013; simultaneous enrichment of ~1.2M SNPs and mtDNA	HiSeq X10	2x101, 2x7	0.000199879	56.5	35.72	63.7	0.068	[0.992,1.000]	A2	6277	66.6	0.0605	114	78	M	n/a (1 SNPs)	70.6556
S21250.Y1.E2.L1	I21250	PASS	no issues	SBA46A.006 (NA-CA-46A-12-3; BH02)	950	800-1200 CE	SBA-46A (California, Santa Barbara)	USA	34.414	119.849	tooth	40	robotic	Rohland 2018 (Dabney Buffer, silica beads)	ds	8	partial	Rohland 2015; silica coated magnetic beads and 7x volume PB (Qiagen) for cleanups, Bst2.0 in smaller volume, 100ul total PCR volume, higher primer concentration, SPRI cleanup of PCR	1240k+	Fu 2013; simultaneous enrichment of ~1.2M SNPs and mtDNA	Fu 2013; simultaneous enrichment of ~1.2M SNPs and mtDNA	HiSeq X10	2x101, 2x7	0.0364107	59.3	171.5	62.5	0.0655	[0.984,0.996]	A2	712665	70	0.0405	24883	16892	M	[0.002,0.009]	9.25869
S21452.Y1.E2.L1	I21452	PASS	no issues	SBA46A.056 (NA-CA-46A-12-29; BH01)	950	800-1200 CE	SBA-46A (California, Santa Barbara)	USA	34.414	119.849	cochlea	38	robotic	Rohland 2018 (Dabney Buffer, silica beads)	ds	7.6	partial	Rohland 2015; silica coated magnetic beads and 7x volume PB (Qiagen) for cleanups, Bst2.0 in smaller volume, 100ul total PCR volume, higher primer concentration, SPRI cleanup of PCR	1240k+	Fu 2013; simultaneous enrichment of ~1.2M SNPs and mtDNA	Fu 2013; simultaneous enrichment of ~1.2M SNPs and mtDNA	HiSeq X10	2x101, 2x7	0.248259	56.8	68.49	59.9	0.093	[0.977,0.993]	A2	538616	64.1	0.084	14000	9441	M	[0,0.011]	16.5004
REFERENCES:
Protocol	Method	Reference
Extraction:	Dabney 2013, Korlevic 2015	J. Dabney et al., Complete mitochondrial genome sequence of a Middle Pleistocene cave bear reconstructed from ultrashort DNA fragments. Proc. Natl. Acad. Sci. U. S. A. 110, 15758–63 (2013); P. Korlević et al., Reducing microbial and human contamination in DNA extractions from ancient bones and teeth. Biotechniques. 59, 87–93 (2015).
	Rohland 2018 (Dabney Buffer, silica beads)	N. Rohland, I. Glocke, A. Aximu-Petri, M. Meyer, Extraction of highly degraded DNA from ancient bones, teeth and sediments for high-throughput sequencing. Nat. Protoc. 13, 2447–2461 (2018).
Library Prep:	Rohland 2015; silica coated magnetic beads and 7x volume PB (Qiagen) for cleanups, Bst2.0 in smaller volume, 100ul total PCR volume, higher primer concentration, SPRI cleanup of PCR	Rohland, N., Harney, E., Mallick, S., Nordenfelt, S. & Reich, D. Partial uracil–DNA–glycosylase treatment for screening of ancient DNA. Philos. Trans. R. Soc. B 370, 20130624 (2015).
	Rohland 2015; universal adapters used for ligation, double indices attached at PCR stage	Rohland, N., Harney, E., Mallick, S., Nordenfelt, S. & Reich, D. Partial uracil–DNA–glycosylase treatment for screening of ancient DNA. Philos. Trans. R. Soc. B 370, 20130624 (2015).
	Rohland 2015	Rohland, N., Harney, E., Mallick, S., Nordenfelt, S. & Reich, D. Partial uracil–DNA–glycosylase treatment for screening of ancient DNA. Philos. Trans. R. Soc. B 370, 20130624 (2015).
	Gansauge 2017	Gansauge, Marie-Theres, Tobias Gerber, Isabelle Glocke, Petra Korlević, Laurin Lippik, Sarah Nagel, Lara Maria Riehl, Anna Schmidt, and Matthias Meyer. Single-stranded DNA library preparation from highly degraded DNA using T4 DNA ligase. Nucleic acids research 45, 10 (2017).
	Gansauge 2020	Gansauge, Marie-Theres, et al. Manual and automated preparation of single-stranded DNA libraries for the sequencing of DNA from ancient biological remains and other sources of highly degraded DNA. Nature protocols 15(8), 2279-2300 (2020).
Enrichment:	Fu 2013; simultaneous enrichment of ~1.2M SNPs and mtDNA	Fu Q, Meyer M, Gao X, Stenzel U, Burbano HA, Kelso J, Pääbo S. DNA analysis of an early modern human from Tianyuan Cave, China. Proc Natl Acad Sci U S A. 2013 Feb 5;110(6):2223-7. doi: 10.1073/pnas.1221359110. Epub 2013 Jan 22. PMID: 23341637; PMCID: PMC3568306.
	Rohland 2022	N. Rohland, S. Mallick et al. Three reagents for in-solution enrichment of ancient human DNA at more than a million SNPs. bioRxiv https://doi.org/10.1101/2022.01.13.476259 (2022).
	Maricic 2010; separate enrichment for mtDNA	Maricic T, Whitten M, Pääbo S. 2010, Multiplexed DNA sequence capture of mitochondrial genomes using PCR products. PLoS One, 5, e14004; Fu Q, Meyer M, Gao X, et al. 2013, DNA analysis of an early modern human from Tianyuan Cave, China. Proc Natl Acad Sci USA, 110: 2223‐2227
	Fu 2013	Fu Q, Meyer M, Gao X, Stenzel U, Burbano HA, Kelso J, Pääbo S. DNA analysis of an early modern human from Tianyuan Cave, China. Proc Natl Acad Sci U S A. 2013 Feb 5;110(6):2223-7. doi: 10.1073/pnas.1221359110. Epub 2013 Jan 22. PMID: 23341637; PMCID: PMC3568306.
	Fu 2013; 390k and 840k targets combined into a single capture	Fu Q, Meyer M, Gao X, Stenzel U, Burbano HA, Kelso J, Pääbo S. DNA analysis of an early modern human from Tianyuan Cave, China. Proc Natl Acad Sci U S A. 2013 Feb 5;110(6):2223-7. doi: 10.1073/pnas.1221359110. Epub 2013 Jan 22. PMID: 23341637; PMCID: PMC3568306.
	Fu 2013, Haak 2015; 390k SNPs targeted for libraries passing MT screening	Fu 2013, Haak 2015

## Sheet: Other_Previously_Published
Individuals Used for ROH plotting
Genetic ID	Master ID	Skeletal code	Skeletal element	Publication	Representative contact	Method for Determining Date; unless otherwise specified, calibrations use 95.4% intervals from OxCal v4.4.2 Bronk Ramsey (2009); r5; Atmospheric data from Reimer et al (2020)	Date mean in BP in years before 1950 CE [OxCal mu for a direct radiocarbon date, and average of range for a contextual date]	Date standard deviation in BP [OxCal sigma for a direct radiocarbon date, and standard deviation of the uniform distribution between the two bounds for a contextual date]	Full Date One of two formats. (Format 1) 95.4% CI calibrated radiocarbon age (Conventional Radiocarbon Age BP, Lab number) e.g. 2624-2350 calBCE (3990¬±40 BP, Ua-35016). (Format 2) Archaeological context range, e.g. 2500-1700 BCE	Age at Death from physical anthropology	Group ID	Group_SuperID	Locality	Country	Latitude	Longitude	Pulldown Strategy	No. Libraries	1240k coverage (taken from original pulldown where possible)	SNPs hit on autosomal targets (Computed using easystats on 1240k snpset)	Molecular Sex	Family ID and position within family	Sum total of ROH segments >4cM	Sum total of ROH segments >20cM	Y haplogroup automatic caller	Y haplogroup in terminal mutation notation (automatically called)	Y haplogroup in ISOGG v15.73 notation (automatically called)	mtDNA coverage (merged data)	mtDNA haplogroup if >2x or published	mtDNA match to consensus if >2x (merged data)	Damage rate in first nucleotide on sequences overlapping 1240k targets (merged data)	Sex ratio [Y/(Y+X) counts] (merged data)	Xcontam ANGSD SNPs (only if male)	Xcontam ANGSD MOM point estimate (only if male and >200)	Xcontam ANGSD MOM Z-score (only if male and >200)	Xcontam ANGSD MOM 95% CI truncated at 0 (only if male and >200)	contamLD est	contamLD s.e.	contamLD warning	contamLD s.e._1	Library type (minus=no.damage.correction, half=damage.retained.at.last.position, plus=damage.fully.corrected, ds=double.stranded.library.preparation, ss=single.stranded.library.preparation)	Libraries	endogenous by library (computed on shotgun data)	1240k coverage (by library)	Damage rate in first nucleotide on sequences overlapping 1240k targets (by library)	mtDNA coverage (by library)	mtDNA haplogroup if >2x (by library)	mtDNA match to consensus if >2x (by library)	Individual Notes
I12943	I12943	22JM	tooth (premolar)	NakatsukaLuisiNatureCommunications2020	Nores, Rodrigo	Direct (WARNING NEEDS MARINE CORRECTION): SHCal13 by Thomas Harper	180	118	1550-1960 calCE (570¬±20 BP, PSUAMS-6680)	..	Argentina_BeagleChannel_Yamana_100BP	Patagonia_<1500BP	Beagle Channel, Tierra del Fuego, Almanza	Argentina	-54.85	-67.57	1240K	1	3.66942	835204	F	n/a (no relatives detected)	163.545	0	n/a (female)	n/a (female)	n/a (female)	238.5	C1b	[0.985,0.997]	0.05	0.007	n/a (female)	n/a (female)	n/a (female)	n/a (female)	0.002	0.004	None	[0,0.01]	ds.half	S12943.Y1.E1.L1	0.62852	3.66942	0.05	238.5	C1b	[0.985,0.997]	..
I12941	I12941	23JM	tooth (molar)	NakatsukaLuisiNatureCommunications2020	Nores, Rodrigo	Direct (WARNING NEEDS MARINE CORRECTION): SHCal13 by Thomas Harper	160	115	1560-1960 calCE (555¬±20 BP, PSUAMS-6678)	..	Argentina_BeagleChannel_Yamana_100BP	Patagonia_<1500BP	Beagle Channel, Tierra del Fuego, Almanza	Argentina	-54.85	-67.57	1240K	1	4.0244	824182	M	n/a (no relatives detected)	179.382	0	Lazaridis caller (12/6/2020) based on Yfull 8.09 running directly on the bam	Q-M3	Q1b1a1a	422	C1b	[0.989,0.999]	0.018	0.407	6222	0.00224	3.111	[0.001,0.004]	-0.004	0.012	None	[0,0.02]	ds.half	S12941.Y1.E1.L1	0.40125	4.0244	0.018	422	C1b	[0.989,0.999]	..
I12942	I12942	27JM	tooth (molar)	NakatsukaLuisiNatureCommunications2020	Nores, Rodrigo	Direct (WARNING NEEDS MARINE CORRECTION): SHCal13 by Thomas Harper	60	43	1810-1960 calCE (490¬±25 BP, PSUAMS-6679)	..	Argentina_BeagleChannel_Yamana_100BP	Patagonia_<1500BP	Beagle Channel, Tierra del Fuego, Acatush√∫n	Argentina	-54.87	-67.33	1240K	1	0.287915	284105	F	n/a (no relatives detected)	n/a (too few SNPs)	n/a (too few SNPs)	n/a (female)	n/a (female)	n/a (female)	415	C1b	[0.997,1.000]	0.031	0.009	n/a (female)	n/a (female)	n/a (female)	n/a (female)	-0.05	0.041	Model_Misspecified	[0,0.03]	ds.half	S12942.Y1.E1.L1	0.0342	0.287915	0.031	415	C1b	[0.997,1.000]	..
Yaghan895_noUDG.SG	Yaghan895	Yaghan895	hair	RaghavanScience2015	Willerslev, Eske	Context: Historical period	100	29	1800-1900 CE	..	Argentina_BeagleChannel_Yamana_100BP.SG	Patagonia_<1500BP	Beagle Channel, Tierra del Fuego	Argentina	-55.01	-69.07	Shotgun	..	1.446	586026	F	n/a (no relatives detected)	176.285	0	n/a (female)	n/a (female)	n/a (female)	..	C1b	..	..	..	n/a (female)	n/a (female)	n/a (female)	n/a (female)	0.001	0.006	None	[0,0.013]	ds.minus	..	..	..	..	..	..	..	..
Yaghan894_noUDG.SG	Yaghan894	Yaghan894	hair	RaghavanScience2015	Willerslev, Eske	Context: Historical period	100	29	1800-1900 CE	..	Argentina_BeagleChannel_Yamana_100BP.SG	Patagonia_<1500BP	Beagle Channel, Tierra del Fuego	Argentina	-55.01	-69.07	Shotgun	..	1.137	538855	F	n/a (no relatives detected)	192.168	45.3405	n/a (female)	n/a (female)	n/a (female)	..	D4h3a	..	..	..	n/a (female)	n/a (female)	n/a (female)	n/a (female)	0.005	0.009	None	[0,0.023]	ds.minus	..	..	..	..	..	..	..	..
Yaghan890_noUDG.SG	Yaghan890	Yaghan890	hair	RaghavanScience2015	Willerslev, Eske	Context: Historical period	100	29	1800-1900 CE	..	Argentina_BeagleChannel_Yamana_100BP.SG	Patagonia_<1500BP	Beagle Channel, Tierra del Fuego	Argentina	-55.01	-69.07	Shotgun	..	0.467	200902	M	n/a (no relatives detected)	n/a (too few SNPs)	n/a (too few SNPs)	Lazaridis caller (12/6/2020) based on Yfull 8.09 running directly on the bam	Q-L54	Q1b1a	..	D4h3a	..	..	..	..	..	..	..	0.009	0.01	None	[0,0.029]	ds.minus	..	..	..	..	..	..	..	..
I12355	I12355	32JM	tooth (premolar)	NakatsukaLuisiNatureCommunications2020	Nores, Rodrigo	Direct (WARNING NEEDS MARINE CORRECTION): SHCal13 by Thomas Harper	1490	98	260-600 calCE (1975¬±25 BP, PSUAMS-6673)	..	Argentina_BeagleChannel_Yamana_1500BP	Patagonia_<1500BP	Beagle Channel, Tierra del Fuego, R√≠o Pipo	Argentina	-54.85	-68.52	1240K	1	2.69499	649225	M	n/a (no relatives detected)	164.539	0	Lazaridis caller (12/6/2020) based on Yfull 8.09 running directly on the bam	Q-M3	Q1b1a1a	1155	C1b	[0.994,1.000]	0.058	0.415	3967	0.00106	1.413	[0,0.003]	-0.007	0.007	None	[0,0.007]	ds.half	S12355.Y1.E1.L1	0.41018	2.69499	0.058	1155	C1b	[0.994,1.000]	..
I12358	I12358	43JM	tooth (molar)	NakatsukaLuisiNatureCommunications2020	Nores, Rodrigo	Direct (WARNING NEEDS MARINE CORRECTION): SHCal13 by Thomas Harper	440	92	1330-1650 calCE (820¬±40 BP, UGAMS-5151)	..	Argentina_MitrePeninsula_Haush_400BP	Patagonia_<1500BP	Tierra del Fuego, Mitre Peninusula, Caleta Falsa	Argentina	-54.7	-65.35	1240K	13	1.66325	742447	M	Argentina, Tierra del Fuego, Mitre Peninsula, Caleta Falsa Family A (2 members) (I12358-I12360 have a 1d or 2d or 3d relationship)	60.6946	0	Lazaridis caller (12/6/2020) based on Yfull 8.09 running directly on the bam	Q-M3	Q1b1a1a	2759.8	C	[0.994,1]	0.049	0.416595	3194	0.00194	1.61667	[0,0.004]	-0.024	0.012	None	[0,0]	ds.half,ds.half,ds.half,ds.half,ds.half,ss.half,ss.half,ss.half,ss.half,ss.half,ss.half,ss.half,ss.half	S12358.Y1.E1.L1,S12358.Y1.E2.L1,S12358.Y1.E3.L1,S12358.Y1.E4.L1,S12358.Y1.E5.L1,S12358.Y1.E6.L1,S12358.Y1.E7.L1,S12358.Y1.E8.L1,S12358.Y1.E9.L1,S12358.Y1.E10.L1,S12358.Y1.E11.L1,S12358.Y1.E12.L1,S12358.Y1.E13.L1	0.243273215,0.326568898028392,0.330015239453973,0.31447670885407,0.302207587110648,0.443250214961306,0.371898668059545,0.297253634894991,0.297574626865671,,,,	..	0.036,0.048,0.049,0.051,0.042,0.038,0.038,0.037,0.038,0.034,0.037,0.037,0.037	..	C,C1b,C1b,C,C,C1b,C1b,C1b,C1b,C1b,C1b,C1b,C1b	0.999855,0.998707,0.999784,0.99797,0.99914,0.99226,0.986667,0.985343,0.995821,0.999745,0.999364,0.999799,0.999747	..
I12356	I12356	41JM	tooth (molar)	NakatsukaLuisiNatureCommunications2020	Nores, Rodrigo	Direct (WARNING NEEDS MARINE CORRECTION): SHCal13 by Thomas Harper	280	107	1450-1820 calCE (650¬±20 BP, PSUAMS-6674)	..	Argentina_MitrePeninsula_Haush_400BP	Patagonia_<1500BP	Tierra del Fuego, Mitre Peninusula, Caleta Falsa	Argentina	-54.7	-65.35	1240K	1	1.22066	620077	M	n/a (no relatives detected)	193.087	40.6494	Lazaridis caller (12/6/2020) based on Yfull 8.09 running directly on the bam	Q-CTS2730	Q1b1a2	840.5	D1	[0.996,1.000]	0.049	0.394	1973	0.00589	2.805	[0.002,0.01]	-0.009	0.009	None	[0,0.009]	ds.half	S12356.Y1.E1.L1	0.13029	1.22066	0.049	840.5	D1	[0.996,1.000]	..
I12357	I12357	42JM	tooth (molar)	NakatsukaLuisiNatureCommunications2020	Nores, Rodrigo	Direct (WARNING NEEDS MARINE CORRECTION): SHCal13 by Thomas Harper	330	98	1470-1810 calCE (530¬±45 BP, PSUAMS-6675)	..	Argentina_MitrePeninsula_Haush_400BP	Patagonia_<1500BP	Tierra del Fuego, Mitre Peninusula, Caleta Falsa	Argentina	-54.7	-65.35	1240K	1	1.02897	581308	F	n/a (no relatives detected)	111.432	0	n/a (female)	n/a (female)	n/a (female)	1108	D1g+16189	[0.987,0.998]	0.051	0.012	n/a (female)	n/a (female)	n/a (female)	n/a (female)	-0.003	0.009	None	[0,0.015]	ds.half	S12357.Y1.E1.L1	0.19706	1.02897	0.051	1108	D1g+16189	[0.987,0.998]	..
I12359	I12359	44JM	tooth (premolar)	NakatsukaLuisiNatureCommunications2020	Nores, Rodrigo	Direct (WARNING NEEDS MARINE CORRECTION): SHCal13 by Thomas Harper	590	46	1280-1440 calCE (870¬±20 BP, PSUAMS-6683)	..	Argentina_MitrePeninsula_Haush_400BP	Patagonia_<1500BP	Tierra del Fuego, Mitre Peninusula, Caleta Falsa	Argentina	-54.7	-65.35	1240K	1	0.394959	332598	M	n/a (no relatives detected)	n/a (too few SNPs)	n/a (too few SNPs)	Lazaridis caller (12/6/2020) based on Yfull 8.09 running directly on the bam	Q-M930	Q1b1a	589.8	C1b	[0.997,1.000]	0.046	0.406	381	0.0105	1.842	[0,0.022]	-0.017	0.018	None	[0,0.018]	ds.half	S12359.Y1.E1.L1	0.12853	0.394959	0.046	589.8	C1b	[0.997,1.000]	..
MA577_noUDG.SG	MA577	MA577	bone	RaghavanScience2015	Willerslev, Eske	Context: Archaeological - Period	100	29	1800-1900 CE	..	Argentina_NorthTierradelFiego_Selknam_100BP.SG	Patagonia_<1500BP	Tierra del Fuego, Strait of Magellan	Argentina	-53.26	-70.45	Shotgun	..	2.078	836921	M	n/a (no relatives detected)	257.71	63.5003	Lazaridis caller (12/6/2020) based on Yfull 8.09 running directly on the bam	Q-M848	Q1b1a1a	..	D1g5	..	..	..	..	..	..	..	0.01	0.004	None	[0.002,0.018]	ds.minus	..	..	..	..	..	..	..	..
I12354	I12354	29JM	tooth (premolar)	NakatsukaLuisiNatureCommunications2020	Nores, Rodrigo	Direct (WARNING NEEDS MARINE CORRECTION): SHCal13 by Thomas Harper	450	61	1420-1630 calCE (520¬±30 BP, PSUAMS-6672)	..	Argentina_NorthTierradelFuego_Selknam_500BP	Patagonia_<1500BP	Tierra del Fuego (North), R√≠o Grande	Argentina	-53.78	-67.7	1240K	13	6.70162	895907	M	n/a (no relatives detected)	98.9757	0	Lazaridis caller (12/6/2020) based on Yfull 8.09 running directly on the bam	Q-M848	Q1b1a1a	1110.86	D1g+16189	[0.965,0.986]	0.1	0.439256	8335	0.00449	5.75641	[0.003,0.006]	-0.005	0.003	None	[0,0.001]	ds.half,ds.half,ds.half,ds.half,ds.half,ss.half,ss.half,ss.half,ss.half,ss.half,ss.half,ss.half,ss.half	S12354.Y1.E1.L1,S12354.Y1.E2.L1,S12354.Y1.E3.L1,S12354.Y1.E4.L1,S12354.Y1.E5.L1,S12354.Y1.E6.L1,S12354.Y1.E7.L1,S12354.Y1.E8.L1,S12354.Y1.E9.L1,S12354.Y1.E10.L1,S12354.Y1.E11.L1,S12354.Y1.E12.L1,S12354.Y1.E13.L1	0.018429475,0.027218592540804,0.023790405836335,0.022018265151774,0.023059760717548,0.081966110812265,0.071753073222875,0.06779262049079,0.067506822925028,,,,	..	0.076,0.094,0.09,0.088,0.088,0.062,0.06,0.059,0.059,0.059,0.061,0.059,0.059	..	D1g+16189,D1g+16189,D1g+16189,D1g+16189,D1g+16189,D1g+16189,D1g+16189,D1g+16189,D1g,D1g+16189,D1g+16189,D1g+16189,D1g+16189	0.99189,0.993461,0.979546,0.984241,0.978499,0.980925,0.966614,0.971618,0.983594,0.985738,0.979175,0.991584,0.981442	..
I12363	I12363	48JM	tooth (molar)	NakatsukaLuisiNatureCommunications2020	Nores, Rodrigo	Direct (WARNING NEEDS MARINE CORRECTION): SHCal13 by Thomas Harper	380	49	1490-1660 calCE (335¬±35 BP, AA-69652)	..	Argentina_NorthTierradelFuego_Selknam_500BP	Patagonia_<1500BP	Tierra del Fuego (North), Puesto Pescador	Argentina	-53.28	-68.47	1240K	1	1.21585	659984	M	n/a (no relatives detected)	193.648	52.7095	Lazaridis caller (12/6/2020) based on Yfull 8.09 running directly on the bam	Q-L54	Q1b1a	1581	D1g+16189	[0.997,1.000]	0.045	0.393	2271	0.00259	1.727	[0,0.006]	-0.009	0.011	None	[0,0.013]	ds.half	S12363.Y1.E1.L1	0.04807	1.21585	0.045	1581	D1g+16189	[0.997,1.000]	..
I12366	I12366	56JM	tooth (molar)	NakatsukaLuisiNatureCommunications2020	Nores, Rodrigo	Direct (WARNING NEEDS MARINE CORRECTION): SHCal13 by Thomas Harper	100	84	1670-1960 calCE (220¬±20 BP, PSUAMS-6685)	..	Argentina_NorthTierradelFuego_Selknam_500BP	Patagonia_<1500BP	Tierra del Fuego (North), Pozo Tierra del Fuego 1	Argentina	-53.66	-67.96	1240K	1	0.75698	549359	F	n/a (no relatives detected)	191.689	20.7029	n/a (female)	n/a (female)	n/a (female)	405.7	D1g+16189	[0.964,0.983]	0.04	0.009	n/a (female)	n/a (female)	n/a (female)	n/a (female)	0.008	0.008	None	[0,0.024]	ds.half	S12366.Y1.E1.L1	0.10133	0.75698	0.04	405.7	D1g+16189	[0.964,0.983]	..
I12367	I12367	57JM	tooth (molar)	NakatsukaLuisiNatureCommunications2020	Nores, Rodrigo	Direct (WARNING NEEDS MARINE CORRECTION): SHCal13 by Thomas Harper	700	29	1200-1300 calCE (895¬±25 BP, PSUAMS-6686)	..	Argentina_NorthTierradelFuego_Selknam_500BP	Patagonia_<1500BP	Tierra del Fuego (North), Margen Sur	Argentina	-53.82	-67.65	1240K	1	0.426958	379212	F	Argentina, Tierra del Fuego (North), Margen Sur Family A (2 members) (I12365-I12367 have a sibling relationship)	n/a (too few SNPs)	n/a (too few SNPs)	n/a (female)	n/a (female)	n/a (female)	1372	C1c8	[0.997,1.000]	0.038	0.008	n/a (female)	n/a (female)	n/a (female)	n/a (female)	0.004	0.011	None	[0,0.026]	ds.half	S12367.Y1.E1.L1	0.18697	0.426958	0.038	1372	C1c8	[0.997,1.000]	..
I12365	I12365	55JM	tooth (molar)	NakatsukaLuisiNatureCommunications2020	Nores, Rodrigo	Direct (WARNING NEEDS MARINE CORRECTION): SHCal13 by Thomas Harper	740	35	1150-1270 calCE (960¬±20 BP, PSUAMS-6684)	..	Argentina_NorthTierradelFuego_Selknam_500BP_brother.I12367	Patagonia_<1500BP	Tierra del Fuego (North), Margen Sur	Argentina	-53.82	-67.65	1240K	1	0.372559	338749	M	Argentina, Tierra del Fuego (North), Margen Sur Family A (2 members) (I12365-I12367 have a sibling relationship)	n/a (too few SNPs)	n/a (too few SNPs)	Lazaridis caller (12/6/2020) based on Yfull 8.09 running directly on the bam	Q-M848	Q1b1a1a	1650	C1c8	[0.997,1.000]	0.054	0.384	344	0.00533	0.987	[0,0.016]	0.011	0.014	None	[0,0.038]	ds.half	S12365.Y1.E1.L1	0.08695	0.372559	0.054	1650	C1c8	[0.997,1.000]	..
I13320	I13320	4722/ANTPA.004683 (Imperial Lighthouse cave, from a hole in the wall)	petrous	FernandesSirakNature2020	Colten, Roger	Direct: IntCal20	850	38	1033-1159 calCE (947¬±24 BP, OxA-38206)	..	Bahamas_AbacoIsl_Ceramic	Caribbean_Ceramic_<1700BP	Abaco	Bahamas	25.87	-77.19	1240K	1	2.33844	826973	M	n/a (no relatives detected)	119.601	59.6073	Lazaridis caller (12/6/2020) based on Yfull 8.09 running directly on the bam	Q-M3	Q1b1a1a	228.6	B2e	[0.985,0.996]	0.062	0.391	4793	0.00343	3.118	[0.001,0.006]	..	..	..	..	ds.half	S13320.E1.L1	0.71202	2.33844	0.062	228.6	B2e	[0.985,0.996]	..
I14922	I14922	Hopetown	petrous	FernandesSirakNature2020	Pateman, Michael	Direct: IntCal20; R_combine	1003	33	893-994 calCE (1098¬±14 BP) [R_combine: (1119¬±19 BP, OxA-39245); (1075¬±20 BP, PSUAMS-7371)]	..	Bahamas_AbacoIsl_Ceramic	Caribbean_Ceramic_<1700BP	Abaco, Hopetown	Bahamas	26.53	-76.96	1240K	1	2.40659	755545	F	n/a (no relatives detected)	107.68	32.0364	n/a (female)	n/a (female)	n/a (female)	285	B2e	[0.991,0.999]	0.119	0.007	n/a (female)	n/a (female)	n/a (female)	n/a (female)	..	..	..	..	ss.half	S14922.Y1.E1.L1	0.55196	2.40659	0.119	285	B2e	[0.991,0.999]	..
I14923	I14923	Moore's Island	petrous	FernandesSirakNature2020	Pateman, Michael	Direct: IntCal20	603	28	1305-1398 calCE (609¬±13 BP, OxA-39239,40)	..	Bahamas_AbacoIsl_Ceramic	Caribbean_Ceramic_<1700BP	Abaco, Moore's Island, Prophet's Cave	Bahamas	26.31	-77.55	1240K	1	0.999722	495689	F	n/a (no relatives detected)	62.3367	0	n/a (female)	n/a (female)	n/a (female)	122.8	B2e	[0.988,0.998]	0.076	0.006	n/a (female)	n/a (female)	n/a (female)	n/a (female)	..	..	..	..	ss.half	S14923.Y1.E1.L1	0.59725	0.999722	0.076	122.8	B2e	[0.988,0.998]	..
I14875	I14875	Lubber's Quarters, Bill Johnson's Cave, Abaco	petrous	FernandesSirakNature2020	Pateman, Michael	Direct: IntCal20	1073	54	772-973 calCE (1161¬±19 BP, OxA-39170)	..	Bahamas_AbacoIsl_Ceramic	Caribbean_Ceramic_<1700BP	Abaco, Bill Johnson's Cave, Lubber's Quarters	Bahamas	26.5	-76.99	1240K	1	0.695437	415798	M	n/a (no relatives detected)	35.8653	0	Lazaridis caller (12/6/2020) based on Yfull 8.09 running directly on the bam	Q-M848	Q1b1a1a	121.5	B2	[0.992,1.000]	0.112	0.414	960	0.00664	1.953	[0,0.013]	..	..	..	..	ss.half	S14875.Y1.E1.L1	0.90929	0.695437	0.112	121.5	B2	[0.992,1.000]	..
I13318	I13318	4722/ANTPA.004694 (Gordon Hill Cave, Chamber #1)	petrous	FernandesSirakNature2020	Colten, Roger	Context: Archaeological - Period	750	173	900-1500 CE	..	Bahamas_CrookedIsl_Ceramic	Caribbean_Ceramic_<1700BP	Crooked Island	Bahamas	22.82	-74.29	1240K	1	3.97029	852563	M	n/a (no relatives detected)	76.7446	0	Lazaridis caller (12/6/2020) based on Yfull 8.09 running directly on the bam	Q-M848	Q1b1a1a	360	C1b	[0.984,0.997]	0.094	0.404	6434	0.00421	4.626	[0.002,0.006]	..	..	..	..	ds.half	S13318.E1.L1	0.64985	3.97029	0.094	360	C1b	[0.984,0.997]	..
I13319	I13319	4722/ANTPA.004695 (Gordon Hill Cave, Chamber #1)	petrous	FernandesSirakNature2020	Colten, Roger	Context: Archaeological - Period	750	173	900-1500 CE	..	Bahamas_CrookedIsl_Ceramic	Caribbean_Ceramic_<1700BP	Crooked Island	Bahamas	22.83	-74.32	1240K	1	3.57626	824731	F	n/a (no relatives detected)	50.2881	0	n/a (female)	n/a (female)	n/a (female)	301.7	C1b	[0.978,0.994]	0.073	0.008	n/a (female)	n/a (female)	n/a (female)	n/a (female)	..	..	..	..	ds.half	S13319.E1.L1	0.65954	3.57626	0.073	301.7	C1b	[0.978,0.994]	..
I13321	I13321	4722/ANTPA.004685 (Wemyss Bight Cave, surface burial)	petrous	FernandesSirakNature2020	Colten, Roger	Context: Archaeological - Period	750	173	900-1500 CE	..	Bahamas_EleutheraIsl_Ceramic	Caribbean_Ceramic_<1700BP	Eleuthera Island	Bahamas	24.75	-76.2	1240K	1	3.53849	838471	M	n/a (no relatives detected)	27.7067	0	Lazaridis caller (12/6/2020) based on Yfull 8.09 running directly on the bam	Q-M848	Q1b1a1a	345.7	C1b2	[0.989,0.999]	0.088	0.399	6031	0.00338	3.798	[0.002,0.005]	..	..	..	..	ds.half	S13321.E1.L1	0.59618	3.53849	0.088	345.7	C1b2	[0.989,0.999]	..
I14878	I14878	PC Burial #9	petrous	FernandesSirakNature2020	Pateman, Michael	Direct: IntCal20	795	53	1047-1220 calCE (890¬±23 BP, MAMS-39633)	..	Bahamas_EleutheraIsl_Ceramic	Caribbean_Ceramic_<1700BP	North Eleuthera, Preacher's Cave	Bahamas	25.557	-76.696	1240K	1	1.92083	674180	F	n/a (no relatives detected)	23.6067	0	n/a (female)	n/a (female)	n/a (female)	198.7	B2	[0.981,0.994]	0.139	0.011	n/a (female)	n/a (female)	n/a (female)	n/a (female)	..	..	..	..	ss.half	S14878.Y1.E1.L1	0.30077	1.92083	0.139	198.7	B2	[0.981,0.994]	..
I14921	I14921	HBC unknown 2016	petrous	FernandesSirakNature2020	Pateman, Michael	Direct: IntCal20; ignore contradictory and archaeologically implausible first date of 541-604 calCE (1510¬±20 BP, PSUAMS-6837)	679	12	1229-1291 calCE (745¬±20 BP, PSUAMS-7370)	..	Bahamas_EleutheraIsl_Ceramic	Caribbean_Ceramic_<1700BP	Eleuthera, Garden Cave	Bahamas	25.3666	-76.52	1240K	1	1.41765	636190	F	n/a (no relatives detected)	50.2924	22.2377	n/a (female)	n/a (female)	n/a (female)	330.5	C1b	[0.976,0.991]	0.119	0.007	n/a (female)	n/a (female)	n/a (female)	n/a (female)	..	..	..	..	ss.half	S14921.Y1.E1.L1	0.161	1.41765	0.119	330.5	C1b	[0.976,0.991]	..
I14920	I14920	HBC Back CH Skull 2	petrous	FernandesSirakNature2020	Pateman, Michael	Direct: IntCal20; we ignore a date of 1279-1390 calCE (669¬±25 BP, OxA-38205) because it is significantly discrepant (P<<-12) and not from the same sample used for DNA	938	16	992-1032 calCE (1025¬±20 BP, PSUAMS-7369)	..	Bahamas_EleutheraIsl_Ceramic	Caribbean_Ceramic_<1700BP	Eleuthera, Garden Cave	Bahamas	25.3666	-76.52	1240K	1	0.853233	508307	F	n/a (no relatives detected)	39.9743	0	n/a (female)	n/a (female)	n/a (female)	133.5	C1b	[0.963,0.985]	0.123	0.008	n/a (female)	n/a (female)	n/a (female)	n/a (female)	..	..	..	..	ss.half	S14920.Y1.E1.L1	0.0939	0.853233	0.123	133.5	C1b	[0.963,0.985]	..
PCV003	PCV003	683	tooth	NagelePosthScience2020	Schroeder,Hannes; NaÃàgele, Kathrin; Posth, Cosimo	Direct: IntCal20	883	46	994-1154 calCE (991¬± 22 BP, MAMS-39634)	..	Bahamas_EleutheraIsl_Ceramic	Caribbean_Ceramic_<1700BP	Eleuthera, Bahamian Island, Preacher's Cave	Bahamas	25.557	-76.696	1240K	2	0.433229	357105	M	n/a (no relatives detected)	n/a (too few SNPs)	n/a (too few SNPs)	Lazaridis caller (12/6/2020) based on Yfull 8.09 running directly on the bam	Q-L54	Q1b1a	170.482	B2	..	0.049975	0.551015	..	..	..	..	..	..	..	..	ds.half	PCV003.A0101.TF1.1, PCV003.A0101.TF1.2	..	0.3788, 0.356	0.05095, 0.049	..	..	..	..
PCV001	PCV001	115	tooth	NagelePosthScience2020	Schroeder,Hannes; NaÃàgele, Kathrin; Posth, Cosimo	Context: Date based on sample at same site (PCV003)	875	72	950-1200 CE	..	Bahamas_EleutheraIsl_Ceramic	Caribbean_Ceramic_<1700BP	Eleuthera, Bahamian Island, Preacher's Cave	Bahamas	25.557	-76.696	1240K	2	0.406559	324483	F	n/a (no relatives detected)	n/a (too few SNPs)	n/a (too few SNPs)	n/a (female)	n/a (female)	n/a (female)	273.814	C1d	..	0.086275	0.0335207	n/a (female)	n/a (female)	n/a (female)	n/a (female)	..	..	..	..	ds.half	PCV001.A0101.TF1.1, PCV001.A0101.TF1.2	..	0.3696,0.333	0.087, 0.086	..	..	..	..
I14876	I14876	NE 2	petrous	FernandesSirakNature2020	Pateman, Michael	Direct: IntCal20	624	40	1278-1388 calCE (675¬±20 BP, PSUAMS-7368)	..	Bahamas_EleutheraIsl_Ceramic	Caribbean_Ceramic_<1700BP	North Eleuthera, Blue Hole	Bahamas	25.551	-76.71	1240K	1	0.35248	284769	M	n/a (no relatives detected)	n/a (too few SNPs)	n/a (too few SNPs)	Lazaridis caller (5/24/2021) based on Yfull 8.09 running directly on the bam	Q-M3	Q1b1a1a	76.1	B2	[0.989,0.998]	0.122	0.401	348	0.0115	1.597	[0,0.026]	..	..	..	..	ss.half	S14876.Y1.E1.L1	0.32874	0.35248	0.122	76.1	B2	[0.989,0.998]	..
I13322	I13322	4722/ANTPA.004687 (Town Cave, Cleft burial (secondary?))	petrous	FernandesSirakNature2020	Colten, Roger	Direct: IntCal20	1017	34	885-990 calCE (1127¬±19 BP, OxA-39169)	..	Bahamas_LongIsl_Ceramic	Caribbean_Ceramic_<1700BP	Long Island	Bahamas	23.1	-74.98	1240K	1	3.65841	853188	F	n/a (no relatives detected)	177.426	137.277	n/a (female)	n/a (female)	n/a (female)	304.9	C1d1	[0.987,0.998]	0.057	0.006	n/a (female)	n/a (female)	n/a (female)	n/a (female)	..	..	..	..	ds.half	S13322.E1.L1	0.64556	3.65841	0.057	304.9	C1d1	[0.987,0.998]	..
I13737	I13737	LI 1	tooth	FernandesSirakNature2020	Pateman, Michael	Direct: IntCal20	752	18	1165-1224 calCE (855¬±15 BP, UCIAMS-186352)	..	Bahamas_LongIsl_Ceramic	Caribbean_Ceramic_<1700BP	Long Island, Clarence Town, Rolling Heads Site	Bahamas	23.1	-74.98	1240K	1	1.06278	660968	M	n/a (no relatives detected)	132.293	60.9336	Lazaridis caller (12/6/2020) based on Yfull 8.09 running directly on the bam	Q-M930	Q1b1a	190.4	B2e	[0.984,0.996]	0.088	0.388	1785	0.0035	1.842	[0,0.007]	..	..	..	..	ds.half	S13737.Y1.E1.L1	0.11793	1.06278	0.088	190.4	B2e	[0.984,0.996]	..
I13738	I13738	LI 2	tooth	FernandesSirakNature2020	Pateman, Michael	Direct: IntCal20	611	38	1283-1390 calCE (660¬±20 BP, UCIAMS-186353)	..	Bahamas_LongIsl_Ceramic	Caribbean_Ceramic_<1700BP	Long Island, Clarence Town, Rolling Heads Site	Bahamas	23.1	-74.98	1240K	1	0.308874	300425	F	n/a (no relatives detected)	n/a (too few SNPs)	n/a (too few SNPs)	n/a (female)	n/a (female)	n/a (female)	140.7	C1b	[0.996,1.000]	0.046	0.008	n/a (female)	n/a (female)	n/a (female)	n/a (female)	..	..	..	..	ds.half	S13738.Y1.E1.L1	0.0422	0.308874	0.046	140.7	C1b	[0.996,1.000]	..
I13739	I13739	LI 3	tooth	FernandesSirakNature2020	Pateman, Michael	Direct: IntCal20; R_combine	614	39	1282-1388 calCE (665¬±15 BP) [R_combine: (660¬±20 BP, UCIAMS-186354); (670¬±20 BP, PSUAMS-7456)]	..	Bahamas_LongIsl_Ceramic	Caribbean_Ceramic_<1700BP	Long Island, Clarence Town, Rolling Heads Site	Bahamas	23.1	-74.98	1240K	1	0.247164	249596	F	n/a (no relatives detected)	n/a (too few SNPs)	n/a (too few SNPs)	n/a (female)	n/a (female)	n/a (female)	156.4	B2e	[0.992,0.999]	0.104	0.008	n/a (female)	n/a (female)	n/a (female)	n/a (female)	..	..	..	..	ds.half	S13739.Y1.E1.L1	0.03315	0.247164	0.104	156.4	B2e	[0.992,0.999]	..
I14883	I14883	SBH #2	petrous	FernandesSirakNature2020	Pateman, Michael	Direct: IntCal20	588	32	1319-1418 calCE (571¬±20 BP, OxA-39125)	..	Bahamas_SouthAndros_Ceramic	Caribbean_Ceramic_<1700BP	South Andros, Sanctuary Blue Hole	Bahamas	24.1	-77.55	1240K	1	2.77798	774996	M	Bahamas, South Andros, Sanctuary Blue Hole Family A (2 members) (I13558-I16883 have a 2d relationship)	55.7856	0	Lazaridis caller (12/6/2020) based on Yfull 8.09 running directly on the bam	Q-M848	Q1b1a1a	354.1	A2	[0.983,0.996]	0.116	0.412	5083	0.00552	4.6	[0.003,0.008]	..	..	..	..	ss.half	S14883.Y1.E1.L1	0.86181	2.77798	0.116	354.1	A2	[0.983,0.996]	..
I14879	I14879	SBH #3	petrous	FernandesSirakNature2020	Pateman, Michael	Direct: IntCal20	651	30	1274-1380 calCE (700¬±20 BP, PSUAMS-6793)	..	Bahamas_SouthAndros_Ceramic	Caribbean_Ceramic_<1700BP	South Andros, Sanctuary Blue Hole	Bahamas	24.1	-77.55	1240K	1	2.60759	750355	M	n/a (no relatives detected)	45.7001	0	Lazaridis caller (12/6/2020) based on Yfull 8.09 running directly on the bam	Q-Y2816	Q1b1a2a1	259.8	C1b	[0.990,0.999]	0.106	0.418	4716	0.00556	4.633	[0.003,0.008]	..	..	..	..	ss.half	S14879.Y1.E1.L1	0.92439	2.60759	0.106	259.8	C1b	[0.990,0.999]	..
I14882	I14882	SBH #7	petrous	FernandesSirakNature2020	Pateman, Michael	Direct: IntCal20	635	38	1277-1384 calCE (685¬±20 BP, PSUAMS-6794)	..	Bahamas_SouthAndros_Ceramic	Caribbean_Ceramic_<1700BP	South Andros, Sanctuary Blue Hole	Bahamas	24.1	-77.55	1240K	1	1.05916	501683	M	n/a (no relatives detected)	41.9532	0	Lazaridis caller (12/6/2020) based on Yfull 8.09 running directly on the bam	Q-L54	Q1b1a	124.9	A2	[0.984,0.996]	0.114	0.424	1686	0.00707	3.074	[0.003,0.012]	..	..	..	..	ss.half	S14882.Y1.E1.L1	0.91888	1.05916	0.114	124.9	A2	[0.984,0.996]	..
I14880	I14880	SBH #5	petrous	FernandesSirakNature2020	Pateman, Michael	Direct: IntCal20	589	32	1319-1417 calCE (572¬±20 BP, OxA-39126)	..	Bahamas_SouthAndros_Ceramic	Caribbean_Ceramic_<1700BP	South Andros, Sanctuary Blue Hole	Bahamas	24.1	-77.55	1240K	1	0.544435	392134	M	n/a (no relatives detected)	79.3301	0	Lazaridis caller (12/6/2020) based on Yfull 8.09 running directly on the bam	Q-CTS2730	Q1b1a2	64.11	A2h	[0.984,0.997]	0.113	0.403	647	0.00381	1.155	[0,0.01]	..	..	..	..	ss.half	S14880.Y1.E1.L1	0.93243	0.544435	0.113	64.11	A2h	[0.984,0.997]	..
I13560	I13560	Stargate, Stargate	tooth	FernandesSirakNature2020	Pateman, Michael	Direct: IntCal20	663	17	1271-1377 calCE (712¬±18 BP, OxA-39493)	..	Bahamas_SouthAndros_Ceramic	Caribbean_Ceramic_<1700BP	South Andros, Stargate Blue 166	Bahamas	24.1	-77.55	1240K	1	0.348105	309206	M	n/a (no relatives detected)	n/a (too few SNPs)	n/a (too few SNPs)	Lazaridis caller (5/24/2021) based on Yfull 8.09 running directly on the bam	Q-L54	Q1b1a	415.7	B2e	[0.988,0.998]	0.062	0.379	1036	0.00662	2.135	[0.001,0.013]	..	..	..	..	ds.half	S13560.E1.L1	0.02482	0.348105	0.062	415.7	B2e	[0.988,0.998]	..
I13558	I13558	SBH #15	tooth	FernandesSirakNature2020	Pateman, Michael	Direct: IntCal20	599	27	1307-1406 calCE (593¬±19 BP, OxA-39129)	..	Bahamas_SouthAndros_Ceramic	Caribbean_Ceramic_<1700BP	South Andros, Sanctuary Blue Hole	Bahamas	24.1	-77.55	1240K	1	0.274128	262470	F	Bahamas, South Andros, Sanctuary Blue Hole Family A (2 members) (I13558-I16883 have a 2d relationship)	n/a (too few SNPs)	n/a (too few SNPs)	n/a (female)	n/a (female)	n/a (female)	465.2	C1b2	[0.992,0.999]	0.072	0.008	n/a (female)	n/a (female)	n/a (female)	n/a (female)	..	..	..	..	ds.half	S13558.E1.L1	0.02106	0.274128	0.072	465.2	C1b2	[0.992,0.999]	..
PC537_noUDG.SG	PC537	PC537	tooth	SchroederPNAS2018	Willerslev, Eske	Direct: IntCal20	993	40	892-1022 calCE (1082¬±29 BP, OxA-X-2623-21)	..	Bahamas_Taino.SG	Caribbean_Ceramic_<1700BP	Eleuthera, Preacher's Cave	Bahamas	25.5571	-76.6952	Shotgun	..	9.1801	1149021	F	n/a (no relatives detected)	28.6825	0	n/a (female)	n/a (female)	n/a (female)	..	B2	..	..	..	n/a (female)	n/a (female)	n/a (female)	n/a (female)	-0.012	0.003	None	[0,0]	ds.minus	..	..	..	..	..	..	..	..
TW004	TW004	TW004	tooth	PopovicBacaSciAdv2021	Popovic, Danijela; Baca, Mateusz	Direct: SHCal20	1025	43	773-989 calCE (1186¬±22 BP, Wk-49169)	..	Bolivia_Akapana_Tiwanaku	Bolivia_<1700BP	Akapana	Bolivia	-16.5564	-68.6725	1240K	..	..	428394	M	n/a (no relatives detected)	..	..	Lazaridis caller (5/24/2021) based on Yfull 8.09 running directly on the bam	Q-M848	Q1b1a1a	..	C1b	[0.99,1]	0.09	..	629	0.002029	0.0127776	[0,0.015]	-0.008	0.005	..	0.005	..	..	..	..	..	..	..	..	..
TW008	TW008	TW008	tooth	PopovicBacaSciAdv2021	Popovic, Danijela; Baca, Mateusz	Direct: SHCal20	1021	40	778-989 calCE (1183¬±21 BP, Wk-49170)	..	Bolivia_Akapana_Tiwanaku	Bolivia_<1700BP	Akapana	Bolivia	-16.5564	-68.6725	1240K	..	..	242561	M	n/a (no relatives detected)	..	..	Lazaridis caller (5/24/2021) based on Yfull 8.09 running directly on the bam	Q-M3	Q1b1a1a	..	B2	[0.98,1]	0.13	..	192	n/a (<200 SNPs)	n/a (<200 SNPs)	n/a (<200 SNPs)	-0.039	0.012	..	0.012	..	..	..	..	..	..	..	..	..
TW060	TW060	TW060	tooth	PopovicBacaSciAdv2021	Popovic, Danijela; Baca, Mateusz	Direct: SHCal20	966	36	901-1024 calCE (1109¬±20 BP, Wk-49174)	..	Bolivia_Akapana_Tiwanaku	Bolivia_<1700BP	Akapana	Bolivia	-16.5564	-68.6725	1240K	..	..	233069	F	n/a (no relatives detected)	..	..	n/a (female)	n/a (female)	n/a (female)	..	D1	[0.99,1]	0.11	..	n/a (Female)	n/a (Female)	n/a (Female)	n/a (Female)	-0.035	0.011	..	0.011	..	..	..	..	..	..	..	..	..
TW097	TW097	TW097	tooth	PopovicBacaSciAdv2021	Popovic, Danijela; Baca, Mateusz	Direct: SHCal20	1017	32	885-987 calCE (1184¬±14 BP, Wk-50229)	..	Bolivia_Akapana_Tiwanaku	Bolivia_<1700BP	Akapana	Bolivia	-16.5564	-68.6725	1240K	..	..	199357	M	n/a (no relatives detected)	..	..	Lazaridis caller (5/24/2021) based on Yfull 8.09 running directly on the bam	Q-M930	Q1b1a	..	C1c	[0.96,0.98]	0.19	..	119	n/a (<200 SNPs)	n/a (<200 SNPs)	n/a (<200 SNPs)	-0.007	0.013	..	0.013	..	..	..	..	..	..	..	..	..
TW013	TW013	TW013	tooth	PopovicBacaSciAdv2021	Popovic, Danijela; Baca, Mateusz	Direct: SHCal20	1660	43	211-365 calCE (1800¬±30 BP, Poz-84949)	..	Bolivia_Lukurmata_Tiwanaku	Bolivia_<1700BP	Lukurmata	Bolivia	-16.44	-68.71	1240K	..	..	944399	F	n/a (no relatives detected)	..	..	n/a (female)	n/a (female)	n/a (female)	..	C1b	[0.96,0.99]	0.19	..	n/a (Female)	n/a (Female)	n/a (Female)	n/a (Female)	-0.033	0.002	..	0.002	..	..	..	..	..	..	..	..	..
TW028	TW028	TW028	tooth	PopovicBacaSciAdv2021	Popovic, Danijela; Baca, Mateusz	Direct: SHCal20	455	55	1435-1620 calCE (450¬±30 BP, Poz-84950)	..	Bolivia_Lukurmata_Tiwanaku	Bolivia_<1700BP	Lukurmata	Bolivia	-16.44	-68.71	1240K	..	..	704791	M	n/a (no relatives detected)	..	..	Lazaridis caller (5/24/2021) based on Yfull 8.09 running directly on the bam	Q-M3	Q1b1a1a	..	B2	[0.97,0.98]	0.11	..	4340	0.00381	0.00764092	[0,0.011]	-0.063	0.013	..	0.013	..	..	..	..	..	..	..	..	..
TW020	TW020	TW020	tooth	PopovicBacaSciAdv2021	Popovic, Danijela; Baca, Mateusz	Direct: SHCal20	853	34	1030-1150 calCE (995 ¬±17 BP, Wk-50231)	..	Bolivia_Lukurmata_Tiwanaku	Bolivia_<1700BP	Lukurmata	Bolivia	-16.44	-68.71	1240K	..	..	242206	F	n/a (no relatives detected)	..	..	n/a (female)	n/a (female)	n/a (female)	..	B2	[0.96,0.98]	0.19	..	n/a (Female)	n/a (Female)	n/a (Female)	n/a (Female)	-0.045	0.012	..	0.012	..	..	..	..	..	..	..	..	..
TW027	TW027	TW027	tooth	PopovicBacaSciAdv2021	Popovic, Danijela; Baca, Mateusz	Direct: SHCal20	935	26	990-1129 calCE (1064¬±20 BP, Wk-49171)	..	Bolivia_Lukurmata_Tiwanaku	Bolivia_<1700BP	Lukurmata	Bolivia	-16.44	-68.71	1240K	..	..	213270	M	n/a (no relatives detected)	..	..	Lazaridis caller (5/24/2021) based on Yfull 8.09 running directly on the bam	Q-M1107	Q1b1a	..	B2	[0.99,1]	0.11	..	446	0.012171	0.0243208	[0,0.036]	-0.013	0.003	..	0.003	..	..	..	..	..	..	..	..	..
IO2	IO2	IO2	tooth	NakatsukaCell2020	Fehren-Schmitz, Lars	Direct (WARNING NEED TO MARINE CALIBRATED TO SHCAL20): SHCAL13 by Brendal Culleton	985	110	775-1155 calCE (1060¬±62 BP, AA84155)	..	Bolivia_MH_Iroco_1050BP	Bolivia_<1700BP	TiticacaBasin	Bolivia	-17.9634	-67.1522	1240K	1	0.903926	600951	U	n/a (no relatives detected)	51.4502	0	n/a (sex unknown)	n/a (sex unknown)	n/a (sex unknown)	..	..	..	..	..	n/a (sex unknown)	n/a (sex unknown)	n/a (sex unknown)	n/a (sex unknown)	-0.091	0.035	Model_Misspecified	[0,0]	ss.half.santacruz	IO2 U Bolivia_Iroco_MH	..	0.903926	..	..	..	..	..
MIS3	MIS3	MIS3	tooth	NakatsukaCell2020	Fehren-Schmitz, Lars	Direct (WARNING NEED TO MARINE CALIBRATE TO SHCAL20): SHCAL13 by Brendan Culleton	1120	51	765-940 calCE (1190¬±25, PSUAMS-2141)	..	Bolivia_MH_Miraflores	Bolivia_<1700BP	TiticacaBasin	Bolivia	-16.493	-68.1203	1240K	1	1.70508	816355	U	n/a (no relatives detected)	0	0	n/a (sex unknown)	n/a (sex unknown)	n/a (sex unknown)	..	..	..	..	..	n/a (sex unknown)	n/a (sex unknown)	n/a (sex unknown)	n/a (sex unknown)	-0.053	0.032	Model_Misspecified	[0,0.01]	ss.half.santacruz	MIS3 U Bolivia_MiraFlores_MH	..	1.70508	..	..	..	..	..
MIS5	MIS5	MIS5	tooth	NakatsukaCell2020	Fehren-Schmitz, Lars	Direct (WARNING NEED TO MARINE CALIBRATE TO SHCAL20): SHCAL13 by Brendan Culleton	1090	56	770-965 calCE (1165¬±25, PSUAMS-2142)	..	Bolivia_MH_Miraflores	Bolivia_<1700BP	TiticacaBasin	Bolivia	-16.493	-68.1203	1240K	1	0.645862	482868	U	n/a (no relatives detected)	4.1336	0	n/a (sex unknown)	n/a (sex unknown)	n/a (sex unknown)	..	..	..	..	..	n/a (sex unknown)	n/a (sex unknown)	n/a (sex unknown)	n/a (sex unknown)	0.046	0.031	None	[0,0.107]	ss.half.santacruz	MIS5 U Bolivia_MiraFlores_MH	..	0.645862	..	..	..	..	..
MIS7	MIS7	MIS7	tooth	NakatsukaCell2020	Fehren-Schmitz, Lars	Context: Archaeological - Period	1100	87	700-1000 CE	..	Bolivia_MiraFlores_MH	Bolivia_<1700BP	TiticacaBasin	Bolivia	-16.493	-68.1203	1240K	1	1.27539	717724	U	n/a (no relatives detected)	9.8352	0	n/a (sex unknown)	n/a (sex unknown)	n/a (sex unknown)	..	..	..	..	..	n/a (sex unknown)	n/a (sex unknown)	n/a (sex unknown)	n/a (sex unknown)	0.046	0.029	None	[0,0.103]	ss.half.santacruz	MIS7 U Bolivia_MiraFlores_MH	..	1.27539	..	..	..	..	..
TW056	TW056	TW056	tooth	PopovicBacaSciAdv2021	Popovic, Danijela; Baca, Mateusz	Direct: SHCal20	1010	32	893-990 calCE (1158¬±20 BP, Wk-49173)	..	Bolivia_MonolitoDescabezado_Tiwanaku	Bolivia_<1700BP	Monolito Descabezado	Bolivia	-16.5549	-68.6734	1240K	..	..	783632	F	n/a (no relatives detected)	..	..	n/a (female)	n/a (female)	n/a (female)	..	C1d1	[0.98,0.99]	0.16	..	n/a (Female)	n/a (Female)	n/a (Female)	n/a (Female)	-0.025	0.003	..	0.003	..	..	..	..	..	..	..	..	..
TW059	TW059	TW059	bone	PopovicBacaSciAdv2021	Popovic, Danijela; Baca, Mateusz	Direct: SHCal20 [R_combine]	1227	33	670-774 calCE (1283¬±21 BP) [R_combine: (1267¬±28 BP, Poz-123574); (1300¬±29 BP, Poz-123630)]	..	Bolivia_Pumapunku_Tiwanaku	Bolivia_<1700BP	Pumapunku	Bolivia	-16.5619	-68.68	1240K	..	..	286043	M	n/a (no relatives detected)	..	..	Lazaridis caller (5/24/2021) based on Yfull 8.09 running directly on the bam	Q-M3	Q1b1a1a	..	B2	[0.98,0.99]	0.18	..	248	0.05461	0.0540885	[0.001,0.109]	-0.041	0.011	..	0.011	..	..	..	..	..	..	..	..	..
TW063	TW063	TW063	bone	PopovicBacaSciAdv2021	Popovic, Danijela; Baca, Mateusz	Direct: SHCal20	1223	35	675-831 calCE (1322¬±21 BP, Wk-49175)	..	Bolivia_Putuni_Tiwanaku	Bolivia_<1700BP	Putuni	Bolivia	-16.555	-68.6745	1240K	..	..	574344	F	n/a (no relatives detected)	..	..	n/a (female)	n/a (female)	n/a (female)	..	C1c	[0.99,1]	0.2	..	n/a (Female)	n/a (Female)	n/a (Female)	n/a (Female)	-0.028	0.003	..	0.003	..	..	..	..	..	..	..	..	..
TW033	TW033	TW033	tooth	PopovicBacaSciAdv2021	Popovic, Danijela; Baca, Mateusz	Direct: SHCal20	539	18	1393-1439 calCE (575¬±21 BP, Wk-49172)	..	Bolivia_Totocachi_Tiwanaku	Bolivia_<1700BP	Totocachi	Bolivia	-16.56	-68.67	1240K	..	..	219053	F	n/a (no relatives detected)	..	..	n/a (female)	n/a (female)	n/a (female)	..	B2	[0.96,0.98]	0.02	..	n/a (Female)	n/a (Female)	n/a (Female)	n/a (Female)	-0.011	0.024	..	0.024	..	..	..	..	..	..	..	..	..
I8576	I8576	Faro Mendez	tooth	NakatsukaLuisiNatureCommunications2020	Lalueza-Fox, Carles	Context: Archaeological - Period	100	29	1800-1900 CE	..	Chile_NorthTierradelFuego_Selknam_100BP	Patagonia_<1500BP	North of Tierra del Fuego, Faro M√©ndez	Chile	-52.52	-69.59	1240K	1	1.02517	674483	M	n/a (no relatives detected)	162.248	0	Lazaridis caller (12/6/2020) based on Yfull 8.09 running directly on the bam	Q-M848	Q1b1a1a	343	D1g+16189	[0.996,1.000]	0.039	0.424	1510	0.00215	1.14603	[0,0.006]	-0.002	0.008	None	[0,0.014]	ds.half	S8576.E1.L1	0.5595	1.02517	0.039	343	D1g+16189	[0.996,1.000]	..
I8575	I8575	Cerro Johnny	tooth	NakatsukaLuisiNatureCommunications2020	Lalueza-Fox, Carles	Direct (WARNING TO MARINE CALIBRATE; MISSING LAB CODES; GET INDIVIDUAL TWO DATES): SHCal20	459	61	141-1631 calCE (428¬±46 BP) [R_combine: union of two dates: (B-4996); (B-5006)]	..	Chile_SouthernContinent_Aonikenk_400BP	Patagonia_<1500BP	Southern Continent, Magallanes, Cerro Johnny	Chile	-52.04	-70.03	1240K	1	0.611389	504429	M	n/a (no relatives detected)	154.382	31.6332	Lazaridis caller (12/6/2020) based on Yfull 8.09 running directly on the bam	Q-M930	Q1b1a	305	D1g+16189	[0.996,1.000]	0.023	0.422	580	0.002031	0.694573	[0,0.008]	0.007	0.013	None	[0,0.032]	ds.half	S8575.E1.L1	0.7835	0.611389	0.023	305	D1g+16189	[0.996,1.000]	..
IPK13a_noUDG.SG	IPK13	IPK13a	tooth	delaFuentePNAS2018	delaFuentePNAS2018	Direct: SHCal20	1211	48	669-854 calCE (1320¬±30 BP, Beta-413912)	..	Chile_WesternArchipelago_Kaweskar_1200BP.SG	Patagonia_<1500BP	Yekchal, Patagonia	Chile	-49.1397	-74.4519	Shotgun	..	2.4831	1036845	M	n/a (no relatives detected)	352.943	31.263	Lazaridis caller (12/6/2020) based on Yfull 8.09 running directly on the bam	Q-M848	Q1b1a1a	..	D4h3a5	..	..	..	..	..	..	..	-0.017	0.014	None	[0,0.01]	ds.minus	..	0.246	..	..	..	..	..	..
IPK12_noUDG.SG	IPK12	IPK12	tooth	delaFuentePNAS2018	delaFuentePNAS2018	Direct: SHCal20	858	40	1024-1155 calCE (1000¬±30 BP, Beta-413911)	..	Chile_WesternArchipelago_Kaweskar_800BP.SG	Patagonia_<1500BP	Strait of Magellan, Punta Santa Mar√≠a	Chile	-53.35	-70.9667	Shotgun	..	6.33456	1143943	F	n/a (no relatives detected)	352.391	48.9855	n/a (female)	n/a (female)	n/a (female)	..	C1b	..	..	..	n/a (female)	n/a (female)	n/a (female)	n/a (female)	-0.015	0.003	None	[0,0]	ds.minus	..	0.638	..	..	..	..	..	..
IPY10_noUDG.SG	IPY10	IPY10	tooth	delaFuentePNAS2018	delaFuentePNAS2018	Direct: SHCal20	775	45	1048-1266 calCE (910¬±30 BP, Beta-413909)	..	Chile_Yamana_BeagleChannel_800BP.SG	Patagonia_<1500BP	Beagle Channel, Puerto Williams	Chile	-54.9333	-67.6167	Shotgun	..	4.68845	1146591	M	n/a (no relatives detected)	178.351	0	Lazaridis caller (12/6/2020) based on Yfull 8.09 running directly on the bam	Q-M3	Q1b1a1a	..	C1b	..	..	..	..	..	..	..	-0.009	0.003	None	[0,0]	ds.minus	..	0.596	..	..	..	..	..	..
IPY08b_noUDG.SG	IPY08	IPY08b	tooth	delaFuentePNAS2018	delaFuentePNAS2018	Context: Dates on associated samples (IPY10 and IPY12, IPY13, referenced in associated publication)	1000	202	600-1300 CE	..	Chile_Yamana_BeagleChannel_800BP.SG	Patagonia_<1500BP	Beagle Channel, Hoste Island	Chile	-55.25	-69.0167	Shotgun	..	1.441	902870	M	n/a (no relatives detected)	126.59	0	Lazaridis caller (12/6/2020) based on Yfull 8.09 running directly on the bam	Q-M848	Q1b1a1a	..	D1g+16189	..	..	..	..	..	..	..	-0.005	0.005	None	[0,0.005]	ds.minus	..	0.102	..	..	..	..	..	..
CAO022026	CAO022026	E140/E203	petrous	NagelePosthScience2020	Schroeder,Hannes; NaÃàgele, Kathrin; Posth, Cosimo	Direct: IntCal20	1313	17	605-660 calCE (1402¬±20 BP, MAMS-44077)	..	Cuba_CanimarAbajo_Archaic	Caribbean_Archaic_<3200BP	Matanzas City, Canimar Abajo	Cuba	23.038	-81.497	1240K	2	6.2707	983439	M	n/a (no relatives detected)	152.519	21.0384	Lazaridis caller (12/6/2020) based on Yfull 8.09 running directly on the bam	Q-M848	Q1b1a1a	293.99	C	..	0.0799	0.642013	..	..	..	..	..	..	..	..	ds.half	CAO022.A0101.TF1.1, CAO026.A0101.TF1.1	..	3.1022, 3.566	0.07585, 0.084	..	..	..	..
CAO023025	CAO023025	E141/E144	petrous	NagelePosthScience2020	Schroeder,Hannes; NaÃàgele, Kathrin; Posth, Cosimo	Direct: IntCal20	932	22	991-1040 calCE (1015¬±19 BP, MAMS-44078)	..	Cuba_CanimarAbajo_Archaic	Caribbean_Archaic_<3200BP	Matanzas City, Canimar Abajo	Cuba	23.038	-81.497	1240K	2	6.12518	985363	M	n/a (no relatives detected)	123.91	0	Lazaridis caller (12/6/2020) based on Yfull 8.09 running directly on the bam	Q-M848	Q1b1a1a	279.928	D1	..	0.093925	0.635961	..	..	..	..	..	..	..	..	ds.half	CAO023.A0101.TF1.1, CAO025.A0101.TF1.1	..	3.5622, 2.950	0.09845, 0.089	..	..	..	..
CAO009013	I13487	797 (E10 C119)	tooth/petrous	NagelePosthScience2020	Schroeder,Hannes; NaÃàgele, Kathrin; Posth, Cosimo	Direct: IntCal20	1329	16	591-650 calCE (1442¬±20 BP, MAMS-44068)	..	Cuba_CanimarAbajo_Archaic	Caribbean_Archaic_<3200BP	Matanzas City, Canimar Abajo	Cuba	23.038	-81.497	1240K	2	4.83884	983564	F	n/a (no relatives detected)	110.488	25.9787	n/a (female)	n/a (female)	n/a (female)	186.152	D1	..	0.070375	0.0354783	n/a (female)	n/a (female)	n/a (female)	n/a (female)	..	..	..	..	ds.half,ds.half	CAO009.A0101.TF1.1,CAO013.A0101.TF1.1	..	1.5254, 3.598	0.0746, 0.066	..	..	..	..
CAO027	CAO027	E1063	tooth	NagelePosthScience2020	Schroeder,Hannes; NaÃàgele, Kathrin; Posth, Cosimo	Direct: IntCal20	1299	13	608-670 calCE (1380¬±20 BP, MAMS-44082)	..	Cuba_CanimarAbajo_Archaic	Caribbean_Archaic_<3200BP	Matanzas City, Canimar Abajo	Cuba	23.038	-81.497	1240K	1	3.2907	911662	M	Cuba, Matanzas City, Canimar Abajo Family E (2 members) (CAO027-CAO030 have a 2d or 3d relationship)	62.2352	0	Lazaridis caller (12/6/2020) based on Yfull 8.09 running directly on the bam	Q-M848	Q1b1a1a	128.214	D1	..	0.0768	0.593348	..	..	..	..	..	..	..	..	ds.half	CAO027.A0101.TF1.1	..	3.4779	0.0768	128.2	D1	..	..
CAO011	CAO011	E3	petrous	NagelePosthScience2020	Schroeder,Hannes; NaÃàgele, Kathrin; Posth, Cosimo	Direct: IntCal20	905	41	992-1149 calCE (1000¬±20 BP, MAMS-44066)	..	Cuba_CanimarAbajo_Archaic	Caribbean_Archaic_<3200BP	Matanzas City, Canimar Abajo	Cuba	23.038	-81.497	1240K	1	3.85785	906562	M	Cuba, Matanzas City, Canimar Abajo Family D (2 members) (CAO011-CAO028 have a 2d or 3d relationship)	169.21	20.4152	Lazaridis caller (12/6/2020) based on Yfull 8.09 running directly on the bam	Q-M848	Q1b1a1a	121.113	D1	..	0.1245	0.607472	..	..	..	..	..	..	..	..	ds.half	CAO011.A0101.TF1.1	..	4.0922	0.1245	121.1	D1	..	..
CAO020	CAO020	E121	petrous	NagelePosthScience2020	Schroeder,Hannes; NaÃàgele, Kathrin; Posth, Cosimo	Direct: IntCal20	3112	44	1258-1055 calBCE (2952¬±22 BP, MAMS-44075)	..	Cuba_CanimarAbajo_Archaic	Caribbean_Archaic_<3200BP	Matanzas City, Canimar Abajo	Cuba	23.038	-81.497	1240K	1	3.91321	904348	F	Cuba, Matanzas City, Canimar Abajo Family C (2 members) (I10757-CAO020 have a 2d or 3d relationship)	173.687	0	n/a (female)	n/a (female)	n/a (female)	111.514	A2+(64)	..	0.1849	0.0507012	n/a (female)	n/a (female)	n/a (female)	n/a (female)	..	..	..	..	ds.half	CAO020.A0101.TF1.1	..	4.1669	0.1849	111.5	A2+(64)	..	..
CAO012	I11169	49 (C154, No. 68)	tooth	NagelePosthScience2020	Pinhasi, Ron	Direct: IntCal20; R_combine	1328	14	600-646 calCE (1442¬±13 BP) [R_combine: (1425¬±15 BP, PSUAMS-4868); (1471¬±20 BP, MAMS-44067)]	..	Cuba_CanimarAbajo_Archaic	Caribbean_Archaic_<3200BP	Matanzas City, Canimar Abajo	Cuba	23.038	-81.497	1240K	1	2.33759	888533	F	n/a (no relatives detected)	83.4967	0	n/a (female)	n/a (female)	n/a (female)	129.546	D1	..	0.1118	0.0310425	n/a (female)	n/a (female)	n/a (female)	n/a (female)	..	..	..	..	ds.half	CAO012.A0101.TF1.1	..	2.4792	0.1118	129.5	D1	..	..
CAO024	CAO024	E142	petrous	NagelePosthScience2020	Schroeder,Hannes; NaÃàgele, Kathrin; Posth, Cosimo	Direct: IntCal20	1319	16	604-656 calCE (1412¬±20 BP, MAMS-44079)	..	Cuba_CanimarAbajo_Archaic	Caribbean_Archaic_<3200BP	Matanzas City, Canimar Abajo	Cuba	23.038	-81.497	1240K	1	3.51377	877682	M	n/a (no relatives detected)	173.76	37.4916	Lazaridis caller (12/6/2020) based on Yfull 8.09 running directly on the bam	Q-M848	Q1b1a1a	136.468	D1	..	0.11265	0.638426	..	..	..	..	..	..	..	..	ds.half	CAO024.A0101.TF1.1	..	3.7281	0.11265	136.5	D1	..	..
CAO021	CAO021	E139	petrous	NagelePosthScience2020	Schroeder,Hannes; NaÃàgele, Kathrin; Posth, Cosimo	Direct: IntCal20	750	23	1162-1256 calCE (852¬±19 BP, MAMS-44076)	..	Cuba_CanimarAbajo_Archaic	Caribbean_Archaic_<3200BP	Matanzas City, Canimar Abajo	Cuba	23.038	-81.497	1240K	1	3.32546	861429	F	n/a (no relatives detected)	196.936	0	n/a (female)	n/a (female)	n/a (female)	139.966	D1	..	0.08515	0.0465205	n/a (female)	n/a (female)	n/a (female)	n/a (female)	..	..	..	..	ds.half	CAO021.A0101.TF1.1	..	3.5305	0.08515	140	D1	..	..
CAO029	CAO029	E76(28)	petrous	NagelePosthScience2020	Schroeder,Hannes; NaÃàgele, Kathrin; Posth, Cosimo	Direct: IntCal20	1323	16	601-654 calCE (1423¬±20 BP, MAMS-44084)	..	Cuba_CanimarAbajo_Archaic	Caribbean_Archaic_<3200BP	Matanzas City, Canimar Abajo	Cuba	23.038	-81.497	1240K	1	3.23859	853295	M	n/a (no relatives detected)	71.3958	0	Lazaridis caller (12/6/2020) based on Yfull 8.09 running directly on the bam	Q-M848	Q1b1a1a	143.687	C	..	0.0795	0.644782	..	..	..	..	..	..	..	..	ds.half	CAO029.A0101.TF1.1	..	3.4332	0.0795	143.7	C	..	..
CAO028	CAO028	E06_34	tooth	NagelePosthScience2020	Schroeder,Hannes; NaÃàgele, Kathrin; Posth, Cosimo	Direct: IntCal20	709	17	1215-1271 calCE (812¬±20 BP, MAMS-44083)	..	Cuba_CanimarAbajo_Archaic	Caribbean_Archaic_<3200BP	Matanzas City, Canimar Abajo	Cuba	23.038	-81.497	1240K	1	3.05733	856332	M	Cuba, Matanzas City, Canimar Abajo Family D (2 members) (CAO011-CAO028 have a 2d or 3d relationship)	106.296	27.4022	Lazaridis caller (12/6/2020) based on Yfull 8.09 running directly on the bam	Q-CTS2730	Q1b1a2	143.444	D1	..	0.07845	0.634633	..	..	..	..	..	..	..	..	ds.half	CAO028.A0101.TF1.1	..	3.2466	0.07845	143.4	D1	..	..
CAO015	CAO015	E104	petrous	NagelePosthScience2020	Schroeder,Hannes; NaÃàgele, Kathrin; Posth, Cosimo	Direct: IntCal20	3131	42	1263-1118 calBCE (2967¬±20 BP, MAMS-44070)	..	Cuba_CanimarAbajo_Archaic	Caribbean_Archaic_<3200BP	Matanzas City, Canimar Abajo	Cuba	23.038	-81.497	1240K	1	3.38939	868710	F	n/a (no relatives detected)	89.9999	0	n/a (female)	n/a (female)	n/a (female)	78.4852	C1d1	..	0.2052	0.0463735	n/a (female)	n/a (female)	n/a (female)	n/a (female)	..	..	..	..	ds.half	CAO015.A0101.TF1.1	..	3.6094	0.2052	78.5	C1d1	..	..
CAO031	CAO031	E71(10)	tooth	NagelePosthScience2020	Schroeder,Hannes; NaÃàgele, Kathrin; Posth, Cosimo	Direct: IntCal20	1320	16	603-655 calCE (1416¬±20 BP, MAMS-44086)	..	Cuba_CanimarAbajo_Archaic	Caribbean_Archaic_<3200BP	Matanzas City, Canimar Abajo	Cuba	23.038	-81.497	1240K	1	2.81908	833046	F	n/a (no relatives detected)	95.5229	0	n/a (female)	n/a (female)	n/a (female)	101.789	H2a2a1	..	0.0791	0.0395878	n/a (female)	n/a (female)	n/a (female)	n/a (female)	..	..	..	..	ds.half	CAO031.A0101.TF1.1	..	2.9742	0.0791	101.8	H2a2a1	..	..
CAO032	CAO004	E77; C116	tooth	NagelePosthScience2020	Schroeder,Hannes; NaÃàgele, Kathrin; Posth, Cosimo	Direct: IntCal20	1214	53	653-874 calCE (1289¬±46 BP, AA-101056)	..	Cuba_CanimarAbajo_Archaic	Caribbean_Archaic_<3200BP	Matanzas City, Canimar Abajo	Cuba	23.038	-81.497	1240K	1	2.01783	785334	F	n/a (no relatives detected)	68.4905	0	n/a (female)	n/a (female)	n/a (female)	93.6278	C	..	0.0855	0.0354387	n/a (female)	n/a (female)	n/a (female)	n/a (female)	..	..	..	..	ds.half	CAO032.A0101.TF1.1	..	2.1331	0.0855	93.6	C	..	..
CAO017	CAO017	E110	petrous	NagelePosthScience2020	Schroeder,Hannes; NaÃàgele, Kathrin; Posth, Cosimo	Context: Date(s) from same site (CAO019, CAO015, CAO020, I10757, I10937, CAO014, I13487, CAO002008, CAO029, I11169, CAO031, CAO024, CAO022026, CAO027, I17595, CAO004, I17588, I11170, I17591, I17587, CAO023025, I17589, CAO011, I10756, CAO001, I17594, CAO021, CAO028)	2000	779	1400 BCE - 1300 CE	..	Cuba_CanimarAbajo_Archaic	Caribbean_Archaic_<3200BP	Matanzas City, Canimar Abajo	Cuba	23.038	-81.497	1240K	1	2.22075	796281	M	n/a (no relatives detected)	217.822	42.7225	Lazaridis caller (12/6/2020) based on Yfull 8.09 running directly on the bam	Q-CTS2730	Q1b1a2	76.714	..	..	0.0816	0.609498	..	..	..	..	..	..	..	..	ds.half	CAO017.A0101.TF1.1	..	2.3675	0.0816	76.7	n/a	..	..
CAO014	CAO014	E94	tooth	NagelePosthScience2020	Schroeder,Hannes; NaÃàgele, Kathrin; Posth, Cosimo	Direct: IntCal20	1542	40	263-531 calCE (1656¬±20 BP, MAMS-44069)	..	Cuba_CanimarAbajo_Archaic	Caribbean_Archaic_<3200BP	Matanzas City, Canimar Abajo	Cuba	23.038	-81.497	1240K	1	1.83682	775476	M	n/a (no relatives detected)	109.293	0	Lazaridis caller (12/6/2020) based on Yfull 8.09 running directly on the bam	Q-M848	Q1b1a1a	37.8131	D1	..	0.10975	0.580043	..	..	..	..	..	..	..	..	ds.half	CAO014.A0101.TF1.1	..	1.9473	0.10975	37.8	D1	..	..
CAO030	CAO030	E85	tooth	NagelePosthScience2020	Schroeder,Hannes; NaÃàgele, Kathrin; Posth, Cosimo	Context: Date(s) on 2d/3d relative CAO027	1300	58	550-750 CE	..	Cuba_CanimarAbajo_Archaic	Caribbean_Archaic_<3200BP	Matanzas City, Canimar Abajo	Cuba	23.038	-81.497	1240K	1	1.75772	774330	F	Cuba, Matanzas City, Canimar Abajo Family E (2 members) (CAO027-CAO030 have a 2d or 3d relationship)	95.4147	0	n/a (female)	n/a (female)	n/a (female)	76.3826	A2	..	0.16605	0.0319662	n/a (female)	n/a (female)	n/a (female)	n/a (female)	..	..	..	..	ds.half	CAO030.A0101.TF1.1	..	1.8687	0.16605	76.4	A2	..	..
CAO002008	CAO002008	E83 (2006) C150-151; E92 (38)	tooth	NagelePosthScience2020	Schroeder,Hannes; NaÃàgele, Kathrin; Posth, Cosimo	Direct: IntCal20	1326	50	540-773 calCE (1420¬±59 BP, AA-89060)	..	Cuba_CanimarAbajo_Archaic	Caribbean_Archaic_<3200BP	Matanzas City, Canimar Abajo	Cuba	23.038	-81.497	1240K	2	1.41186	708982	F	n/a (no relatives detected)	53.7996	0	n/a (female)	n/a (female)	n/a (female)	91.2095	D1	..	0.08135	0.0361499	n/a (female)	n/a (female)	n/a (female)	n/a (female)	..	..	..	..	ds.half	CAO008.A0101.TF1.1, CAO002.A0101.TF1.1	..	1.4152, 0.085	0.06295, 0.100	..	..	..	..
CAO016	CAO016	E108	petrous	NagelePosthScience2020	Schroeder,Hannes; NaÃàgele, Kathrin; Posth, Cosimo	Context: Date(s) from same site (CAO019, CAO015, CAO020, I10757, I10937, CAO014, I13487, CAO002008, CAO029, I11169, CAO031, CAO024, CAO022026, CAO027, I17595, CAO004, I17588, I11170, I17591, I17587, CAO023025, I17589, CAO011, I10756, CAO001, I17594, CAO021, CAO028)	2000	779	1400 BCE - 1300 CE	..	Cuba_CanimarAbajo_Archaic	Caribbean_Archaic_<3200BP	Matanzas City, Canimar Abajo	Cuba	23.038	-81.497	1240K	1	1.14	664461	F	n/a (no relatives detected)	266.662	61.5685	n/a (female)	n/a (female)	n/a (female)	17.7455	A2+(64)	..	0.07725	0.0346547	n/a (female)	n/a (female)	n/a (female)	n/a (female)	..	..	..	..	ds.half	CAO016.A0101.TF1.1	..	1.2297	0.07725	17.7	A2+(64)	..	..
CAO007	I17588	2293 (E98 0.50-0.60 C115 2001)	tooth	NagelePosthScience2020	Pinhasi, Ron	Direct: IntCal20	1104	42	772-944 calCE (1180¬±20 BP, PSUAMS-7408)	..	Cuba_CanimarAbajo_Archaic	Caribbean_Archaic_<3200BP	Matanzas City, Canimar Abajo	Cuba	23.038	-81.497	1240K	1	0.940791	593495	F	n/a (no relatives detected)	189.382	29.0199	n/a (female)	n/a (female)	n/a (female)	25.8319	D1	..	0.05825	0.0450955	n/a (female)	n/a (female)	n/a (female)	n/a (female)	..	..	..	..	ds.half	CAO007.A0101.TF1.1	..	0.9977	0.05825	25.8319	D1	..	..
CAO001	CAO001	E127 (0.95 m) 11/12 CA (2017) 76	petrous	NagelePosthScience2020	Schroeder,Hannes; NaÃàgele, Kathrin; Posth, Cosimo	Direct: IntCal20	849	37	1035-1159 calCE (941¬±21 BP, MAMS-36503)	..	Cuba_CanimarAbajo_Archaic	Caribbean_Archaic_<3200BP	Matanzas City, Canimar Abajo	Cuba	23.038	-81.497	1240K	1	1.04692	555143	M	n/a (no relatives detected)	217.802	21.117	Lazaridis caller (12/6/2020) based on Yfull 8.09 running directly on the bam	Q-M848	Q1b1a1a	281.291	C1d1	..	0.10695	0.616799	..	..	..	..	..	..	..	..	ds.half	CAO001.A0101.TF1.1	..	1.1168	0.10695	281.3	C1d1	..	..
CAO010	CAO010	E2	tooth	NagelePosthScience2020	Schroeder,Hannes; NaÃàgele, Kathrin; Posth, Cosimo	Context: Date(s) from same site (CAO019, CAO015, CAO020, I10757, I10937, CAO014, I13487, CAO002008, CAO029, I11169, CAO031, CAO024, CAO022026, CAO027, I17595, CAO004, I17588, I11170, I17591, I17587, CAO023025, I17589, CAO011, I10756, CAO001, I17594, CAO021, CAO028)	2000	779	1400 BCE - 1300 CE	..	Cuba_CanimarAbajo_Archaic	Caribbean_Archaic_<3200BP	Matanzas City, Canimar Abajo	Cuba	23.038	-81.497	1240K	1	0.551515	440438	M	n/a (no relatives detected)	308.272	90.1125	Lazaridis caller (12/6/2020) based on Yfull 8.09 running directly on the bam	Q-M848	Q1b1a1a	33.0677	C1d1	..	0.10555	0.570946	..	..	..	..	..	..	..	..	ds.half	CAO010.A0101.TF1.1	..	0.5874	0.10555	33.0677	C1d1	..	..
CAO019	CAO019	E119	tooth	NagelePosthScience2020	Schroeder,Hannes; NaÃàgele, Kathrin; Posth, Cosimo	Direct: IntCal20	3188	47	1375-1128 calBCE (3000¬±19 BP, MAMS-44074)	..	Cuba_CanimarAbajo_Archaic	Caribbean_Archaic_<3200BP	Matanzas City, Canimar Abajo	Cuba	23.038	-81.497	1240K	1	0.417928	359693	F	Cuba, Canimar Abajo Family B (2 members) (I10937-CAO019 have a 1d or 2d relationship)	n/a (too few SNPs)	n/a (too few SNPs)	n/a (female)	n/a (female)	n/a (female)	14.6757	..	..	0.1656	0.0325373	n/a (female)	n/a (female)	n/a (female)	n/a (female)	..	..	..	..	ds.half	CAO019.A0101.TF1.1	..	0.4516	0.1656	14.7	n/a	..	..
CUC003	CUC003	2	petrous	NagelePosthScience2020	Schroeder,Hannes; NaÃàgele, Kathrin; Posth, Cosimo	Context: Archaeological - Period	2000	779	1400 BCE - 1300 CE	..	Cuba_CuevaCalero_Archaic	Caribbean_Archaic_<3200BP	Matanzas Province, Cardenas, Cueva Calero	Cuba	23.05	-81.317	1240K	1	3.44736	878392	F	n/a (no relatives detected)	48.1523	0	n/a (female)	n/a (female)	n/a (female)	145.189	A2	..	0.08105	0.0472516	n/a (female)	n/a (female)	n/a (female)	n/a (female)	..	..	..	..	ds.half	CUC003.A0101.TF1.1	..	3.6482	0.08105	145.2	A2	..	..
CUC002	CUC002	234	petrous	NagelePosthScience2020	Schroeder,Hannes; NaÃàgele, Kathrin; Posth, Cosimo	Context: Archaeological - Period	2000	779	1400 BCE - 1300 CE	..	Cuba_CuevaCalero_Archaic	Caribbean_Archaic_<3200BP	Matanzas Province, Cardenas, Cueva Calero	Cuba	23.05	-81.317	1240K	1	3.12433	859332	M	n/a (no relatives detected)	68.4406	0	Lazaridis caller (12/6/2020) based on Yfull 8.09 running directly on the bam	Q-M848	Q1b1a1a	138.762	A2	..	0.0933	0.6321	..	..	..	..	..	..	..	..	ds.half	CUC002.A0101.TF1.1	..	3.3094	0.0933	138.8	A2	..	..
CDE005	CDE005	154	petrous	NagelePosthScience2020	Schroeder,Hannes; NaÃàgele, Kathrin; Posth, Cosimo	Context: Based on dates on other individuals from same site (CDE004, CDE003, CDE002, CDE001)	425	72	1400-1650 CE	..	Cuba_CuevaEsqueletos_Ceramic	Caribbean_Ceramic_<1700BP	CamaguÃàey, Sierra de Cubitas, Cueva de los Esqueletos 1	Cuba	..	..	1240K	1	4.18325	906205	M	n/a (no relatives detected)	22.111	0	Lazaridis caller (12/6/2020) based on Yfull 8.09 running directly on the bam	Q-M848	Q1b1a1a	124.339	C1b2	..	0.0855	0.632614	..	..	..	..	..	..	..	..	ds.half	CDE005.A0101.TF1.1	..	4.433	0.0855	124.3	C1b2	..	..
CDE002	CDE002	157	petrous	NagelePosthScience2020	Schroeder,Hannes; NaÃàgele, Kathrin; Posth, Cosimo	Direct: IntCal20	488	26	1436-1490 calCE (420¬±20 BP, MAMS-44094)	..	Cuba_CuevaEsqueletos_Ceramic	Caribbean_Ceramic_<1700BP	CamaguÃàey, Sierra de Cubitas, Cueva de los Esqueletos 1	Cuba	..	..	1240K	1	3.49242	878597	F	Cuba, CamagÔøΩey, Sierra de Cubitas, Cueva de los Esqueletos 1 Family A (2 members) (CDE002-CDE004 have a 2d or 3d relationship)	38.2586	0	n/a (female)	n/a (female)	n/a (female)	145.017	C	..	0.06265	0.0475326	n/a (female)	n/a (female)	n/a (female)	n/a (female)	..	..	..	..	ds.half	CDE002.A0101.TF1.1	..	3.694	0.06265	145	C	..	..
CDE001	CDE001	155	petrous	NagelePosthScience2020	Schroeder,Hannes; NaÃàgele, Kathrin; Posth, Cosimo	Direct: IntCal20	393	50	1472-1642 calCE (335¬±36 BP, MAMS-44093)	..	Cuba_CuevaEsqueletos_Ceramic	Caribbean_Ceramic_<1700BP	CamaguÃàey, Sierra de Cubitas, Cueva de los Esqueletos 1	Cuba	..	..	1240K	1	3.47444	870608	M	n/a (no relatives detected)	40.4191	0	Lazaridis caller (12/6/2020) based on Yfull 8.09 running directly on the bam	Q-M848	Q1b1a1a	146.49	B2	..	0.0729	0.639088	..	..	..	..	..	..	..	..	ds.half	CDE001.A0101.TF1.1	..	3.678	0.0729	146.5	B2	..	..
CDE003	CDE003	156	petrous	NagelePosthScience2020	Schroeder,Hannes; NaÃàgele, Kathrin; Posth, Cosimo	Direct: IntCal20	515	8	1420-1453 calCE (472¬±20 BP, MAMS-44095)	..	Cuba_CuevaEsqueletos_Ceramic	Caribbean_Ceramic_<1700BP	CamaguÃàey, Sierra de Cubitas, Cueva de los Esqueletos 1	Cuba	..	..	1240K	1	2.77299	824485	M	n/a (no relatives detected)	53.8686	0	Lazaridis caller (12/6/2020) based on Yfull 8.09 running directly on the bam	Q-M848	Q1b1a1a	145.182	C1d1	..	0.0843	0.64747	..	..	..	..	..	..	..	..	ds.half	CDE003.A0101.TF1.1	..	2.937	0.0843	145.2	C1d1	..	..
CDE004	CDE004	159	petrous	NagelePosthScience2020	Schroeder,Hannes; NaÃàgele, Kathrin; Posth, Cosimo	Direct: IntCal20	517	9	1412-1450 calCE (480¬±22 BP, MAMS-44096)	..	Cuba_CuevaEsqueletos_Ceramic	Caribbean_Ceramic_<1700BP	CamaguÃàey, Sierra de Cubitas, Cueva de los Esqueletos 1	Cuba	..	..	1240K	1	2.76683	818296	F	Cuba, CamagÔøΩey, Sierra de Cubitas, Cueva de los Esqueletos 1 Family A (2 members) (CDE002-CDE004 have a 2d or 3d relationship)	32.2956	0	n/a (female)	n/a (female)	n/a (female)	74.7454	C	..	0.08785	0.0493989	n/a (female)	n/a (female)	n/a (female)	n/a (female)	..	..	..	..	ds.half	CDE004.A0101.TF1.1	..	2.927	0.08785	74.7	C	..	..
CIP003	CIP003	7151_1	tooth	NagelePosthScience2020	Schroeder,Hannes; NaÃàgele, Kathrin; Posth, Cosimo	Context: Date(s) from same site (CIP002, CIP010, CIP007012, CIP011, CIP008, CIP001, CIP009)	1950	462	800 BCE - 800 CE	..	Cuba_CuevaPerico_Archaic	Caribbean_Archaic_<3200BP	Artemisa province, Cueva del Perico I	Cuba	22.958	-83.275	1240K	2	0.37979	295325	F	n/a (no relatives detected)	n/a (too few SNPs)	n/a (too few SNPs)	n/a (female)	n/a (female)	n/a (female)	205.53	D1	..	0.051225	0.0782556	n/a (female)	n/a (female)	n/a (female)	n/a (female)	..	..	..	..	ds.half	CIP003.A0101.TF1.1, CIP003.A0101.TF1.2	..	0.2957, 0.376	0.0523, 0.050	..	..	..	..
ELM001	ELM001	n/a	petrous	NagelePosthScience2020	Schroeder,Hannes; NaÃàgele, Kathrin; Posth, Cosimo	Direct: IntCal20	530	11	1403-1439 calCE (513¬±20 BP, MAMS-36507)	..	Cuba_ElMorrillo_Ceramic	Caribbean_Ceramic_<1700BP	Matanzas, El Morrillo	Cuba	23.046	-81.504	1240K	2	1.95809	706336	F	n/a (no relatives detected)	76.1746	0	n/a (female)	n/a (female)	n/a (female)	1043.21	C1b2	..	0.087275	0.0472038	n/a (female)	n/a (female)	n/a (female)	n/a (female)	..	..	..	..	ds.half	ELM001.A0101.TF1.1, ELM001.A0101.TF1.2	..	2.079, 1.930	0.08825, 0.0863	..	..	..	..
GUY001	GUY001	1613	petrous	NagelePosthScience2020	Schroeder,Hannes; NaÃàgele, Kathrin; Posth, Cosimo	Context: Based on dates on other individuals from same site (GUY002, GUY003)	2150	346	800 BCE - 400 CE	..	Cuba_GuayaboBlanco_Archaic	Caribbean_Archaic_<3200BP	Matanzas province, CieÃÅnaga de Zapata, Guayabo Blanco	Cuba	22.301	-80.924	1240K	1	3.15712	855551	M	n/a (no relatives detected)	109.041	0	Lazaridis caller (12/6/2020) based on Yfull 8.09 running directly on the bam	Q-M848	Q1b1a1a	94.2327	D1	..	0.1251	0.626219	..	..	..	..	..	..	..	..	ds.half	GUY001.A0101.TF1.1	..	3.349	0.1251	94.2	D1	..	..
GUY002	GUY002	7398	petrous	NagelePosthScience2020	Schroeder,Hannes; NaÃàgele, Kathrin; Posth, Cosimo	Direct: IntCal20	2510	105	749-409 calBCE (2440¬±22 BP, MAMS-44100)	..	Cuba_GuayaboBlanco_Archaic	Caribbean_Archaic_<3200BP	Matanzas province, CieÃÅnaga de Zapata, Guayabo Blanco	Cuba	22.301	-80.924	1240K	1	2.00838	780049	M	n/a (no relatives detected)	119.91	0	Lazaridis caller (12/6/2020) based on Yfull 8.09 running directly on the bam	Q-CTS2730	Q1b1a2	50.3534	A2	..	0.1684	0.59455	..	..	..	..	..	..	..	..	ds.half	GUY002.A0101.TF1.1	..	2.142	0.1684	50.4	A2	..	..
CAA001003	CAA001003	1+3	petrous	NagelePosthScience2020	Schroeder,Hannes; NaÃàgele, Kathrin; Posth, Cosimo	Direct: IntCal20	1736	36	129-307 calCE (1832¬±21 BP, MAMS-36502)	..	Cuba_LasCarolinas_Archaic	Caribbean_Archaic_<3200BP	Matanzas, Las Carolinas II	Cuba	22.985	-81.462	1240K	3	3.46496	849966	F	n/a (no relatives detected)	123.881	27.7006	n/a (female)	n/a (female)	n/a (female)	1014.58	D1	..	0.11895	0.0524544	n/a (female)	n/a (female)	n/a (female)	n/a (female)	..	..	..	..	ds.half	CAA001.A0101.TF1.1, CAA003.A0101.TF1.1, CAA003.A0101.TF1.2	..	1.8044, 1.879, 1.735	0.1076, 0.126 , 0.124	..	..	..	..
CAA002	CAA002	2	petrous	NagelePosthScience2020	Schroeder,Hannes; NaÃàgele, Kathrin; Posth, Cosimo	Direct: IntCal20	1561	40	261-430 calCE (1667¬±21 BP, MAMS-36504)	..	Cuba_LasCarolinas_Archaic	Caribbean_Archaic_<3200BP	Matanzas, Las Carolinas II	Cuba	22.985	-81.462	1240K	2	1.32277	648592	F	n/a (no relatives detected)	125.608	0	n/a (female)	n/a (female)	n/a (female)	266.236	C1d1	..	0.1215	0.0410689	n/a (female)	n/a (female)	n/a (female)	n/a (female)	..	..	..	..	ds.half	CAA002.A0101.TF1.1, CAA002.A0101.TF1.2	..	1.3901, 1.161	0.1227, 0.120	266.2	C1d1	..	..
MTO001	MTO001	5.16.7 E-2	petrous	NagelePosthScience2020	Schroeder,Hannes; NaÃàgele, Kathrin; Posth, Cosimo	Direct: IntCal20	1231	38	660-775 calCE (1308¬±21 BP, MAMS-36506)	..	Cuba_Manuelito_Archaic	Caribbean_Archaic_<3200BP	Matanzas province, Manuelito	Cuba	22.823	-81.391	1240K	2	1.03304	542411	F	n/a (no relatives detected)	166.352	0	n/a (female)	n/a (female)	n/a (female)	109.877	C1d1	..	0.145225	0.0576663	n/a (female)	n/a (female)	n/a (female)	n/a (female)	..	..	..	..	ds.half	MTO001.A0101.TF1.1, MTO001.A0101.TF1.2	..	1.0974, 0.810	0.1467, 0.144	..	C1d1	..	..
PDM004	PDM004	E14	tooth	NagelePosthScience2020	Schroeder,Hannes; NaÃàgele, Kathrin; Posth, Cosimo	Direct: IntCal20	1824	43	31-210 calCE (1915¬±23 BP, MAMS-36505)	..	Cuba_PlayadelMango_Archaic	Caribbean_Archaic_<3200BP	Granma province, Rio Cauto Basin, Playa del Mango	Cuba	20.554	-76.986	1240K	1	1.62659	721450	M	n/a (no relatives detected)	118.007	0	Lazaridis caller (12/6/2020) based on Yfull 8.09 running directly on the bam	Q-M848	Q1b1a1a	241.255	C1d1	..	0.195	0.577684	..	..	..	..	..	..	..	..	ds.half	PDM004.B0101.TF1.1	..	1.676	0.195	241.3	C1d1	..	..
PDM010	PDM010	E15	petrous	NagelePosthScience2020	Schroeder,Hannes; NaÃàgele, Kathrin; Posth, Cosimo	Direct: IntCal20	1877	34	14-125 calCE (1951¬±20 BP, UOC-6851)	..	Cuba_PlayadelMango_Archaic	Caribbean_Archaic_<3200BP	Granma province, Rio Cauto Basin, Playa del Mango	Cuba	20.554	-76.986	1240K	1	0.678763	468267	F	n/a (no relatives detected)	133.737	0	n/a (female)	n/a (female)	n/a (female)	41.4221	A2	..	0.20105	0.0562076	n/a (female)	n/a (female)	n/a (female)	n/a (female)	..	..	..	..	ds.half	PDM010.A0101.TF1.1	..	0.706	0.20105	41.4	A2	..	..
PDM006	PDM006	E9	petrous	NagelePosthScience2020	Schroeder,Hannes; NaÃàgele, Kathrin; Posth, Cosimo	Direct: IntCal20	1992	42	151 calBCE - 25 calCE (2047¬±24 BP, UOC-6849)	..	Cuba_PlayadelMango_Archaic	Caribbean_Archaic_<3200BP	Granma province, Rio Cauto Basin, Playa del Mango	Cuba	20.554	-76.986	1240K	1	0.530456	408284	F	n/a (no relatives detected)	146.3	0	n/a (female)	n/a (female)	n/a (female)	15.6104	C1d1	..	0.23175	0.0547502	n/a (female)	n/a (female)	n/a (female)	n/a (female)	..	..	..	..	ds.half	PDM006.A0101.TF2.1	..	0.535	0.23175	15.6	C1d1	..	..
PDM001	PDM001	E2	petrous	NagelePosthScience2020	Schroeder,Hannes; NaÃàgele, Kathrin; Posth, Cosimo	Direct: IntCal20	1826	59	19-231 calCE (1913¬±43 BP, UOC-4085)	..	Cuba_PlayadelMango_Archaic	Caribbean_Archaic_<3200BP	Granma province, Rio Cauto Basin, Playa del Mango	Cuba	20.554	-76.986	1240K	1	0.409689	350397	F	n/a (no relatives detected)	n/a (too few SNPs)	n/a (too few SNPs)	n/a (female)	n/a (female)	n/a (female)	82.6375	C1d1	..	0.2862	0.0428066	n/a (female)	n/a (female)	n/a (female)	n/a (female)	..	..	..	..	ds.half	PDM001.A0101.TF2.2	..	0.265	0.2862	82.6375	C1d1	..	..
PDM008	PDM008	E10	petrous	NagelePosthScience2020	Schroeder,Hannes; NaÃàgele, Kathrin; Posth, Cosimo	Direct: IntCal20	1783	31	89-226 calCE (1879¬±21 BP, UOC-6850)	..	Cuba_PlayadelMango_Archaic	Caribbean_Archaic_<3200BP	Granma province, Rio Cauto Basin, Playa del Mango	Cuba	20.554	-76.986	1240K	1	0.370359	323746	M	n/a (no relatives detected)	n/a (too few SNPs)	n/a (too few SNPs)	Lazaridis caller (12/6/2020) based on Yfull 8.09 running directly on the bam	Q-M848	Q1b1a1a	36.4006	D1	..	0.23295	0.560512	..	..	..	..	..	..	..	..	ds.half	PDM008.A0101.TF1.1	..	0.387	0.23295	36.4	D1	..	..
PDM009	PDM009	E17	petrous	NagelePosthScience2020	Schroeder,Hannes; NaÃàgele, Kathrin; Posth, Cosimo	Context: Based on dates on other individuals from same site (PDM003, PDM006, PDM010, PDM001, PDM004, PDM008)	1900	115	150 BCE - 250 CE	..	Cuba_PlayadelMango_Archaic	Caribbean_Archaic_<3200BP	Granma province, Rio Cauto Basin, Playa del Mango	Cuba	20.554	-76.986	1240K	1	0.367005	322596	M	n/a (no relatives detected)	n/a (too few SNPs)	n/a (too few SNPs)	Lazaridis caller (12/6/2020) based on Yfull 8.09 running directly on the bam	Q-M848	Q1b1a1a	38.8345	C1d1	..	0.2009	0.558791	..	..	..	..	..	..	..	..	ds.half	PDM009.A0101.TF1.1	..	0.383	0.2009	38.8	C1d1	..	..
I10126	I10126	NDRS_M2B (grave M2B)	petrous	FernandesSirakNature2020	Pinhasi, Ron	Direct: IntCal20	3022	42	1192-1005 calBCE (2890¬±20 BP, PSUAMS-7291)	..	Dominican_Andres_Archaic	Caribbean_Archaic_<3200BP	Andres	Dominican Republic	18.44	-69.64	1240K	1	2.72283	755886	F	n/a (no relatives detected)	158.097	21.1637	n/a (female)	n/a (female)	n/a (female)	152	D1	[0.985,0.995]	0.139	0.013	n/a (female)	n/a (female)	n/a (female)	n/a (female)	..	..	..	..	ds.half	S10126.E1.L1	0.5242	2.72283	0.139	152	D1	[0.985,0.995]	..
I8547	I8547	NDRS_1 (Grave 1)	petrous	FernandesSirakNature2020	Pinhasi, Ron	Direct: IntCal20	849	38	1038-1160 calCE (935¬±20 BP, PSUAMS-7289)	..	Dominican_Andres_Ceramic	Caribbean_Ceramic_<1700BP	Andres	Dominican Republic	18.44	-69.64	1240K	1	4.37016	845472	F	n/a (no relatives detected)	64.3139	20.2036	n/a (female)	n/a (female)	n/a (female)	188	A2	[0.995,1.000]	0.052	0.009	n/a (female)	n/a (female)	n/a (female)	n/a (female)	..	..	..	..	ds.half	S8547.E1.L1	0.7684	4.37016	0.052	188	A2	[0.995,1.000]	..
I8550	I8550	NDRS_M2A (Grave M2A)	petrous	FernandesSirakNature2020	Pinhasi, Ron	Direct: IntCal20	1272	32	651-772 calCE (1340¬±15 BP, PSUAMS-8176)	..	Dominican_Andres_Ceramic	Caribbean_Ceramic_<1700BP	Andres	Dominican Republic	18.44	-69.64	1240K	1	3.3693	822873	F	n/a (no relatives detected)	20.8129	0	n/a (female)	n/a (female)	n/a (female)	130	A2+(64)	[0.978,0.989]	0.066	0.009	n/a (female)	n/a (female)	n/a (female)	n/a (female)	..	..	..	..	ds.half	S8550.E1.L1	0.7785	3.3693	0.066	130	A2+(64)	[0.978,0.989]	..
I8548	I8548	NDRS_14 (Grave 14)	petrous	FernandesSirakNature2020	Pinhasi, Ron	Direct: IntCal20	1688	37	211-326 calCE (1805¬±20 BP, PSUAMS-7290)	..	Dominican_Andres_Ceramic	Caribbean_Ceramic_<1700BP	Andres	Dominican Republic	18.44	-69.64	1240K	1	2.87409	775215	M	n/a (no relatives detected)	82.2144	31.7126	Lazaridis caller (12/6/2020) based on Yfull 8.09 running directly on the bam	Q-M3	Q1b1a1a	124	C5b	[0.989,0.998]	0.072	0.422	4575	0.003435	3.1362	[0.001,0.006]	..	..	..	..	ds.half	S8548.E1.L1	0.7524	2.87409	0.072	124	C5b	[0.989,0.998]	..
I8549	I8549	NDRS_M1 (Grave M!)	petrous	FernandesSirakNature2020	Pinhasi, Ron	Direct: IntCal20	688	14	1228-1280 calCE (765¬±15 BP, PSUAMS-8189)	..	Dominican_Andres_Ceramic	Caribbean_Ceramic_<1700BP	Andres	Dominican Republic	18.44	-69.64	1240K	1	2.41438	765000	M	n/a (no relatives detected)	42.2007	0	Lazaridis caller (12/6/2020) based on Yfull 8.09 running directly on the bam	Q-M3	Q1b1a1a	69.2	A2+(64)	[0.992,0.999]	0.059	0.425	4102	0.006305	4.53657	[0.004,0.009]	..	..	..	..	ds.half	S8549.E1.L1	0.3451	2.41438	0.059	69.2	A2+(64)	[0.992,0.999]	..
I15111	I15111	1277 (Monticolo 4 Pozo 6, Entierro 11A)	petrous	FernandesSirakNature2020	Pinhasi, Ron	Direct: IntCal20	607	36	1287-1392 calCE (650¬±20 BP, PSUAMS-7389)	..	Dominican_Atajadizo_Ceramic	Caribbean_Ceramic_<1700BP	Atajadizo	Dominican Republic	18.82	-70.31	1240K	1	3.98133	840986	M	n/a (no relatives detected)	38.7221	0	Lazaridis caller (12/6/2020) based on Yfull 8.09 running directly on the bam	Q-BY104773	Q1b1a1a	303.7	A2	[0.989,0.999]	0.089	0.401	6542	0.00445	4.684	[0.003,0.006]	..	..	..	..	ds.half	S15111.Y1.E1.L1	0.59263	3.98133	0.089	303.7	A2	[0.989,0.999]	..
I15107	I15107	1273 (Monticolo 5, Pozo 34, Entierro 4B)	petrous	FernandesSirakNature2020	Pinhasi, Ron	Direct: IntCal20	604	35	1290-1390 calCE (650¬±15 BP, PSUAMS-8183)	..	Dominican_Atajadizo_Ceramic	Caribbean_Ceramic_<1700BP	Atajadizo	Dominican Republic	18.82	-70.31	1240K	1	3.38283	842333	F	n/a (no relatives detected)	30.4846	0	n/a (female)	n/a (female)	n/a (female)	274.6	B2	[0.985,0.996]	0.086	0.007	n/a (female)	n/a (female)	n/a (female)	n/a (female)	..	..	..	..	ds.half	S15107.Y1.E1.L1	0.32079	3.38283	0.086	274.6	B2	[0.985,0.996]	..
I15108	I15108	1274 (Monticolo 5, Entierro 2)	petrous	FernandesSirakNature2020	Pinhasi, Ron	Direct: IntCal20	512	8	1422-1454 calCE (465¬±20 BP, PSUAMS-8797)	..	Dominican_Atajadizo_Ceramic	Caribbean_Ceramic_<1700BP	Atajadizo	Dominican Republic	18.82	-70.31	1240K	1	4.20744	813374	F	n/a (no relatives detected)	31.9791	0	n/a (female)	n/a (female)	n/a (female)	356.7	B2	[0.990,0.999]	0.076	0.008	n/a (female)	n/a (female)	n/a (female)	n/a (female)	..	..	..	..	ds.half	S15108.Y1.E1.L1	0.57663	4.20744	0.076	356.7	B2	[0.990,0.999]	..
I15109	I15109	1275 (Monticolo 5, Pozo 16, Entierro 3)	petrous	FernandesSirakNature2020	Pinhasi, Ron	Direct: IntCal20	510	8	1423-1455 calCE (460¬±20 BP, PSUAMS-7407)	..	Dominican_Atajadizo_Ceramic	Caribbean_Ceramic_<1700BP	Atajadizo	Dominican Republic	18.82	-70.31	1240K	1	3.55285	800625	F	n/a (no relatives detected)	17.527	0	n/a (female)	n/a (female)	n/a (female)	363.6	B2	[0.984,0.996]	0.083	0.009	n/a (female)	n/a (female)	n/a (female)	n/a (female)	..	..	..	..	ds.half	S15109.Y1.E1.L1	0.55335	3.55285	0.083	363.6	B2	[0.984,0.996]	..
I15112	I15112	1279 (Monticolo 6, Pozo Plaza Oueste, Entierro 1)	petrous	FernandesSirakNature2020	Pinhasi, Ron	Direct: IntCal20	702	14	1225-1271 calCE (790¬±15 BP, PSUAMS-8978)	..	Dominican_Atajadizo_Ceramic	Caribbean_Ceramic_<1700BP	Atajadizo	Dominican Republic	18.82	-70.31	1240K	1	3.23234	800589	F	n/a (no relatives detected)	34.8135	0	n/a (female)	n/a (female)	n/a (female)	307	C1b2	[0.989,1.000]	0.141	0.009	n/a (female)	n/a (female)	n/a (female)	n/a (female)	..	..	..	..	ds.half	S15112.Y1.E1.L1	0.49132	3.23234	0.141	307	C1b2	[0.989,1.000]	..
I15105	I15105	1271 (Monticolo 4, Pozo 6, Entierro 10)	petrous	FernandesSirakNature2020	Pinhasi, Ron	Direct: IntCal20	706	13	1221-1268 calCE (805¬±15 BP, PSUAMS-8181)	..	Dominican_Atajadizo_Ceramic	Caribbean_Ceramic_<1700BP	Atajadizo	Dominican Republic	18.82	-70.31	1240K	1	3.33002	794300	M	n/a (no relatives detected)	41.5013	21.6852	Lazaridis caller (12/6/2020) based on Yfull 8.09 running directly on the bam	Q-M848	Q1b1a1a	245.3	A2	[0.978,0.993]	0.098	0.403	5527	0.00512	5.12	[0.003,0.007]	..	..	..	..	ds.half	S15105.Y1.E1.L1	0.5479	3.33002	0.098	245.3	A2	[0.978,0.993]	..
I15106	I15106	1272 (Monticolo 4, Pozo 5, Entierro 12B)	petrous	FernandesSirakNature2020	Pinhasi, Ron	Direct: IntCal20	702	14	1225-1271 calCE (790¬±15 BP, PSUAMS-8182)	..	Dominican_Atajadizo_Ceramic	Caribbean_Ceramic_<1700BP	Atajadizo	Dominican Republic	18.82	-70.31	1240K	1	2.55987	773502	F	n/a (no relatives detected)	57.4367	0	n/a (female)	n/a (female)	n/a (female)	219.4	C1b2	[0.989,1.000]	0.126	0.008	n/a (female)	n/a (female)	n/a (female)	n/a (female)	..	..	..	..	ds.half	S15106.Y1.E1.L1	0.47276	2.55987	0.126	219.4	C1b2	[0.989,1.000]	..
I17901	I17901	3488 (Monticolo 4, Pozo 1A, Entierro 15A)	petrous	FernandesSirakNature2020	Pinhasi, Ron	Direct: IntCal20	517	8	1414-1450 calCE (480¬±20 BP, PSUAMS-7393)	..	Dominican_Atajadizo_Ceramic	Caribbean_Ceramic_<1700BP	Atajadizo	Dominican Republic	18.82	-70.31	1240K	1	2.83554	687930	M	n/a (no relatives detected)	33.9127	0	Lazaridis caller (12/6/2020) based on Yfull 8.09 running directly on the bam	Q-M848	Q1b1a1a	174.5	C1d1	[0.986,0.997]	0.108	0.440863	4325	0.00417	3.475	[0.002,0.007]	..	..	..	..	ds.half	S17901.Y1.E1.L1	0.557	2.824	0.108	174.5	C1d1	[0.986,0.997]	..
I17908	I17908	3496 (Monticolo 5, Pozo 22, Entierro 4A)	petrous	FernandesSirakNature2020	Pinhasi, Ron	Direct: IntCal20	524	7	1409-1440 calCE (500¬±15 BP, PSUAMS-9167)	..	Dominican_Atajadizo_Ceramic	Caribbean_Ceramic_<1700BP	Atajadizo	Dominican Republic	18.82	-70.31	1240K	1	2.38654	678883	F	n/a (no relatives detected)	49.219	0	n/a (female)	n/a (female)	n/a (female)	276.1	A2	[0.988,0.999]	0.097	0.0124096	n/a (female)	n/a (female)	n/a (female)	n/a (female)	..	..	..	..	ds.half	S17908.Y1.E1.L1	0.361	2.381	0.097	276.1	A2	[0.988,0.999]	..
I17907	I17907	3495 (Monticolo 5, Pozo 56, Entierro 1)	petrous	FernandesSirakNature2020	Pinhasi, Ron	Direct: IntCal20	587	32	1322-1410 calCE (570¬±15 BP, PSUAMS-8970)	..	Dominican_Atajadizo_Ceramic	Caribbean_Ceramic_<1700BP	Atajadizo	Dominican Republic	18.82	-70.31	1240K	1	2.71093	664971	F	n/a (no relatives detected)	74.8606	0	n/a (female)	n/a (female)	n/a (female)	249.2	A2+(64)+@16111	[0.943,0.968]	0.085	0.013228	n/a (female)	n/a (female)	n/a (female)	n/a (female)	..	..	..	..	ds.half	S17907.Y1.E1.L1	0.414	2.688	0.085	249.2	A2+(64)+@16111	[0.943,0.968]	..
I17900	I17900	3486 (Monticolo 4, Pozo 1A, Entierro 15B)	petrous	FernandesSirakNature2020	Pinhasi, Ron	Direct: IntCal20	529	10	1404-1440 calCE (510¬±20 BP, PSUAMS-9169)	..	Dominican_Atajadizo_Ceramic	Caribbean_Ceramic_<1700BP	Atajadizo	Dominican Republic	18.82	-70.31	1240K	1	2.73328	666717	M	n/a (no relatives detected)	28.2838	0	Lazaridis caller (12/6/2020) based on Yfull 8.09 running directly on the bam	Q-BY104773	Q1b1a1a	147.1	B2	[0.968,0.986]	0.12	0.445883	4024	0.00476	3.967	[0.002,0.007]	..	..	..	..	ds.half	S17900.Y1.E1.L1	0.532	2.722	0.12	147.1	B2	[0.968,0.986]	..
I17903	I17903	3491 (Trinchera 1, Entierro 1A)	petrous	FernandesSirakNature2020	Pinhasi, Ron	Context: Date(s) on members of same family (I17906, I15601)	1175	72	650-900 CE	..	Dominican_Atajadizo_Ceramic	Caribbean_Ceramic_<1700BP	Atajadizo	Dominican Republic	18.82	-70.31	1240K	1	2.25298	643116	M	Dominican Republic Cross-Site Family D (5 members) (At Atajadizo I17903-I17906 have a father-son relationship, and at La Caleta I15601-I15602-I15597 are all mutually detected as 2nd or 3rd degree relatives. The two sites are related through La Caleta individual I15601 who is a 2nd degree relative of I17906 and a 3rd degree relative of I17903)	23.7861	0	Lazaridis caller (12/6/2020) based on Yfull 8.09 running directly on the bam	Q-M848	Q1b1a1a	184.6	D1	[0.991,1.000]	0.135	0.446437	3502	0.00667	4.169	[0.004,0.01]	..	..	..	..	ds.half	S17903.Y1.E1.L1	0.447	2.251	0.135	184.6	D1	[0.991,1.000]	..
I18301	I18301	3489 (M6-ENT.4, P.6)	petrous	FernandesSirakNature2020	Pinhasi, Ron	Direct: IntCal20	848	35	1036-1158 calCE (945¬±15 BP, PSUAMS-8971)	..	Dominican_Atajadizo_Ceramic	Caribbean_Ceramic_<1700BP	Atajadizo	Dominican Republic	18.82	-70.31	1240K	1	1.57398	640031	M	n/a (no relatives detected)	40.0455	0	Lazaridis caller (12/6/2020) based on Yfull 8.09 running directly on the bam	Q-M848	Q1b1a1a	303.1	C1b2	[0.977,0.993]	0.102	0.42818	2868	0.00363	2.593	[0.001,0.006]	..	..	..	..	ds.half	S18301.Y1.E1.L1	0.279	1.58	0.102	303.1	C1b2	[0.977,0.993]	..
I17902	I17902	3490 (Trinchera 1, Entierro 2)	petrous	FernandesSirakNature2020	Pinhasi, Ron	Direct: IntCal20	661	18	1275-1300 calCE (705¬±15 BP, PSUAMS-8973)	..	Dominican_Atajadizo_Ceramic	Caribbean_Ceramic_<1700BP	Atajadizo	Dominican Republic	18.82	-70.31	1240K	1	2.19554	635650	F	n/a (no relatives detected)	43.8612	0	n/a (female)	n/a (female)	n/a (female)	157.6	A2	[0.987,0.999]	0.132	0.0131207	n/a (female)	n/a (female)	n/a (female)	n/a (female)	..	..	..	..	ds.half	S17902.Y1.E1.L1	0.453	2.195	0.132	157.6	A2	[0.987,0.999]	..
I17899	I17899	3485 (Monticolo 5, Pozo 64, Entierro 10)	petrous	FernandesSirakNature2020	Pinhasi, Ron	Direct: IntCal20	471	42	1442-1616 calCE (405¬±20 BP, PSUAMS-8969)	..	Dominican_Atajadizo_Ceramic	Caribbean_Ceramic_<1700BP	Atajadizo	Dominican Republic	18.82	-70.31	1240K	1	1.55011	621219	M	n/a (no relatives detected)	42.8673	0	Lazaridis caller (12/6/2020) based on Yfull 8.09 running directly on the bam	Q-M3	Q1b1a1a	151.3	A2	[0.960,0.982]	0.129	0.431995	2598	0.00694	3.653	[0.003,0.011]	..	..	..	..	ds.half	S17899.Y1.E1.L1	0.253	1.559	0.129	151.3	A2	[0.960,0.982]	..
I18300	I18300	3487 (Monticolo 6, Pozo 10, Entierro 6)	petrous	FernandesSirakNature2020	Pinhasi, Ron	Context: Based on dates at the same site (I17899, I15109, I15108, I17901, I17907, I17905, I15107, I15111, I17902, I15112, I15106, I15105, I18301, I17906)	800	289	650-1650 CE	..	Dominican_Atajadizo_Ceramic	Caribbean_Ceramic_<1700BP	Atajadizo	Dominican Republic	18.82	-70.31	1240K	1	0.523972	409849	F	n/a (no relatives detected)	58.9339	0	n/a (female)	n/a (female)	n/a (female)	191.3	A2	[0.988,0.998]	0.126	0.0114011	n/a (female)	n/a (female)	n/a (female)	n/a (female)	..	..	..	..	ds.half	S18300.Y1.E1.L1	0.027	0.53	0.126	191.3	A2	[0.988,0.998]	..
I7967	I7967	CVJU_C	petrous	FernandesSirakNature2020	Pinhasi, Ron	Direct: IntCal20	1228	29	675-774 calCE (1275¬±15 BP, PSUAMS-5330)	..	Dominican_CuevaJuana_Ceramic	Caribbean_Ceramic_<1700BP	Samana, Cueva Juana	Dominican Republic	19.24	-69.2	1240K	1	4.45166	895022	F	n/a (no relatives detected)	40.757	0	n/a (female)	n/a (female)	n/a (female)	106	D1	[0.981,0.991]	0.073	0.01	n/a (female)	n/a (female)	n/a (female)	n/a (female)	..	..	..	..	ds.half	S7967.E1.L1	0.5371	4.45166	0.073	106	D1	[0.981,0.991]	..
I7965	I7965	CVJU_A	petrous	FernandesSirakNature2020	Pinhasi, Ron	Direct: IntCal20	1230	38	661-775 calCE (1305¬±20 BP, PSUAMS-8830)	..	Dominican_CuevaJuana_Ceramic	Caribbean_Ceramic_<1700BP	Samana, Cueva Juana	Dominican Republic	19.24	-69.2	1240K	1	4.49359	895673	M	n/a (no relatives detected)	5.1344	0	Lazaridis caller (12/6/2020) based on Yfull 8.09 running directly on the bam	Q-M848	Q1b1a1a	123	A2+(64)	[0.991,0.997]	0.07	0.418	6430	0.002855	3.58947	[0.001,0.004]	..	..	..	..	ds.half	S7965.E1.L1	0.5498	4.49359	0.07	123	A2+(64)	[0.991,0.997]	..
I7968	I7968	CVJU_D	petrous	FernandesSirakNature2020	Pinhasi, Ron	Direct: IntCal20	1015	37	884-994 calCE (1120¬±25 BP, PSUAMS-5331)	..	Dominican_CuevaJuana_Ceramic	Caribbean_Ceramic_<1700BP	Samana, Cueva Juana	Dominican Republic	19.24	-69.2	1240K	1	3.91175	880252	F	n/a (no relatives detected)	42.8285	0	n/a (female)	n/a (female)	n/a (female)	93.9	D1	[0.989,0.997]	0.104	0.011	n/a (female)	n/a (female)	n/a (female)	n/a (female)	..	..	..	..	ds.half	S7968.E1.L1	0.6775	3.91175	0.104	93.9	D1	[0.989,0.997]	..
I7966	I7966	CVJU_B	petrous	FernandesSirakNature2020	Pinhasi, Ron	Direct: IntCal20	1249	42	652-774 calCE (1330¬±20 BP, PSUAMS-9165)	..	Dominican_CuevaJuana_Ceramic	Caribbean_Ceramic_<1700BP	Samana, Cueva Juana	Dominican Republic	19.24	-69.2	1240K	1	4.37502	853205	F	n/a (no relatives detected)	260.237	130.04	n/a (female)	n/a (female)	n/a (female)	89.8	C1b2	[0.981,0.992]	0.101	0.012	n/a (female)	n/a (female)	n/a (female)	n/a (female)	..	..	..	..	ds.half	S7966.E1.L1	0.7479	4.37502	0.101	89.8	C1b2	[0.981,0.992]	..
I14990	I14990	2349	petrous	FernandesSirakNature2020	Pinhasi, Ron	Direct: IntCal20	697	16	1226-1278 calCE (776¬±19 BP, DSH-7154)	..	Dominican_EdilioCruz_Ceramic	Caribbean_Ceramic_<1700BP	Edilio Cruz	Dominican Republic	19.8	-71.2	1240K	1	4.21987	815209	M	n/a (no relatives detected)	27.5009	0	Lazaridis caller (12/6/2020) based on Yfull 8.09 running directly on the bam	Q-M3	Q1b1a1a	246.4	C1b	[0.983,0.995]	0.107	0.413	6019	0.00353	3.879	[0.002,0.005]	..	..	..	..	ds.half	S14990.Y1.E1.L1	0.58129	4.21987	0.107	246.4	C1b	[0.983,0.995]	..
I18437	I18437	P5676 (El Frances, Skeleton 1?)	petrous	FernandesSirakNature2020	Pinhasi, Ron	Direct (WARNING MISSING LAB CODE, MISSING UNCALIBRATED DATE, NEED TO CHANGE TO INTCAL20): IntCal13	956	14	970-1018 calCE	..	Dominican_ElFrances_Ceramic	Caribbean_Ceramic_<1700BP	El Frances	Dominican Republic	19.2	-69.2189	1240K	1	2.63408	670156	M	n/a (no relatives detected)	52.253	0	Lazaridis caller (12/6/2020) based on Yfull 8.09 running directly on the bam	Q-M848	Q1b1a1a	238	C1b2	[0.994,1.000]	0.135	0.474296	3749	0.00502	3.862	[0.002,0.008]	..	..	..	..	ss.half	S18437.Y1.E1.L1	0.305	2.611	0.135	238	C1b2	[0.994,1.000]	..
I18134	I18134	10638 (Skeleton 1, 0, Corte 3, Nivel 3)	ossicle	FernandesSirakNature2020	Pinhasi, Ron	Direct (WARNING MISSING LAB CODE, MISSING UNCALIBRATED DATE, NEED TO CHANGE TO INTCAL20): IntCal13	1119	25	788-874 calCE	..	Dominican_ElFrances_Ceramic	Caribbean_Ceramic_<1700BP	El Frances	Dominican Republic	19.2	-69.2189	1240K	1	1.8132	651140	M	n/a (no relatives detected)	61.0348	0	Lazaridis caller (12/6/2020) based on Yfull 8.09 running directly on the bam	Q-M3	Q1b1a1a	149.5	C1b2	[0.944,0.978]	0.163	0.440038	3210	0.00755	3.974	[0.004,0.011]	..	..	..	..	ds.half	S18134.E1.L1	0.62	1.822	0.163	149.5	C1b2	[0.944,0.978]	..
I12347	I12347	ELSO04A, 22C | ELSO04B, 22C | ELSO04C, 22C	petrous	FernandesSirakNature2020	Pinhasi, Ron; Schmidt, Ryan	Context: Date(s) from same site (I13192, I13195, I8118, I13189, I13190,I20527)	1150	173	850-1450 CE	..	Dominican_ElSoco_Ceramic	Caribbean_Ceramic_<1700BP	El Soco	Dominican Republic	18.447	-69.187	1240K	3	9.94799	947334	M	n/a (no relatives detected)	58.2832	22.3893	Lazaridis caller (12/6/2020) based on Yfull 8.09 running directly on the bam	Q-M1107	Q1b1a	3689.64	D1	[0.995,1]	0.102	0.409058	..	0.00494	7.84127	[0.004,0.006]	..	..	..	..	ds.half,ds.half,ds.half	S12347.Y1.E1.L1,S12348.Y1.E1.L1,S12349.Y1.E1.L1	0.25881,0.22763,0.19462	3.431,3.539,3.043	0.1,0.097,0.109	133000000000	D1,D1,D1	[0.988,0.998],[0.992,0.999],[0.991,0.999]	..
I12350	I12350	ELSO05A, 31A | ELSO05B, 31A | ELSO05C, 31A	petrous	FernandesSirakNature2020	Pinhasi, Ron; Schmidt, Ryan	Context: Date(s) from same site (I13192, I13195, I8118, I13189, I13190,I20527)	1150	173	850-1450 CE	..	Dominican_ElSoco_Ceramic	Caribbean_Ceramic_<1700BP	El Soco	Dominican Republic	18.447	-69.187	1240K	3	7.48946	930780	F	n/a (no relatives detected)	30.49	0	n/a (female)	n/a (female)	n/a (female)	2016.86	C1d1	[0.988,0.999]	0.1205	0.00867712	n/a (female)	n/a (female)	n/a (female)	n/a (female)	..	..	..	..	ds.half,ds.half,ds.half	S12350.Y1.E1.L1,S12351.Y1.E1.L1,S12352.Y1.E1.L1	0.41234,0.44290,0.21152	2.742,2.189,2.603	0.116,0.126,0.12	689.40,666.20,661.30	C1d1,C1d1,C1d1	[0.991,0.999],[0.987,0.998],[0.993,1.000]	..
I12344	I12344	ELSO03A, 31B | ELSO03B, 31B | ELSO03C, 31B	petrous	FernandesSirakNature2020	Pinhasi, Ron; Schmidt, Ryan	Context: Date(s) from same site (I13192, I13195, I8118, I13189, I13190,I20527)	1150	173	850-1450 CE	..	Dominican_ElSoco_Ceramic	Caribbean_Ceramic_<1700BP	El Soco	Dominican Republic	18.447	-69.187	1240K	3	8.0455	936210	M	n/a (no relatives detected)	8.1049	0	Lazaridis caller (12/6/2020) based on Yfull 8.09 running directly on the bam	Q-M848	Q1b1a1a	2477.99	D1	[0.994,1]	0.1265	0.404286	..	0.00438	6.53731	[0.003,0.006]	..	..	..	..	ds.half,ds.half,ds.half	S12344.Y1.E1.L1,S12345.Y1.E1.L1,S12346.Y1.E1.L1	0.36575,0.19820,0.17919	2.991,2.856,2.271	0.118,0.131,0.131	989.10,909.40,579.60	D1,D1,D1	[0.996,1.000],[0.993,1.000],[0.989,0.999]	..
I8118	I8118	ELSC_22	petrous	FernandesSirakNature2020	Pinhasi, Ron	Direct: IntCal20	641	36	1276-1384 calCE (690¬±20 BP, PSUAMS-7288)	..	Dominican_ElSoco_Ceramic	Caribbean_Ceramic_<1700BP	El Soco	Dominican Republic	18.447	-69.187	1240K	1	4.89511	886669	M	n/a (no relatives detected)	13.0127	0	Lazaridis caller (12/6/2020) based on Yfull 8.09 running directly on the bam	Q-M3	Q1b1a1a	137	R	[0.987,0.996]	0.079	0.418	6443	0.002913	3.87195	[0.001,0.004]	..	..	..	..	ds.half	S8118.E1.L1	0.7302	4.89511	0.079	137	R	[0.987,0.996]	..
I13189	I13189	898 (47D)	petrous	FernandesSirakNature2020	Pinhasi, Ron	Direct: IntCal20	753	24	1160-1257 calCE (855¬±20 BP, PSUAMS-7388)	..	Dominican_ElSoco_Ceramic	Caribbean_Ceramic_<1700BP	El Soco	Dominican Republic	18.447	-69.187	1240K	1	4.91001	857508	M	Dominican Republic, El Soco Family A (2 members) (I13189 and I13203 are siblings)	53.4395	0	Lazaridis caller (12/6/2020) based on Yfull 8.09 running directly on the bam	Q-M848	Q1b1a1a	419.6	C1b2	[0.994,1.000]	0.095	0.406	7163	0.00341	4.547	[0.002,0.005]	..	..	..	..	ds.half	S13189.Y1.E1.L1	0.51079	4.91001	0.095	419.6	C1b2	[0.994,1.000]	..
I13195	I13195	905 (25)	petrous	FernandesSirakNature2020	Pinhasi, Ron	Direct: IntCal20	601	28	1305-1403 calCE (600¬±20 BP, PSUAMS-7297)	..	Dominican_ElSoco_Ceramic	Caribbean_Ceramic_<1700BP	El Soco	Dominican Republic	18.447	-69.187	1240K	1	4.52636	851150	M	n/a (no relatives detected)	50.2878	0	Lazaridis caller (12/6/2020) based on Yfull 8.09 running directly on the bam	Q-M848	Q1b1a1a	371.5	C1b2	[0.992,1.000]	0.12	0.406	6887	0.00507	5.511	[0.003,0.007]	..	..	..	..	ds.half	S13195.Y1.E1.L1	0.40946	4.52636	0.12	371.5	C1b2	[0.992,1.000]	..
I13192	I13192	901 (22A)	petrous	FernandesSirakNature2020	Pinhasi, Ron	Direct: IntCal20	688	15	1227-1283 calCE (760¬±20 BP, PSUAMS-7296)	..	Dominican_ElSoco_Ceramic	Caribbean_Ceramic_<1700BP	El Soco	Dominican Republic	18.447	-69.187	1240K	1	2.3463	764167	M	n/a (no relatives detected)	6.3627	0	Lazaridis caller (12/6/2020) based on Yfull 8.09 running directly on the bam	Q-M930	Q1b1a	372.7	D1	[0.995,1.000]	0.121	0.399	4388	0.00357	3.245	[0.001,0.006]	..	..	..	..	ds.half	S13192.Y1.E1.L1	0.16133	2.3463	0.121	372.7	D1	[0.995,1.000]	..
I12341	I12341	ELSO02A, 4 | ELSO02B, 4 | ELSO02C, 4	petrous	FernandesSirakNature2020	Pinhasi, Ron; Schmidt, Ryan	Context: Date(s) from same site (I13192, I13195, I8118, I13189, I13190,I20527)	1150	173	850-1450 CE	..	Dominican_ElSoco_Ceramic	Caribbean_Ceramic_<1700BP	El Soco	Dominican Republic	18.447	-69.187	1240K	3	1.02686	582922	M	n/a (no relatives detected)	52.0791	0	Lazaridis caller (12/6/2020) based on Yfull 8.09 running directly on the bam	Q-M3	Q1b1a1a	171.052	C1d1	[0.986,0.998]	0.1945	0.402111	..	0.00498	1.992	[0,0.01]	..	..	..	..	ds.half,ds.half,ds.half	S12341.Y1.E1.L1,S12342.Y1.E1.L1,S12343.Y1.E1.L1	0.00719,0.10574,0.00051	0.086,0.949,0.011	0.222,0.193,0.198	13.94,155.60,1.55	C1d1,C1d1,..	[0.956,0.994],[0.981,0.996],..	..
I20527	I20527	P6740 (24)	petrous	FernandesSirakNature2020	Pinhasi, Ron	Direct: IntCal20	998	35	893-995 calCE (1090¬±15 BP, PSUAMS-9164)	..	Dominican_ElSoco_Ceramic	Caribbean_Ceramic_<1700BP	El Soco	Dominican Republic	18.447	-69.187	1240K	1	1.056	524837	M	n/a (no relatives detected)	17.8859	0	Lazaridis caller (12/6/2020) based on Yfull 8.09 running directly on the bam	Q-M3	Q1b1a1a	55.17	C1d1	[0.984,0.997]	0.236	0.454	1661	0.005	2.29	[0.001,0.009]	..	..	..	..	ss.half	S20527.Y1.E1.L1	0.69242	1.056	0.236	55.17	C1d1	[0.984,0.997]	..
I13190	I13190	899 (42)	petrous	FernandesSirakNature2020	Pinhasi, Ron	Direct: IntCal20	711	18	1212-1271 calCE (815¬±20 BP, PSUAMS-8977)	..	Dominican_ElSoco_Ceramic	Caribbean_Ceramic_<1700BP	El Soco	Dominican Republic	18.447	-69.187	1240K	1	0.552568	418730	M	n/a (no relatives detected)	53.8808	0	Lazaridis caller (12/6/2020) based on Yfull 8.09 running directly on the bam	Q-L54	Q1b1a	75.94	B2	[0.988,0.999]	0.192	0.395	615	0.00112	0.448	[0,0.006]	..	..	..	..	ds.half	S13190.Y1.E1.L1	0.008	0.552568	0.192	75.94	B2	[0.988,0.999]	..
I8121	I8121	LSOC_18	petrous	FernandesSirakNature2020	Pinhasi, Ron	Context: Date(s) from same site (I13192, I13195, I8118, I13189, I13190,I20527)	1150	173	850-1450 CE	..	Dominican_ElSoco_Ceramic	Caribbean_Ceramic_<1700BP	El Soco	Dominican Republic	18.447	-69.187	1240K	1	0.387822	341728	F	n/a (no relatives detected)	n/a (too few SNPs)	n/a (too few SNPs)	n/a (female)	n/a (female)	n/a (female)	64.6	C1b2	[0.997,1.000]	0.096	0.01	n/a (female)	n/a (female)	n/a (female)	n/a (female)	..	..	..	..	ds.half	S8121.E1.L1	0.0312	0.387822	0.096	64.6	C1b2	[0.997,1.000]	..
I13201	I13201	911 (32)	petrous	FernandesSirakNature2020	Pinhasi, Ron	Direct: IntCal20	598	28	1307-1407 calCE (590¬±20 BP, PSUAMS-8806)	..	Dominican_JuanDolio_Ceramic	Caribbean_Ceramic_<1700BP	Juan Dolio	Dominican Republic	18.43	-69.41	1240K	1	4.17696	843977	F	n/a (no relatives detected)	31.1402	0	n/a (female)	n/a (female)	n/a (female)	605.3	A2+(64)	[0.982,0.996]	0.068	0.009	n/a (female)	n/a (female)	n/a (female)	n/a (female)	..	..	..	..	ds.half	S13201.Y1.E1.L1	0.53068	4.17696	0.068	605.3	A2+(64)	[0.982,0.996]	..
I13208	I13208	918 (D)	petrous	FernandesSirakNature2020	Pinhasi, Ron	Direct: IntCal20	660	22	1271-1378 calCE (710¬±20 BP, PSUAMS-7354)	..	Dominican_JuanDolio_Ceramic	Caribbean_Ceramic_<1700BP	Juan Dolio	Dominican Republic	18.43	-69.41	1240K	1	4.09595	833702	M	Juan Dolio Family B (4 members) (2d: I27968-I23490, I23463-I13208 | 2/3d: I23490-I23463)	32.2029	0	Lazaridis caller (12/6/2020) based on Yfull 8.09 running directly on the bam	Q-BY104773	Q1b1a1a	440.6	A2+(64)	[0.996,1.000]	0.094	0.405	6430	0.00358	4.163	[0.002,0.005]	..	..	..	..	ds.half	S13208.Y1.E1.L1	0.42326	4.09595	0.094	440.6	A2+(64)	[0.996,1.000]	..
I13199	I13199	909 (38)	petrous	FernandesSirakNature2020	Pinhasi, Ron	Direct: IntCal20	534	9	1402-1431 calCE (525¬±15 BP, PSUAMS-8179)	..	Dominican_JuanDolio_Ceramic	Caribbean_Ceramic_<1700BP	Juan Dolio	Dominican Republic	18.45	-69.41	1240K	1	4.4072	825304	F	Juan Dolio Family H (2 members) (2d: I13199-I27941)	0	0	n/a (female)	n/a (female)	n/a (female)	378	A2+(64)	[0.981,0.995]	0.106	0.008	n/a (female)	n/a (female)	n/a (female)	n/a (female)	..	..	..	..	ds.half	S13199.Y1.E1.L1	0.48689	4.4072	0.106	378	A2+(64)	[0.981,0.995]	..
I13206	I13206	916 (34)	petrous	FernandesSirakNature2020	Pinhasi, Ron	Direct: IntCal20	516	8	1419-1451 calCE (475¬±20 BP, PSUAMS-8807)	..	Dominican_JuanDolio_Ceramic	Caribbean_Ceramic_<1700BP	Juan Dolio	Dominican Republic	18.43	-69.41	1240K	1	4.38355	823245	F	n/a (no relatives detected)	47.5448	0	n/a (female)	n/a (female)	n/a (female)	425.5	C1b	[0.967,0.985]	0.098	0.01	n/a (female)	n/a (female)	n/a (female)	n/a (female)	..	..	..	..	ds.half	S13206.Y1.E1.L1	0.53236	4.38355	0.098	425.5	C1b	[0.967,0.985]	..
I13198	I13198	908 (19)	petrous	FernandesSirakNature2020	Pinhasi, Ron	Direct: IntCal20	483	31	1437-1610 calCE (415¬±20 BP, PSUAMS-7298)	..	Dominican_JuanDolio_Ceramic	Caribbean_Ceramic_<1700BP	Juan Dolio	Dominican Republic	18.45	-69.41	1240K	1	4.37945	806603	M	n/a (no relatives detected)	20.0123	0	Lazaridis caller (12/6/2020) based on Yfull 8.09 running directly on the bam	Q-M848	Q1b1a1a	463.8	A2z	[0.987,0.999]	0.082	0.41	6133	0.00418	4.593	[0.002,0.006]	..	..	..	..	ds.half	S13198.Y1.E1.L1	0.61297	4.37945	0.082	463.8	A2z	[0.987,0.999]	..
I13207	I13207	917 (E)	petrous	FernandesSirakNature2020	Pinhasi, Ron	Context: Date(s) from same site (I13196, I13208, I13199, I13201, I13206)	525	130	1200-1650 CE	..	Dominican_JuanDolio_Ceramic	Caribbean_Ceramic_<1700BP	Juan Dolio	Dominican Republic	18.43	-69.41	1240K	1	1.87843	737800	F	n/a (no relatives detected)	31.987	21.3816	n/a (female)	n/a (female)	n/a (female)	229	A2+(64)	[0.968,0.985]	0.16	0.01	n/a (female)	n/a (female)	n/a (female)	n/a (female)	..	..	..	..	ds.half	S13207.Y1.E1.L1	0.07303	1.87843	0.16	229	A2+(64)	[0.968,0.985]	..
I15973	I15973	2540 (186C) | 2541 (186C)	petrous	FernandesSirakNature2020	Pinhasi, Ron	Direct: IntCal20	635	38	1277-1384 calCE (685¬±20 BP, PSUAMS-8803)	..	Dominican_LaCaleta_Ceramic	Caribbean_Ceramic_<1700BP	La Caleta	Dominican Republic	18.45	-69.69	1240K	2	5.15289	856734	M	Dominican Republic, La Caleta Family A (2 members) (I15674 and I15973 are 2nd or 3rd degree relatives)	52.4996	0	Lazaridis caller (2/7/2021) based on Yfull 8.09 running directly on the bam	Q-BY104773	Q1b1a1a	531.655	A2e	[0.958,0.981]	0.1015	0.453854	..	0.00599	6.44086	[0.004,0.008]	..	..	..	..	ss.half,ss.half	S15973.Y1.E1.L1,S15974.Y1.E1.L1	0.65035,0.65368	2.369,2.735	..	241.30,290.30	A2e,A2e	[0.976,0.992],[0.964,0.984]	..
I15682	I15682	2528 (97)	petrous	FernandesSirakNature2020	Pinhasi, Ron	Context: Date(s) on relatives (I15977, I15593, I15679, I15678, I16687, I16174, I16180, I16539, I15677, I15051, I15050, I15665, I15971)	800	87	950-1250 CE	..	Dominican_LaCaleta_Ceramic	Caribbean_Ceramic_<1700BP	La Caleta	Dominican Republic	18.451	-69.686	1240K	1	3.51491	816000	F	Dominican Republic cross-site Family A (105 members) (1d: I28370-I28380, I28370-I25656, I28380-I25656, I15677-I27938, I23918-I15977 | mother-son: I28380-I16174, I25775/I27309-I15596, I25778-I25684, I25777-I15594, I28383-I25680 | father-daughter: I25656-I16687, I25656-I27329 | father-son: I25656-I15590 | daughter-father: I25694-I15590 | brothers: I27322-I16520/I16528 | son-father: I26889/I26891-I2…	42.1863	0	n/a (female)	n/a (female)	n/a (female)	286.6	C1b2	[0.994,1.000]	0.116	0.009	n/a (female)	n/a (female)	n/a (female)	n/a (female)	..	..	..	..	ds.half	S15682.Y1.E1.L1	0.4821	3.51491	0.116	286.6	C1b2	[0.994,1.000]	..
I15050	I15050	2505 (93A)	petrous	FernandesSirakNature2020	Pinhasi, Ron	Direct: IntCal20	849	35	1033-1158 calCE (950¬±15 BP, PSUAMS-8190)	..	Dominican_LaCaleta_Ceramic	Caribbean_Ceramic_<1700BP	La Caleta	Dominican Republic	18.451	-69.686	1240K	1	2.87331	802533	F	Dominican Republic cross-site Family A (105 members) (1d: I28370-I28380, I28370-I25656, I28380-I25656, I15677-I27938, I23918-I15977 | mother-son: I28380-I16174, I25775/I27309-I15596, I25778-I25684, I25777-I15594, I28383-I25680 | father-daughter: I25656-I16687, I25656-I27329 | father-son: I25656-I15590 | daughter-father: I25694-I15590 | brothers: I27322-I16520/I16528 | son-father: I26889/I26891-I2…	85.8679	24.9795	n/a (female)	n/a (female)	n/a (female)	236.5	A2e	[0.985,0.998]	0.154	0.008	n/a (female)	n/a (female)	n/a (female)	n/a (female)	..	..	..	..	ds.half	S15050.Y1.E1.L1	0.5688	2.87331	0.154	236.5	A2e	[0.985,0.998]	..
I15082	I15082	2158 (196B)	petrous	FernandesSirakNature2020	Pinhasi, Ron	Direct: IntCal20	673	6	1266-1290 calCE (735¬±15 BP, PSUAMS-8202)	..	Dominican_LaCaleta_Ceramic	Caribbean_Ceramic_<1700BP	La Caleta	Dominican Republic	18.451	-69.686	1240K	1	2.64133	759245	M	La Caleta Family G (4 members) (2d: I16175-I16181, I16181-I15082 | 2/3d: I23540/I25654-I16175)	23.8686	0	Lazaridis caller (2/7/2021) based on Yfull 8.09 running directly on the bam	Q-M848	Q1b1a1a	320	C1b2	[0.990,0.999]	0.155	0.406	4487	0.00731	5.221	[0.005,0.01]	..	..	..	..	ds.half	S15082.Y1.E1.L1	0.43398	2.64133	0.155	320	C1b2	[0.990,0.999]	..
I15081	I15081	2157 (196A)	petrous	FernandesSirakNature2020	Pinhasi, Ron	Direct: IntCal20	859	38	1026-1154 calCE (970¬±15 BP, PSUAMS-8192)	..	Dominican_LaCaleta_Ceramic	Caribbean_Ceramic_<1700BP	La Caleta	Dominican Republic	18.451	-69.686	1240K	1	1.60392	740536	M	n/a (no relatives detected)	72.9219	0	Lazaridis caller (2/7/2021) based on Yfull 8.09 running directly on the bam	Q-M848	Q1b1a1a	163.4	C1b2	[0.984,0.997]	0.124	0.393	2978	0.00558	3.282	[0.002,0.009]	..	..	..	..	ds.half	S15081.Y1.E1.L1	0.49515	1.60392	0.124	163.4	C1b2	[0.984,0.997]	..
I15672	I15672	1840 (203) | 1841 (203)	petrous	FernandesSirakNature2020	Pinhasi, Ron	Direct: IntCal20	867	42	1021-1154 calCE (980¬±20 BP, PSUAMS-8799)	..	Dominican_LaCaleta_Ceramic	Caribbean_Ceramic_<1700BP	La Caleta	Dominican Republic	18.451	-69.686	1240K	2	1.96777	744622	F	n/a (no relatives detected)	46.775	0	n/a (female)	n/a (female)	n/a (female)	..	C1b	..	..	0.007	n/a (female)	n/a (female)	n/a (female)	n/a (female)	..	..	..	..	ss.half,ss.half	S15672.Y1.E1.L1,S15673.Y1.E1.L1	0.53636,0.55000	0.972,1.003	..	136.60,119.90	C1b,C1b	[0.981,0.996],[0.984,0.997]	..
I15667	I15667	1835 (214C)	petrous	FernandesSirakNature2020	Pinhasi, Ron	Direct: IntCal20	516	8	1419-1451 calCE (475¬±20 BP, PSUAMS-8810)	..	Dominican_LaCaleta_Ceramic	Caribbean_Ceramic_<1700BP	La Caleta	Dominican Republic	18.451	-69.686	1240K	1	2.34662	732935	M	n/a (no relatives detected)	15.8939	0	Lazaridis caller (2/7/2021) based on Yfull 8.09 running directly on the bam	Q-M848	Q1b1a1a	300.3	C1b2	[0.982,0.996]	0.091	0.393	4440	0.00576	4.431	[0.003,0.008]	..	..	..	..	ss.half	S15667.Y1.E1.L1	0.72136	2.34662	0.091	300.3	C1b2	[0.982,0.996]	..
I15970	I15970	2537 (195)	petrous	FernandesSirakNature2020	Pinhasi, Ron	Context: Date(s) on relatives (I15977, I15593, I15679, I15678, I16687, I16174, I16180, I16539, I15677, I15051, I15050, I15665, I15971)	800	87	950-1250 CE	..	Dominican_LaCaleta_Ceramic	Caribbean_Ceramic_<1700BP	La Caleta	Dominican Republic	18.451	-69.686	1240K	1	2.9218	720624	M	Dominican Republic cross-site Family A (105 members) (1d: I28370-I28380, I28370-I25656, I28380-I25656, I15677-I27938, I23918-I15977 | mother-son: I28380-I16174, I25775/I27309-I15596, I25778-I25684, I25777-I15594, I28383-I25680 | father-daughter: I25656-I16687, I25656-I27329 | father-son: I25656-I15590 | daughter-father: I25694-I15590 | brothers: I27322-I16520/I16528 | son-father: I26889/I26891-I2…	73.3631	23.427	Lazaridis caller (2/7/2021) based on Yfull 8.09 running directly on the bam	Q-M848	Q1b1a1a	280.3	A2e	[0.969,0.988]	0.088	0.461	4513	0.00472	3.933	[0.002,0.007]	..	..	..	..	ss.half	S15970.Y1.E1.L1	0.69666	2.9218	0.088	280.3	A2e	[0.969,0.988]	..
I15978	I15978	2545 (189A)	petrous	FernandesSirakNature2020	Pinhasi, Ron	Direct: IntCal20	959	32	899-1026 calCE (1060¬±20 BP, PSUAMS-7360)	..	Dominican_LaCaleta_Ceramic	Caribbean_Ceramic_<1700BP	La Caleta	Dominican Republic	18.451	-69.686	1240K	1	2.5048	721357	M	n/a (no relatives detected)	24.1667	0	Lazaridis caller (2/7/2021) based on Yfull 8.09 running directly on the bam	Q-M848	Q1b1a1a	281.6	A2e	[0.968,0.988]	0.113	0.452	4142	0.00838	5.237	[0.005,0.012]	..	..	..	..	ss.half	S15978.Y1.E1.L1	0.57631	2.5048	0.113	281.6	A2e	[0.968,0.988]	..
I15604	I15604	1679 (72)	petrous	FernandesSirakNature2020	Pinhasi, Ron	Context: Date(s) on relatives (I15977, I15593, I15679, I15678, I16687, I16174, I16180, I16539, I15677, I15051, I15050, I15665, I15971)	800	87	950-1250 CE	..	Dominican_LaCaleta_Ceramic	Caribbean_Ceramic_<1700BP	La Caleta	Dominican Republic	18.451	-69.686	1240K	1	1.82534	726127	F	Dominican Republic cross-site Family A (105 members) (1d: I28370-I28380, I28370-I25656, I28380-I25656, I15677-I27938, I23918-I15977 | mother-son: I28380-I16174, I25775/I27309-I15596, I25778-I25684, I25777-I15594, I28383-I25680 | father-daughter: I25656-I16687, I25656-I27329 | father-son: I25656-I15590 | daughter-father: I25694-I15590 | brothers: I27322-I16520/I16528 | son-father: I26889/I26891-I2…	141.695	86.3856	n/a (female)	n/a (female)	n/a (female)	306.7	C1b2	[0.970,0.987]	0.105	0.006	n/a (female)	n/a (female)	n/a (female)	n/a (female)	..	..	..	..	ss.half	S15604.Y1.E1.L1	0.69916	1.82534	0.105	306.7	C1b2	[0.970,0.987]	..
I15977	I15977	2544 (187B)	petrous	FernandesSirakNature2020	Pinhasi, Ron	Direct: IntCal20	1002	34	893-995 calCE (1095¬±15 BP, PSUAMS-9161)	..	Dominican_LaCaleta_Ceramic	Caribbean_Ceramic_<1700BP	La Caleta	Dominican Republic	18.451	-69.686	1240K	1	2.27633	714232	F	Dominican Republic cross-site Family A (105 members) (1d: I28370-I28380, I28370-I25656, I28380-I25656, I15677-I27938, I23918-I15977 | mother-son: I28380-I16174, I25775/I27309-I15596, I25778-I25684, I25777-I15594, I28383-I25680 | father-daughter: I25656-I16687, I25656-I27329 | father-son: I25656-I15590 | daughter-father: I25694-I15590 | brothers: I27322-I16520/I16528 | son-father: I26889/I26891-I2…	40.5623	0	n/a (female)	n/a (female)	n/a (female)	248.5	C1b2	[0.970,0.989]	0.101	0.016	n/a (female)	n/a (female)	n/a (female)	n/a (female)	..	..	..	..	ss.half	S15977.Y1.E1.L1	0.6138	2.27633	0.101	248.5	C1b2	[0.970,0.989]	..
I15966	I15966	2533 (116)	petrous	FernandesSirakNature2020	Pinhasi, Ron	Direct: IntCal20	768	30	1157-1219 calCE (880¬±15 BP, PSUAMS-9157)	..	Dominican_LaCaleta_Ceramic	Caribbean_Ceramic_<1700BP	La Caleta	Dominican Republic	18.451	-69.686	1240K	1	2.50292	713223	M	n/a (no relatives detected)	33.3185	0	Lazaridis caller (2/7/2021) based on Yfull 8.09 running directly on the bam	Q-M848	Q1b1a1a	226.1	C1b2	[0.985,0.998]	0.104	0.453	4094	0.00337	2.808	[0.001,0.006]	..	..	..	..	ss.half	S15966.Y1.E1.L1	0.67008	2.50292	0.104	226.1	C1b2	[0.985,0.998]	..
I16539	I16539	2159 (193) | 2166 (193)	petrous	FernandesSirakNature2020	Pinhasi, Ron	Direct: IntCal20	858	39	1024-1155 calCE (970¬±20 BP, PSUAMS-8306)	..	Dominican_LaCaleta_Ceramic	Caribbean_Ceramic_<1700BP	La Caleta	Dominican Republic	18.451	-69.686	1240K	2	2.27817	710177	M	Dominican Republic cross-site Family A (105 members) (1d: I28370-I28380, I28370-I25656, I28380-I25656, I15677-I27938, I23918-I15977 | mother-son: I28380-I16174, I25775/I27309-I15596, I25778-I25684, I25777-I15594, I28383-I25680 | father-daughter: I25656-I16687, I25656-I27329 | father-son: I25656-I15590 | daughter-father: I25694-I15590 | brothers: I27322-I16520/I16528 | son-father: I26889/I26891-I2…	130.004	20.0677	Lazaridis caller (2/7/2021) based on Yfull 8.09 running directly on the bam	Q-M848	Q1b1a1a	264.347	A2+(64)+16189	[0.942,0.981]	0.213	0.438501	3856	0.00522	4.01538	[0.003,0.007]	..	..	..	..	ss.half,ss.half	S16539.Y1.E1.L1,S16557.Y1.E1.L1	0.703276994163424,0.711746795081217	..	0.108,0.108	..	A2+(64)+16189,A2+(64)+16189	0.985886,0.962212	..
I15971	I15971	2538 (188)	petrous	FernandesSirakNature2020	Pinhasi, Ron	Direct: IntCal20	679	9	1232-1285 calCE (750¬±15 BP, PSUAMS-9158)	..	Dominican_LaCaleta_Ceramic	Caribbean_Ceramic_<1700BP	La Caleta	Dominican Republic	18.45	-69.69	1240K	1	2.42978	710629	M	Dominican Republic cross-site Family A (105 members) (1d: I28370-I28380, I28370-I25656, I28380-I25656, I15677-I27938, I23918-I15977 | mother-son: I28380-I16174, I25775/I27309-I15596, I25778-I25684, I25777-I15594, I28383-I25680 | father-daughter: I25656-I16687, I25656-I27329 | father-son: I25656-I15590 | daughter-father: I25694-I15590 | brothers: I27322-I16520/I16528 | son-father: I26889/I26891-I2…	25.0197	0	Lazaridis caller (2/7/2021) based on Yfull 8.09 running directly on the bam	Q-M848	Q1b1a1a	184.9	A2e	[0.988,0.998]	0.114	0.452	4026	0.00549	4.223	[0.003,0.008]	..	..	..	..	ss.half	S15971.Y1.E1.L1	0.64981	2.42978	0.114	184.9	A2e	[0.988,0.998]	..
I15676	I15676	1844 (209)	petrous	FernandesSirakNature2020	Pinhasi, Ron	Direct: IntCal20	464	47	1444-1618 calCE (400¬±20 BP, PSUAMS-7390)	..	Dominican_LaCaleta_Ceramic	Caribbean_Ceramic_<1700BP	La Caleta	Dominican Republic	18.451	-69.686	1240K	1	2.38678	701260	M	n/a (no relatives detected)	27.6601	0	Lazaridis caller (2/7/2021) based on Yfull 8.09 running directly on the bam	Q-M848	Q1b1a1a	249.9	C1b2	[0.968,0.987]	0.082	0.397	4401	0.00434	3.945	[0.002,0.006]	..	..	..	..	ss.half	S15676.Y1.E1.L1	0.68835	2.38678	0.082	249.9	C1b2	[0.968,0.987]	..
I15972	I15972	2539 (186A)	petrous	FernandesSirakNature2020	Pinhasi, Ron	Direct: IntCal20	536	16	1397-1437 calCE (525¬±20 BP, PSUAMS-8802)	..	Dominican_LaCaleta_Ceramic	Caribbean_Ceramic_<1700BP	La Caleta	Dominican Republic	18.451	-69.686	1240K	1	2.48178	698793	M	La Caleta Family D (2 members) (2/3d: I25679-I15972)	18.5004	0	Lazaridis caller (2/7/2021) based on Yfull 8.09 running directly on the bam	Q-M3	Q1b1a1a	372.9	C1b2	[0.977,0.992]	0.089	0.451	4121	0.00599	4.608	[0.003,0.009]	..	..	..	..	ss.half	S15972.Y1.E1.L1	0.66292	2.48178	0.089	372.9	C1b2	[0.977,0.992]	..
I15969	I15969	2536 (190)	petrous	FernandesSirakNature2020	Pinhasi, Ron	Direct: IntCal20	995	37	893-1019 calCE (1085¬±20 BP, PSUAMS-8801)	..	Dominican_LaCaleta_Ceramic	Caribbean_Ceramic_<1700BP	La Caleta	Dominican Republic	18.451	-69.686	1240K	1	2.0999	702878	M	n/a (no relatives detected)	38.8709	0	Lazaridis caller (2/7/2021) based on Yfull 8.09 running directly on the bam	Q-M848	Q1b1a1a	241.6	C1b2	[0.955,0.982]	0.123	0.448	3668	0.00856	4.756	[0.005,0.012]	..	..	..	..	ss.half	S15969.Y1.E1.L1	0.62521	2.0999	0.123	241.6	C1b2	[0.955,0.982]	..
I15968	I15968	2535 (125)	petrous	FernandesSirakNature2020	Pinhasi, Ron	Direct: IntCal20	930	25	991-1115 calCE (1015¬±20 BP, PSUAMS-7359)	..	Dominican_LaCaleta_Ceramic	Caribbean_Ceramic_<1700BP	La Caleta	Dominican Republic	18.451	-69.686	1240K	1	1.81947	697655	F	La Caleta Family E (2 members) (3d: I26890-I15968)	184.944	61.6653	n/a (female)	n/a (female)	n/a (female)	221.3	A2e	[0.978,0.993]	0.111	0.012	n/a (female)	n/a (female)	n/a (female)	n/a (female)	..	..	..	..	ss.half	S15968.Y1.E1.L1	0.70984	1.81947	0.111	221.3	A2e	[0.978,0.993]	..
I15975	I15975	2542 (186D)	petrous	FernandesSirakNature2020	Pinhasi, Ron	Direct: IntCal20	850	42	1041-1174 calCE (920¬±15 BP, PSUAMS-9166)	..	Dominican_LaCaleta_Ceramic	Caribbean_Ceramic_<1700BP	La Caleta	Dominican Republic	18.451	-69.686	1240K	1	2.22861	692038	F	n/a (no relatives detected)	4.6326	0	n/a (female)	n/a (female)	n/a (female)	179.1	A2	[0.984,0.997]	0.104	0.016	n/a (female)	n/a (female)	n/a (female)	n/a (female)	..	..	..	..	ss.half	S15975.Y1.E1.L1	0.65388	2.22861	0.104	179.1	A2	[0.984,0.997]	..
I15674	I15674	1842 (209)	petrous	FernandesSirakNature2020	Pinhasi, Ron	Context: Date(s) from same family (I15973)	625	43	1250-1400 CE	..	Dominican_LaCaleta_Ceramic	Caribbean_Ceramic_<1700BP	La Caleta	Dominican Republic	18.45	-69.69	1240K	1	1.62827	690215	F	Dominican Republic, La Caleta Family A (2 members) (I15674 and I15973 are 2nd or 3rd degree relatives)	59.2304	0	n/a (female)	n/a (female)	n/a (female)	228.3	C1b2	[0.966,0.985]	0.086	0.008	n/a (female)	n/a (female)	n/a (female)	n/a (female)	..	..	..	..	ss.half	S15674.Y1.E1.L1	0.62222	1.62827	0.086	228.3	C1b2	[0.966,0.985]	..
I15962	I15962	2529 (98A)	petrous	FernandesSirakNature2020	Pinhasi, Ron	Direct: IntCal20	517	6	1421-1447 calCE (480¬±15 BP, PSUAMS-9155)	..	Dominican_LaCaleta_Ceramic	Caribbean_Ceramic_<1700BP	La Caleta	Dominican Republic	18.451	-69.686	1240K	1	2.04302	674346	M	n/a (no relatives detected)	82.5321	0	Lazaridis caller (2/7/2021) based on Yfull 8.09 running directly on the bam	Q-M848	Q1b1a1a	227.3	C1b2	[0.988,0.998]	0.096	0.452	3496	0.00613	3.831	[0.003,0.009]	..	..	..	..	ss.half	S15962.Y1.E1.L1	0.70651	2.04302	0.096	227.3	C1b2	[0.988,0.998]	..
I15963	I15963	2530 (98B)	petrous	FernandesSirakNature2020	Pinhasi, Ron	Direct: IntCal20	1218	37	679-823 calCE (1255¬±15 BP, PSUAMS-9156)	..	Dominican_LaCaleta_Ceramic	Caribbean_Ceramic_<1700BP	La Caleta	Dominican Republic	18.451	-69.686	1240K	1	2.21588	674447	M	n/a (no relatives detected)	53.122	0	Lazaridis caller (2/7/2021) based on Yfull 8.09 running directly on the bam	Q-M848	Q1b1a1a	184.9	C1b2	[0.986,0.997]	0.098	0.452	3690	0.00823	4.841	[0.005,0.012]	..	..	..	..	ss.half	S15963.Y1.E1.L1	0.55463	2.21588	0.098	184.9	C1b2	[0.986,0.997]	..
I15965	I15965	2532 (108)	petrous	FernandesSirakNature2020	Pinhasi, Ron	Context: Date(s) on relatives (I15977, I15593, I15679, I15678, I16687, I16174, I16180, I16539, I15677, I15051, I15050, I15665, I15971)	800	87	950-1250 CE	..	Dominican_LaCaleta_Ceramic	Caribbean_Ceramic_<1700BP	La Caleta	Dominican Republic	18.451	-69.686	1240K	1	1.91568	669521	M	Dominican Republic cross-site Family A (105 members) (1d: I28370-I28380, I28370-I25656, I28380-I25656, I15677-I27938, I23918-I15977 | mother-son: I28380-I16174, I25775/I27309-I15596, I25778-I25684, I25777-I15594, I28383-I25680 | father-daughter: I25656-I16687, I25656-I27329 | father-son: I25656-I15590 | daughter-father: I25694-I15590 | brothers: I27322-I16520/I16528 | son-father: I26889/I26891-I2…	32.4206	0	Lazaridis caller (2/7/2021) based on Yfull 8.09 running directly on the bam	Q-M848	Q1b1a1a	206.8	C1b2	[0.992,0.999]	0.113	0.45	3338	0.00687	4.294	[0.004,0.01]	..	..	..	..	ss.half	S15965.Y1.E1.L1	0.64938	1.91568	0.113	206.8	C1b2	[0.992,0.999]	..
I16519	I16519	2162 (193) | 2161 (193)	petrous	FernandesSirakNature2020	Pinhasi, Ron	Direct: IntCal20	930	19	992-1038 calCE (1010¬±15 BP, PSUAMS-8967)	..	Dominican_LaCaleta_Ceramic	Caribbean_Ceramic_<1700BP	La Caleta	Dominican Republic	18.451	-69.686	1240K	2	1.77991	666294	F	n/a (no relatives detected)	14.0259	0	n/a (female)	n/a (female)	n/a (female)	459.99	C1b2	[0.895,0.965]	0.2	0.0131291	n/a (female)	n/a (female)	n/a (female)	n/a (female)	..	..	..	..	ss.half,ss.half	S16519.Y1.E1.L1,S16527.Y1.E1.L1	0.548920306675107,0.449590163934426	..	0.104,0.101	..	C1b2,C1b2	0.995645,0.996221	..
I15668	I15668	1836 (214C)	petrous	FernandesSirakNature2020	Pinhasi, Ron	Direct: IntCal20	597	27	1318-1407 calCE (585¬±15 BP, PSUAMS-9152)	..	Dominican_LaCaleta_Ceramic	Caribbean_Ceramic_<1700BP	La Caleta	Dominican Republic	18.451	-69.686	1240K	1	1.50854	661691	F	n/a (no relatives detected)	64.4969	0	n/a (female)	n/a (female)	n/a (female)	149.9	C1b2	[0.980,0.994]	0.113	0.006	n/a (female)	n/a (female)	n/a (female)	n/a (female)	..	..	..	..	ss.half	S15668.Y1.E1.L1	0.66725	1.50854	0.113	149.9	C1b2	[0.980,0.994]	..
I15592	I15592	1667 (92)	petrous	FernandesSirakNature2020	Pinhasi, Ron	Direct: IntCal20	859	38	1026-1154 calCE (970¬±15 BP, PSUAMS-9168)	..	Dominican_LaCaleta_Ceramic	Caribbean_Ceramic_<1700BP	La Caleta	Dominican Republic	18.451	-69.686	1240K	1	1.4757	657711	M	n/a (no relatives detected)	44.8835	0	Lazaridis caller (2/7/2021) based on Yfull 8.09 running directly on the bam	Q-M848	Q1b1a1a	212	A2e	[0.973,0.990]	0.113	0.396	2802	0.0071	3.944	[0.004,0.011]	..	..	..	..	ss.half	S15592.Y1.E1.L1	0.65816	1.4757	0.113	212	A2e	[0.973,0.990]	..
I15594	I15594	1669 (82B)	petrous	FernandesSirakNature2020	Pinhasi, Ron	Context: Date(s) on relatives (I15977, I15593, I15679, I15678, I16687, I16174, I16180, I16539, I15677, I15051, I15050, I15665, I15971)	800	87	950-1250 CE	..	Dominican_LaCaleta_Ceramic	Caribbean_Ceramic_<1700BP	La Caleta	Dominican Republic	18.451	-69.686	1240K	1	1.48136	657693	F	Dominican Republic cross-site Family A (105 members) (1d: I28370-I28380, I28370-I25656, I28380-I25656, I15677-I27938, I23918-I15977 | mother-son: I28380-I16174, I25775/I27309-I15596, I25778-I25684, I25777-I15594, I28383-I25680 | father-daughter: I25656-I16687, I25656-I27329 | father-son: I25656-I15590 | daughter-father: I25694-I15590 | brothers: I27322-I16520/I16528 | son-father: I26889/I26891-I2…	55.0936	0	n/a (female)	n/a (female)	n/a (female)	195.3	A2e	[0.966,0.985]	0.108	0.007	n/a (female)	n/a (female)	n/a (female)	n/a (female)	..	..	..	..	ss.half	S15594.Y1.E1.L1	0.61051	1.48136	0.108	195.3	A2e	[0.966,0.985]	..
I15976	I15976	2543 (187A)	petrous	FernandesSirakNature2020	Pinhasi, Ron	Direct: IntCal20	1112	37	773-890 calCE (1190¬±20 BP, PSUAMS-8804)	..	Dominican_LaCaleta_Ceramic	Caribbean_Ceramic_<1700BP	La Caleta	Dominican Republic	18.451	-69.686	1240K	1	1.67761	648892	M	n/a (no relatives detected)	33.6992	0	Lazaridis caller (2/7/2021) based on Yfull 8.09 running directly on the bam	Q-M848	Q1b1a1a	231.1	C1b2	[0.969,0.989]	0.118	0.444	2951	0.00826	4.347	[0.005,0.012]	..	..	..	..	ss.half	S15976.Y1.E1.L1	0.58208	1.67761	0.118	231.1	C1b2	[0.969,0.989]	..
I15600	I15600	1675 (90B (A and B appear to belong to 2 different individuals)) | P7655 (148B)	petrous	FernandesSirakNature2020	Pinhasi, Ron	Direct: IntCal20	1217	40	675-823 calCE (1260¬±20 BP, PSUAMS-8979)	..	Dominican_LaCaleta_Ceramic	Caribbean_Ceramic_<1700BP	La Caleta	Dominican Republic	18.451	-69.686	1240K	1	1.46041	644475	M	La Caleta Family J (2 members) (son-father: I23542/I15600-I27318)	49.5336	0	Lazaridis caller (5/24/2021) based on Yfull 8.09 running directly on the bam	Q-M848	Q1b1a1a	192.2	C1b	[0.977,0.991]	0.129	0.398	2790	0.00833	4.165	[0.004,0.012]	..	..	..	..	ss.half	S15600.Y1.E1.L1	0.6868	1.46041	0.129	192.2	C1b	[0.977,0.991]	..
I15597	I15597	1672 (74A)	petrous	FernandesSirakNature2020	Pinhasi, Ron	Context: Date(s) on members of same family (I17906, I15601)	1175	72	650-900 CE	..	Dominican_LaCaleta_Ceramic	Caribbean_Ceramic_<1700BP	La Caleta	Dominican Republic	18.45	-69.69	1240K	1	1.26239	634678	F	Dominican Republic Cross-Site Family D (5 members) (At Atajadizo I17903-I17906 have a father-son relationship, and at La Caleta I15601-I15602-I15597 are all mutually detected as 2nd or 3rd degree relatives. The two sites are related through La Caleta individual I15601 who is a 2nd degree relative of I17906 and a 3rd degree relative of I17903)	41.9502	0	n/a (female)	n/a (female)	n/a (female)	171.4	C1b2	[0.986,0.998]	0.133	0.006	n/a (female)	n/a (female)	n/a (female)	n/a (female)	..	..	..	..	ss.half	S15597.Y1.E1.L1	0.63882	1.26239	0.133	171.4	C1b2	[0.986,0.998]	..
I15602	I15602	1677 (88B)	petrous	FernandesSirakNature2020	Pinhasi, Ron	Context: Date(s) on members of same family (I17906, I15601)	1175	72	650-900 CE	..	Dominican_LaCaleta_Ceramic	Caribbean_Ceramic_<1700BP	La Caleta	Dominican Republic	18.45	-69.69	1240K	1	1.18973	628830	M	Dominican Republic Cross-Site Family D (5 members) (At Atajadizo I17903-I17906 have a father-son relationship, and at La Caleta I15601-I15602-I15597 are all mutually detected as 2nd or 3rd degree relatives. The two sites are related through La Caleta individual I15601 who is a 2nd degree relative of I17906 and a 3rd degree relative of I17903)	46.6624	0	Lazaridis caller (2/7/2021) based on Yfull 8.09 running directly on the bam	Q-M848	Q1b1a1a	137.3	C1b2	[0.979,0.995]	0.135	0.392	2109	0.00335	1.861	[0,0.007]	..	..	..	..	ss.half	S15602.Y1.E1.L1	0.61012	1.18973	0.135	137.3	C1b2	[0.979,0.995]	..
I15678	I15678	1846 (208)	petrous	FernandesSirakNature2020	Pinhasi, Ron	Direct: IntCal20	970	36	899-1023 calCE (1070¬±15 BP, PSUAMS-9154)	..	Dominican_LaCaleta_Ceramic	Caribbean_Ceramic_<1700BP	La Caleta	Dominican Republic	18.451	-69.686	1240K	1	1.17811	628219	M	Dominican Republic cross-site Family A (105 members) (1d: I28370-I28380, I28370-I25656, I28380-I25656, I15677-I27938, I23918-I15977 | mother-son: I28380-I16174, I25775/I27309-I15596, I25778-I25684, I25777-I15594, I28383-I25680 | father-daughter: I25656-I16687, I25656-I27329 | father-son: I25656-I15590 | daughter-father: I25694-I15590 | brothers: I27322-I16520/I16528 | son-father: I26889/I26891-I2…	74.1201	26.5168	Lazaridis caller (2/7/2021) based on Yfull 8.09 running directly on the bam	Q-M3	Q1b1a1a	195.4	C1b2	[0.959,0.985]	0.135	0.387	2093	0.0101	3.741	[0.005,0.015]	..	..	..	..	ss.half	S15678.Y1.E1.L1	0.64903	1.17811	0.135	195.4	C1b2	[0.959,0.985]	..
I15051	I15051	2506 (93B)	petrous	FernandesSirakNature2020	Pinhasi, Ron	Direct: IntCal20	852	36	1030-1155 calCE (960¬±15 BP, PSUAMS-8191)	..	Dominican_LaCaleta_Ceramic	Caribbean_Ceramic_<1700BP	La Caleta	Dominican Republic	18.451	-69.686	1240K	1	0.880824	587590	M	Dominican Republic cross-site Family A (105 members) (1d: I28370-I28380, I28370-I25656, I28380-I25656, I15677-I27938, I23918-I15977 | mother-son: I28380-I16174, I25775/I27309-I15596, I25778-I25684, I25777-I15594, I28383-I25680 | father-daughter: I25656-I16687, I25656-I27329 | father-son: I25656-I15590 | daughter-father: I25694-I15590 | brothers: I27322-I16520/I16528 | son-father: I26889/I26891-I2…	99.9191	0	Lazaridis caller (2/7/2021) based on Yfull 8.09 running directly on the bam	Q-BY104773	Q1b1a1a	72.82	A2e	[0.977,0.994]	0.08	0.384	1352	0.0052	1.857	[0,0.011]	..	..	..	..	ds.half	S15051.Y1.E1.L1	0.41294	0.880824	0.08	72.82	A2e	[0.977,0.994]	..
I15601	I15601	1676 (88A)	petrous	FernandesSirakNature2020	Pinhasi, Ron	Direct: IntCal20	1228	34	667-774 calCE (1290¬±20 BP, PSUAMS-7358)	..	Dominican_LaCaleta_Ceramic	Caribbean_Ceramic_<1700BP	La Caleta	Dominican Republic	18.45	-69.69	1240K	1	1.16059	607319	M	Dominican Republic Cross-Site Family D (5 members) (At Atajadizo I17903-I17906 have a father-son relationship, and at La Caleta I15601-I15602-I15597 are all mutually detected as 2nd or 3rd degree relatives. The two sites are related through La Caleta individual I15601 who is a 2nd degree relative of I17906 and a 3rd degree relative of I17903)	31.3876	0	Lazaridis caller (2/7/2021) based on Yfull 8.09 running directly on the bam	Q-M3	Q1b1a1a	134	C1b2	..	0.129	0.396	2009	0.0102	3.778	[0.005,0.015]	..	..	..	..	ss.half	S15601.Y1.E1.L1	0.59202	1.16059	0.129	134	C1b2	..	..
I15595	I15595	1670 (91A)	petrous	FernandesSirakNature2020	Pinhasi, Ron	Direct: IntCal20; R_combine	1301	11	609-665 calCE (1388¬±15 BP) [R_combine: (1415¬±20 BP, PSUAMS-11043), (1360¬±20 BP, PSUAMS-7357)]	..	Dominican_LaCaleta_Ceramic	Caribbean_Ceramic_<1700BP	La Caleta	Dominican Republic	18.451	-69.686	1240K	1	1.17597	597469	M	Dominican Republic cross-site Family A (105 members) (1d: I28370-I28380, I28370-I25656, I28380-I25656, I15677-I27938, I23918-I15977 | mother-son: I28380-I16174, I25775/I27309-I15596, I25778-I25684, I25777-I15594, I28383-I25680 | father-daughter: I25656-I16687, I25656-I27329 | father-son: I25656-I15590 | daughter-father: I25694-I15590 | brothers: I27322-I16520/I16528 | son-father: I26889/I26891-I2…	30.3436	0	Lazaridis caller (2/7/2021) based on Yfull 8.09 running directly on the bam	Q-M848	Q1b1a1a	132.9	C1b2	[0.986,0.999]	0.119	0.392	2104	0.00449	2.494	[0.001,0.008]	..	..	..	..	ss.half	S15595.Y1.E1.L1	0.72186	1.17597	0.119	132.9	C1b2	[0.986,0.999]	..
I15675	I15675	1843 (209)	petrous	FernandesSirakNature2020	Pinhasi, Ron	Context: Date(s) on relatives (I15977, I15593, I15679, I15678, I16687, I16174, I16180, I16539, I15677, I15051, I15050, I15665, I15971)	800	87	950-1250 CE	..	Dominican_LaCaleta_Ceramic	Caribbean_Ceramic_<1700BP	La Caleta	Dominican Republic	18.451	-69.686	1240K	1	1.00781	590906	M	Dominican Republic cross-site Family A (105 members) (1d: I28370-I28380, I28370-I25656, I28380-I25656, I15677-I27938, I23918-I15977 | mother-son: I28380-I16174, I25775/I27309-I15596, I25778-I25684, I25777-I15594, I28383-I25680 | father-daughter: I25656-I16687, I25656-I27329 | father-son: I25656-I15590 | daughter-father: I25694-I15590 | brothers: I27322-I16520/I16528 | son-father: I26889/I26891-I2…	126.343	48.2502	Lazaridis caller (2/7/2021) based on Yfull 8.09 running directly on the bam	Q-M3	Q1b1a1a	130.3	A2e	[0.951,0.976]	0.125	0.391	1680	0.00896	3.09	[0.003,0.015]	..	..	..	..	ss.half	S15675.Y1.E1.L1	0.61908	1.00781	0.125	130.3	A2e	[0.951,0.976]	..
I16176	I16176	2512 (114B)	petrous	FernandesSirakNature2020	Pinhasi, Ron	Direct: IntCal20	694	16	1226-1279 calCE (770¬±20 BP, PSUAMS-8972)	..	Dominican_LaCaleta_Ceramic	Caribbean_Ceramic_<1700BP	La Caleta	Dominican Republic	18.451	-69.686	1240K	1	1.13007	583720	M	n/a (no relatives detected)	24.9015	0	Lazaridis caller (2/7/2021) based on Yfull 8.09 running directly on the bam	Q-M3	Q1b1a1a	131.9	A2e	[0.955,0.978]	0.121	0.426	1812	0.00967	3.334	[0.004,0.015]	..	..	..	..	ss.half	S16176.Y1.E1.L1	0.67182	1.13007	0.121	131.9	A2e	[0.955,0.978]	..
I16174	I16174	2510 (110)	petrous	FernandesSirakNature2020	Pinhasi, Ron	Direct: IntCal20	894	44	993-1151 calCE (995¬±20 BP, PSUAMS-8805)	..	Dominican_LaCaleta_Ceramic	Caribbean_Ceramic_<1700BP	La Caleta	Dominican Republic	18.451	-69.686	1240K	1	1.23321	579229	M	Dominican Republic cross-site Family A (105 members) (1d: I28370-I28380, I28370-I25656, I28380-I25656, I15677-I27938, I23918-I15977 | mother-son: I28380-I16174, I25775/I27309-I15596, I25778-I25684, I25777-I15594, I28383-I25680 | father-daughter: I25656-I16687, I25656-I27329 | father-son: I25656-I15590 | daughter-father: I25694-I15590 | brothers: I27322-I16520/I16528 | son-father: I26889/I26891-I2…	10.943	0	Lazaridis caller (2/7/2021) based on Yfull 8.09 running directly on the bam	Q-M848	Q1b1a1a	147.1	C1b2	[0.991,0.999]	0.107	0.432	2092	0.0126	4.5	[0.007,0.018]	..	..	..	..	ss.half	S16174.Y1.E1.L1	0.72262	1.23321	0.107	147.1	C1b2	[0.991,0.999]	..
I16173	I16173	2509 (104)	petrous	FernandesSirakNature2020	Pinhasi, Ron	Context: Date(s) on relatives (I15977, I15593, I15679, I15678, I16687, I16174, I16180, I16539, I15677, I15051, I15050, I15665, I15971)	800	87	950-1250 CE	..	Dominican_LaCaleta_Ceramic	Caribbean_Ceramic_<1700BP	La Caleta	Dominican Republic	18.45	-69.69	1240K	1	1.02414	561537	M	Dominican Republic cross-site Family A (105 members) (1d: I28370-I28380, I28370-I25656, I28380-I25656, I15677-I27938, I23918-I15977 | mother-son: I28380-I16174, I25775/I27309-I15596, I25778-I25684, I25777-I15594, I28383-I25680 | father-daughter: I25656-I16687, I25656-I27329 | father-son: I25656-I15590 | daughter-father: I25694-I15590 | brothers: I27322-I16520/I16528 | son-father: I26889/I26891-I2…	78.2787	0	Lazaridis caller (2/7/2021) based on Yfull 8.09 running directly on the bam	Q-M848	Q1b1a1a	151.4	C1b2	[0.987,0.998]	0.099	0.428	1668	0.00283	1.286	[0,0.007]	..	..	..	..	ss.half	S16173.Y1.E1.L1	0.688	1.02414	0.099	151.4	C1b2	[0.987,0.998]	..
I15587	I15587	2527 (95)	petrous	FernandesSirakNature2020	Pinhasi, Ron	Context: Date(s) on relatives (I15977, I15593, I15679, I15678, I16687, I16174, I16180, I16539, I15677, I15051, I15050, I15665, I15971)	800	87	950-1250 CE	..	Dominican_LaCaleta_Ceramic	Caribbean_Ceramic_<1700BP	La Caleta	Dominican Republic	18.451	-69.686	1240K	1	1.0241	571994	M	Dominican Republic cross-site Family A (105 members) (1d: I28370-I28380, I28370-I25656, I28380-I25656, I15677-I27938, I23918-I15977 | mother-son: I28380-I16174, I25775/I27309-I15596, I25778-I25684, I25777-I15594, I28383-I25680 | father-daughter: I25656-I16687, I25656-I27329 | father-son: I25656-I15590 | daughter-father: I25694-I15590 | brothers: I27322-I16520/I16528 | son-father: I26889/I26891-I2…	29.4394	0	Lazaridis caller (2/7/2021) based on Yfull 8.09 running directly on the bam	Q-M848	Q1b1a1a	116.9	A2e	[0.956,0.979]	0.139	0.397	1754	0.011	3.548	[0.005,0.017]	..	..	..	..	ss.half	S15587.Y1.E1.L1	0.31999	1.0241	0.139	116.9	A2e	[0.956,0.979]	..
I16180	I16180	2516 (124)	petrous	FernandesSirakNature2020	Pinhasi, Ron	Direct: IntCal20	862	41	1023-1154 calCE (975¬±20 BP, PSUAMS-8966)	..	Dominican_LaCaleta_Ceramic	Caribbean_Ceramic_<1700BP	La Caleta	Dominican Republic	18.451	-69.686	1240K	1	1.0428	548613	M	Dominican Republic cross-site Family A (105 members) (1d: I28370-I28380, I28370-I25656, I28380-I25656, I15677-I27938, I23918-I15977 | mother-son: I28380-I16174, I25775/I27309-I15596, I25778-I25684, I25777-I15594, I28383-I25680 | father-daughter: I25656-I16687, I25656-I27329 | father-son: I25656-I15590 | daughter-father: I25694-I15590 | brothers: I27322-I16520/I16528 | son-father: I26889/I26891-I2…	132.765	53.8856	Lazaridis caller (2/7/2021) based on Yfull 8.09 running directly on the bam	Q-M3	Q1b1a1a	130.5	A2e	[0.950,0.999]	0.11	0.432	1652	0.0123	3.844	[0.006,0.019]	..	..	..	..	ss.half	S16180.Y1.E1.L1	0.68131	1.0428	0.11	130.5	A2e	[0.950,0.999]	..
I15679	I15679	1847 (197)	petrous	FernandesSirakNature2020	Pinhasi, Ron	Direct: IntCal20	974	38	897-1024 calCE (1070¬±20 BP, PSUAMS-8800)	..	Dominican_LaCaleta_Ceramic	Caribbean_Ceramic_<1700BP	La Caleta	Dominican Republic	18.451	-69.686	1240K	1	0.926022	544169	F	Dominican Republic cross-site Family A (105 members) (1d: I28370-I28380, I28370-I25656, I28380-I25656, I15677-I27938, I23918-I15977 | mother-son: I28380-I16174, I25775/I27309-I15596, I25778-I25684, I25777-I15594, I28383-I25680 | father-daughter: I25656-I16687, I25656-I27329 | father-son: I25656-I15590 | daughter-father: I25694-I15590 | brothers: I27322-I16520/I16528 | son-father: I26889/I26891-I2…	60.5077	0	n/a (female)	n/a (female)	n/a (female)	146.2	A2h	[0.978,0.995]	0.099	0.007	n/a (female)	n/a (female)	n/a (female)	n/a (female)	..	..	..	..	ss.half	S15679.Y1.E1.L1	0.29132	0.926022	0.099	146.2	A2h	[0.978,0.995]	..
I15598	I15598	1673 (74B)	petrous	FernandesSirakNature2020	Pinhasi, Ron	Context: Date(s) on relatives (I15977, I15593, I15679, I15678, I16687, I16174, I16180, I16539, I15677, I15051, I15050, I15665, I15971)	800	87	950-1250 CE	..	Dominican_LaCaleta_Ceramic	Caribbean_Ceramic_<1700BP	La Caleta	Dominican Republic	18.451	-69.686	1240K	1	0.805094	527320	F	Dominican Republic cross-site Family A (105 members) (1d: I28370-I28380, I28370-I25656, I28380-I25656, I15677-I27938, I23918-I15977 | mother-son: I28380-I16174, I25775/I27309-I15596, I25778-I25684, I25777-I15594, I28383-I25680 | father-daughter: I25656-I16687, I25656-I27329 | father-son: I25656-I15590 | daughter-father: I25694-I15590 | brothers: I27322-I16520/I16528 | son-father: I26889/I26891-I2…	148.737	0	n/a (female)	n/a (female)	n/a (female)	108.9	A2e	[0.959,0.981]	0.135	0.008	n/a (female)	n/a (female)	n/a (female)	n/a (female)	..	..	..	..	ss.half	S15598.Y1.E1.L1	0.55421	0.805094	0.135	108.9	A2e	[0.959,0.981]	..
I16556	I16556	2160 (193)	petrous	FernandesSirakNature2020	Pinhasi, Ron	Context: Date(s) on relatives (I15977, I15593, I15679, I15678, I16687, I16174, I16180, I16539, I15677, I15051, I15050, I15665, I15971)	800	87	950-1250 CE	..	Dominican_LaCaleta_Ceramic	Caribbean_Ceramic_<1700BP	La Caleta	Dominican Republic	18.451	-69.686	1240K	1	1.02536	508487	F	Dominican Republic cross-site Family A (105 members) (1d: I28370-I28380, I28370-I25656, I28380-I25656, I15677-I27938, I23918-I15977 | mother-son: I28380-I16174, I25775/I27309-I15596, I25778-I25684, I25777-I15594, I28383-I25680 | father-daughter: I25656-I16687, I25656-I27329 | father-son: I25656-I15590 | daughter-father: I25694-I15590 | brothers: I27322-I16520/I16528 | son-father: I26889/I26891-I2…	89.7328	0	n/a (female)	n/a (female)	n/a (female)	145.5	C1b2	[0.986,0.998]	0.1	0.0130297	n/a (female)	n/a (female)	n/a (female)	n/a (female)	..	..	..	..	ss.half	S16556.Y1.E1.L1	0.666941	1.02536	0.1	145.5	C1b2	[0.986,0.998]	..
I16175	I16175	2511 (114A)	petrous	FernandesSirakNature2020	Pinhasi, Ron	Context: Date(s) on relative I15082	675	43	1200-1350 CE	..	Dominican_LaCaleta_Ceramic	Caribbean_Ceramic_<1700BP	La Caleta	Dominican Republic	18.451	-69.686	1240K	1	0.796671	492650	F	La Caleta Family G (4 members) (2d: I16175-I16181, I16181-I15082 | 2/3d: I23540/I25654-I16175)	34.1813	0	n/a (female)	n/a (female)	n/a (female)	100.5	C1b2	[0.983,0.997]	0.125	0.014	n/a (female)	n/a (female)	n/a (female)	n/a (female)	..	..	..	..	ss.half	S16175.Y1.E1.L1	0.53529	0.796671	0.125	100.5	C1b2	[0.983,0.997]	..
I15591	I15591	1666 (81)	petrous	FernandesSirakNature2020	Pinhasi, Ron	Direct: IntCal20	615	39	1282-1389 calCE (665¬±20 BP, PSUAMS-8798)	..	Dominican_LaCaleta_Ceramic	Caribbean_Ceramic_<1700BP	La Caleta	Dominican Republic	18.451	-69.686	1240K	1	0.969087	487449	M	n/a (no relatives detected)	41.7424	0	Lazaridis caller (2/7/2021) based on Yfull 8.09 running directly on the bam	Q-M848	Q1b1a1a	97.04	C1b2	[0.985,0.997]	0.116	0.4	1493	0.00755	2.696	[0.002,0.013]	..	..	..	..	ss.half	S15591.Y1.E1.L1	0.66376	0.969087	0.116	97.04	C1b2	[0.985,0.997]	..
I15593	I15593	1668 (82A)	petrous	FernandesSirakNature2020	Pinhasi, Ron	Direct: IntCal20	974	38	897-1024 calCE (1070¬±20 BP, PSUAMS-8808)	..	Dominican_LaCaleta_Ceramic	Caribbean_Ceramic_<1700BP	La Caleta	Dominican Republic	18.451	-69.686	1240K	1	0.63613	460415	F	Dominican Republic cross-site Family A (105 members) (1d: I28370-I28380, I28370-I25656, I28380-I25656, I15677-I27938, I23918-I15977 | mother-son: I28380-I16174, I25775/I27309-I15596, I25778-I25684, I25777-I15594, I28383-I25680 | father-daughter: I25656-I16687, I25656-I27329 | father-son: I25656-I15590 | daughter-father: I25694-I15590 | brothers: I27322-I16520/I16528 | son-father: I26889/I26891-I2…	140.234	43.8188	n/a (female)	n/a (female)	n/a (female)	97.32	A2	[0.983,0.996]	0.133	0.007	n/a (female)	n/a (female)	n/a (female)	n/a (female)	..	..	..	..	ss.half	S15593.Y1.E1.L1	0.42106	0.63613	0.133	97.32	A2	[0.983,0.996]	..
I15665	I15665	1833 (209)	petrous	FernandesSirakNature2020	Pinhasi, Ron	Direct: IntCal20	723	24	1176-1267 calCE (830¬±20 BP, PSUAMS-8809)	..	Dominican_LaCaleta_Ceramic	Caribbean_Ceramic_<1700BP	La Caleta	Dominican Republic	18.451	-69.686	1240K	1	0.593841	438660	F	Dominican Republic cross-site Family A (105 members) (1d: I28370-I28380, I28370-I25656, I28380-I25656, I15677-I27938, I23918-I15977 | mother-son: I28380-I16174, I25775/I27309-I15596, I25778-I25684, I25777-I15594, I28383-I25680 | father-daughter: I25656-I16687, I25656-I27329 | father-son: I25656-I15590 | daughter-father: I25694-I15590 | brothers: I27322-I16520/I16528 | son-father: I26889/I26891-I2…	89.7753	0	n/a (female)	n/a (female)	n/a (female)	72.55	C1b2	[0.990,0.999]	0.142	0.008	n/a (female)	n/a (female)	n/a (female)	n/a (female)	..	..	..	..	ss.half	S15665.Y1.E1.L1	0.43136	0.593841	0.142	72.55	C1b2	[0.990,0.999]	..
I15599	I15599	1674 (90A (A and B appear to belong to 2 different individuals))	petrous	FernandesSirakNature2020	Pinhasi, Ron	Context: Date(s) on relatives (I15977, I15593, I15679, I15678, I16687, I16174, I16180, I16539, I15677, I15051, I15050, I15665, I15971)	800	87	950-1250 CE	..	Dominican_LaCaleta_Ceramic	Caribbean_Ceramic_<1700BP	La Caleta	Dominican Republic	18.451	-69.686	1240K	1	0.404056	342067	M	Dominican Republic cross-site Family A (105 members) (1d: I28370-I28380, I28370-I25656, I28380-I25656, I15677-I27938, I23918-I15977 | mother-son: I28380-I16174, I25775/I27309-I15596, I25778-I25684, I25777-I15594, I28383-I25680 | father-daughter: I25656-I16687, I25656-I27329 | father-son: I25656-I15590 | daughter-father: I25694-I15590 | brothers: I27322-I16520/I16528 | son-father: I26889/I26891-I2…	n/a (too few SNPs)	n/a (too few SNPs)	Lazaridis caller (5/24/2021) based on Yfull 8.09 running directly on the bam	Q-M3	Q1b1a1a	..	..	..	0.124	0.395	369	0.0115	1.769	[0,0.024]	..	..	..	..	ss.half	S15599.Y1.E1.L1	0.21891	0.404056	0.124	..	..	..	..
I16181	I16181	2517 (106)	petrous	FernandesSirakNature2020	Pinhasi, Ron	Context: Date(s) on relative I15082	675	43	1200-1350 CE	..	Dominican_LaCaleta_Ceramic	Caribbean_Ceramic_<1700BP	La Caleta	Dominican Republic	18.451	-69.686	1240K	1	0.334574	291947	M	La Caleta Family G (4 members) (2d: I16175-I16181, I16181-I15082 | 2/3d: I23540/I25654-I16175)	n/a (too few SNPs)	n/a (too few SNPs)	Lazaridis caller (5/24/2021) based on Yfull 8.09 running directly on the bam	Q-M3	Q1b1a1a	65.4	C1b2	[0.991,1.000]	0.096	0.417	288	0.004	0.714	[0,0.015]	..	..	..	..	ss.half	S16181.Y1.E1.L1	0.30684	0.334574	0.096	65.4	C1b2	[0.991,1.000]	..
I7970	I7970	LAUN_7/6 (Trinchera G, Pozo 7, Entierro 6)	petrous	FernandesSirakNature2020	Pinhasi, Ron	Direct: IntCal20	600	26	1309-1403 calCE (595¬±15 BP, PSUAMS-8188)	..	Dominican_LaUnion_Ceramic	Caribbean_Ceramic_<1700BP	La Union	Dominican Republic	19.8	-70.69	1240K	1	3.87409	882536	M	n/a (no relatives detected)	27.4129	0	Lazaridis caller (12/6/2020) based on Yfull 8.09 running directly on the bam	Q-M848	Q1b1a1a	114	C1b2	[0.991,0.998]	0.091	0.416	6083	0.005414	5.04968	[0.003,0.008]	..	..	..	..	ds.half	S7970.E1.L1	0.6235	3.87409	0.091	114	C1b2	[0.991,0.998]	..
I7971	I7971	LAUN_8/7 (Trinchera G, Pozo 8, Entierro 7)	petrous	FernandesSirakNature2020	Pinhasi, Ron	Direct: IntCal20	624	40	1278-1388 calCE (675¬±20 BP, PSUAMS-8795)	..	Dominican_LaUnion_Ceramic	Caribbean_Ceramic_<1700BP	La Union	Dominican Republic	19.8	-70.69	1240K	1	4.39888	875788	F	n/a (no relatives detected)	25.1076	0	n/a (female)	n/a (female)	n/a (female)	123	A2	[0.983,0.992]	0.098	0.012	n/a (female)	n/a (female)	n/a (female)	n/a (female)	..	..	..	..	ds.half	S7971.E1.L1	0.6074	4.39888	0.098	123	A2	[0.983,0.992]	..
I7969	I7969	LAUN_2/6 (Trinchera G, Pozo 2, Entierro 6)	petrous	FernandesSirakNature2020	Pinhasi, Ron	Direct: IntCal20	604	33	1296-1394 calCE (635¬±15 BP, PSUAMS-7285)	..	Dominican_LaUnion_Ceramic	Caribbean_Ceramic_<1700BP	La Union	Dominican Republic	19.8	-70.69	1240K	1	3.48943	841328	M	n/a (no relatives detected)	31.6346	0	Lazaridis caller (12/6/2020) based on Yfull 8.09 running directly on the bam	Q-M848	Q1b1a1a	139	C5b	[0.991,0.998]	0.112	0.417	5243	0.005584	4.91729	[0.003,0.008]	..	..	..	..	ds.half	S7969.E1.L1	0.7148	3.48943	0.112	139	C5b	[0.991,0.998]	..
I14991	I14991	2350 (Sep.1)	petrous	FernandesSirakNature2020	Pinhasi, Ron	Direct: IntCal20	614	39	1282-1388 calCE (665¬±15 BP, PSUAMS-8180)	..	Dominican_LomaPerenal_Ceramic	Caribbean_Ceramic_<1700BP	Loma Perenal	Dominican Republic	19.88	-71.06	1240K	1	4.03219	799678	M	n/a (no relatives detected)	0	0	Lazaridis caller (12/6/2020) based on Yfull 8.09 running directly on the bam	Q-M3	Q1b1a1a	304.3	C1b	[0.988,0.998]	0.113	0.413	5926	0.00305	3.588	[0.001,0.005]	..	..	..	..	ds.half	S14991.Y1.E1.L1	..	4.03219	0.113	304.3	C1b	[0.988,0.998]	..
I14994	I14994	2353 (Ind. A)	petrous	FernandesSirakNature2020	Pinhasi, Ron	Direct: IntCal20	703	15	1222-1273 calCE (793¬±20 BP, DSH-7155)	..	Dominican_LosCorniel_Ceramic	Caribbean_Ceramic_<1700BP	Los Corniel	Dominican Republic	19.83	-71.22	1240K	1	3.75427	794609	F	n/a (no relatives detected)	22.8439	0	n/a (female)	n/a (female)	n/a (female)	352.9	A2+(64)	[0.993,1.000]	0.131	0.01	n/a (female)	n/a (female)	n/a (female)	n/a (female)	..	..	..	..	ds.half	S14994.Y1.E1.L1	..	3.75427	0.131	352.9	A2+(64)	[0.993,1.000]	..
I14992	I14992	2351 (Ind. A) | 2352 (Ind. D)	petrous	FernandesSirakNature2020	Pinhasi, Ron	Direct: IntCal20	543	21	1327-1433 calCE (536¬±18 BP, DSH-7159)	..	Dominican_LosMuertos_Ceramic	Caribbean_Ceramic_<1700BP	Los Muertos	Dominican Republic	19.79	-71.18	1240K	2	6.8421	900235	M	n/a (no relatives detected)	18.2032	0	Lazaridis caller (12/6/2020) based on Yfull 8.09 running directly on the bam	Q-M3	Q1b1a1a	..	C1b	..	..	0.413	..	0.00347	5.02899	[0.002,0.005]	..	..	..	..	ds.half,ds.half	S14992.Y1.E1.L1,S14993.Y1.E1.L1	,	..	0.154,0.174	..	C1b,C1b	..	..
I7974	I7974	MCAO_21	petrous	FernandesSirakNature2020	Pinhasi, Ron	Direct: IntCal20	1002	34	892-995 calCE (1095¬±20 BP, PSUAMS-7287)	..	Dominican_Macao_Ceramic	Caribbean_Ceramic_<1700BP	Macao	Dominican Republic	18.74	-69.33	1240K	1	4.26223	879356	F	Macao Family A (6 members) (1d: I23474-I7973 | 2d: I7976-I7973 | 2/3d: I7974-I23479, I7972-I7974, I7972-I7976)	21.9005	0	n/a (female)	n/a (female)	n/a (female)	159	C5b	[0.986,0.995]	0.108	0.011	n/a (female)	n/a (female)	n/a (female)	n/a (female)	..	..	..	..	ds.half	S7974.E1.L1	0.5921	4.26223	0.108	159	C5b	[0.986,0.995]	..
I7973	I7973	MCAO_20.1	petrous	FernandesSirakNature2020	Pinhasi, Ron	Direct: IntCal20	849	35	1033-1158 calCE (950¬±15 BP, PSUAMS-7286)	..	Dominican_Macao_Ceramic	Caribbean_Ceramic_<1700BP	Macao	Dominican Republic	18.74	-69.33	1240K	1	2.7105	857133	M	Macao Family A (6 members) (1d: I23474-I7973 | 2d: I7976-I7973 | 2/3d: I7974-I23479, I7972-I7974, I7972-I7976)	179.534	66.0526	Lazaridis caller (12/6/2020) based on Yfull 8.09 running directly on the bam	Q-M848	Q1b1a1a	168	C5b	[0.997,1.000]	0.121	0.419	4825	0.004408	3.7139	[0.002,0.007]	..	..	..	..	ds.half	S7973.E1.L1	0.1872	2.7105	0.121	168	C5b	[0.997,1.000]	..
I12575	I12575	4936/ANTPA.000159 (Individual 1) (Section 8, Trench B, Diale #1, Individual 1) | 4936/ANTPA.000157 (Burial #2, Section B, Trench B, Diale #1)	petrous	FernandesSirakNature2020	Colten, Roger	Context: Archaeological - Period	950	115	800-1200 CE	..	Haiti_Diale1_Ceramic	Caribbean_Ceramic_<1700BP	Diale	Haiti	19.66	-71.84	1240K	2	5.30867	976436	F	Haiti, Diale Family A (2 members) (I12575-I12756 have a 2d relationship)	47.8915	0	n/a (female)	n/a (female)	n/a (female)	..	D1	..	..	0.015	n/a (female)	n/a (female)	n/a (female)	n/a (female)	..	..	..	..	ds.half,ds.half	S12575.E1.L1,S12577.E1.L1	0.63238,0.57669	2.800,2.510	0.098,0.102	365.00,280.80	D1,D1	[0.99..,1.000],[0.984,0.997]	..
I12576	I12576	4936/ANTPA.000159 (Individual 2) (Section 8, Trench B, Diale #1, Individual 2)	petrous	FernandesSirakNature2020	Colten, Roger	Context: Archaeological - Period	950	115	800-1200 CE	..	Haiti_Diale1_Ceramic	Caribbean_Ceramic_<1700BP	Diale	Haiti	19.66	-71.84	1240K	1	3.82326	898529	M	Haiti, Diale Family A (2 members) (I12575-I12756 have a 2d relationship)	17.7235	0	Lazaridis caller (12/6/2020) based on Yfull 8.09 running directly on the bam	Q-M848	Q1b1a1a	296.6	D1	[0.982,0.997]	0.069	0.461	7123	0.00558	5.636	[0.004,0.008]	..	..	..	..	ds.half	S12576.E1.L1	0.66942	3.82326	0.069	296.6	D1	[0.982,0.997]	..
CO154	CO154	CO154	tooth	PopovicBacaSciAdv2021	Popovic, Danijela; Baca, Mateusz	Direct: SHCal20	388	38	1499-1632 calCE (366¬±14 BP, Wk-50224)	..	Peru_Antaura_Tiwanaku	Peru_<1800BP	Antaura	Peru	-15.6852	-72.6218	1240K	..	..	683495	F	n/a (no relatives detected)	..	..	n/a (female)	n/a (female)	n/a (female)	..	A2d1	[0.97,0.99]	0.05	..	n/a (Female)	n/a (Female)	n/a (Female)	n/a (Female)	0	0.007	..	0.007	..	..	..	..	..	..	..	..	..
I2544	I2544	CGC1	tooth (molar)	NakatsukaCell2020	Fehren-Schmitz, Lars	Context: Archaeological - Period	675	101	1100-1450 CE	..	Peru_Chanka_LIP	Peru_<1800BP	Charrangochayoc	Peru	-14.1954	-73.4588	1240K	1	2.583	817330	F	n/a (no relatives detected)	142.806	76.8203	n/a (female)	n/a (female)	n/a (female)	1080	R0+16189	[0.997,1.000]	0.029	0.007	n/a (female)	n/a (female)	n/a (female)	n/a (female)	-0.026	0.007	None	[0,0]	ds.half	S2544.L1	0.2428	2.583	0.029	1080	R0+16189	[0.997,1.000]	..
UC8-8173	UC8-8173	UC8-8173	UC8-8173	BongersPNAS2020	Fehren-Schmitz, Lars	Context: Archaeological - Period	500	29	1400-1500 CE	..	Peru_Chincha_LH	Peru_<1800BP	SouthCoast	Peru	..	..	..	..	..	989011	U	n/a (no relatives detected)	0	0	n/a (sex unknown)	n/a (sex unknown)	n/a (sex unknown)	..	..	..	..	..	n/a (sex unknown)	n/a (sex unknown)	n/a (sex unknown)	n/a (sex unknown)	..	..	..	..	..	..	..	..	..	..	..	..	..
UC12-20	UC12-20	UC12-20	UC12-20	BongersPNAS2020	Fehren-Schmitz, Lars	Context: Archaeological - Period	500	29	1400-1500 CE	..	Peru_Chincha_LH	Peru_<1800BP	SouthCoast	Peru	..	..	..	..	..	986811	U	n/a (no relatives detected)	24.5078	0	n/a (sex unknown)	n/a (sex unknown)	n/a (sex unknown)	..	..	..	..	..	n/a (sex unknown)	n/a (sex unknown)	n/a (sex unknown)	n/a (sex unknown)	..	..	..	..	..	..	..	..	..	..	..	..	..
UC12-25	UC12-25	UC12-25	UC12-25	BongersPNAS2020	Fehren-Schmitz, Lars	Context: Archaeological - Period	500	29	1400-1500 CE	..	Peru_Chincha_LH	Peru_<1800BP	SouthCoast	Peru	..	..	..	..	..	985986	U	n/a (no relatives detected)	0	0	n/a (sex unknown)	n/a (sex unknown)	n/a (sex unknown)	..	..	..	..	..	n/a (sex unknown)	n/a (sex unknown)	n/a (sex unknown)	n/a (sex unknown)	..	..	..	..	..	..	..	..	..	..	..	..	..
UC12-24	UC12-24	UC12-24	UC12-24	BongersPNAS2020	Fehren-Schmitz, Lars	Context: Archaeological - Period	500	29	1400-1500 CE	..	Peru_Chincha_LH	Peru_<1800BP	SouthCoast	Peru	..	..	..	..	..	842672	U	n/a (no relatives detected)	11.428	0	n/a (sex unknown)	n/a (sex unknown)	n/a (sex unknown)	..	..	..	..	..	n/a (sex unknown)	n/a (sex unknown)	n/a (sex unknown)	n/a (sex unknown)	..	..	..	..	..	..	..	..	..	..	..	..	..
UC12-12	UC12-12	UC12-12	UC12-12	BongersPNAS2020	Fehren-Schmitz, Lars	Context: Archaeological - Period	500	29	1400-1500 CE	..	Peru_Chincha_LH	Peru_<1800BP	SouthCoast	Peru	..	..	..	..	..	840545	U	n/a (no relatives detected)	33.4313	0	n/a (sex unknown)	n/a (sex unknown)	n/a (sex unknown)	..	..	..	..	..	n/a (sex unknown)	n/a (sex unknown)	n/a (sex unknown)	n/a (sex unknown)	..	..	..	..	..	..	..	..	..	..	..	..	..
UC8-8168	UC8-8168	UC8-8168	UC8-8168	BongersPNAS2020	Fehren-Schmitz, Lars	Context: Archaeological - Period	500	29	1400-1500 CE	..	Peru_Chincha_LH	Peru_<1800BP	SouthCoast	Peru	..	..	..	..	..	675756	U	n/a (no relatives detected)	10.3917	0	n/a (sex unknown)	n/a (sex unknown)	n/a (sex unknown)	..	..	..	..	..	n/a (sex unknown)	n/a (sex unknown)	n/a (sex unknown)	n/a (sex unknown)	..	..	..	..	..	..	..	..	..	..	..	..	..
UC12_25.SG	UC12_25	UC12_25	tooth (molar)	BongersPNAS2020	Bongers, Jacob; Stanish, Charles	Context: Archaeological - Site/Context [UC12_12, UC12_24, UC8_8168, UC8_8173] (dates)	575	72	1250-1500 CE	..	Peru_Chincha_LH.SG	Peru_<1800BP	Chincha	Peru	-13.4762	-76.0167	Shotgun	1	2.01118	981786	F	n/a (no relatives detected)	19.2259	0	n/a (female)	n/a (female)	n/a (female)	..	C1c	..	..	..	..	n/a (female)	n/a (female)	n/a (female)	..	..	..	..	ss.half	SC79-L1097	0.43	1.59	..	..	..	..	..
UC12_20.SG	UC12_20	UC12_20	tooth (molar)	BongersPNAS2020	Bongers, Jacob; Stanish, Charles	Context: Archaeological - Site/Context [UC12_12, UC12_24, UC8_8168, UC8_8173] (dates)	575	72	1250-1500 CE	..	Peru_Chincha_LH.SG	Peru_<1800BP	Chincha	Peru	-13.4762	-76.0167	Shotgun	1	1.80978	950617	M	n/a (no relatives detected)	36.6788	0	Lazaridis caller (2/7/2021) based on Yfull 8.09 running directly on the bam	Q-CTS2730	Q1b1a2	..	C1b +16311	..	..	..	..	0.006	6	[0.004,0.008]	..	..	..	..	ss.half	SC79-L1098	0.32	1.65	..	..	..	..	..
UC8_8173.SG	UC8_8173	UC8_8173	tooth (molar)	BongersPNAS2020	Bongers, Jacob; Stanish, Charles	Direct (WARNING: NEEDS MARINE CALIBRATION): SHCal20	533	13	1398-1439 calCE( 565¬±20 BP, UCIAMS-226334)	..	Peru_Chincha_LH.SG	Peru_<1800BP	Chincha	Peru	-13.4772	-76.0253	Shotgun	1	1.3517	843355	M	n/a (no relatives detected)	4.9759	0	Lazaridis caller (2/7/2021) based on Yfull 8.09 running directly on the bam	Q-Z5910	Q1b1a1a1i1a	..	B2b	..	..	..	..	0.023	4.6	[0.013,0.033]	..	..	..	..	ss.half	SC79-L1095	0.32	1.59	..	..	..	..	..
UC12_12.SG	UC12_12	UC12_12	tooth (molar)	BongersPNAS2020	Bongers, Jacob; Stanish, Charles	Direct: SHCal20	552	26	1325-1430 calCE (590¬±20 BP, UCIAMS-226335)	..	Peru_Chincha_LH.SG	Peru_<1800BP	Chincha	Peru	-13.4762	-76.0167	Shotgun	1	1.2399	800959	F	n/a (no relatives detected)	29.4984	0	n/a (female)	n/a (female)	n/a (female)	..	A2+(64)+16129	..	..	..	..	n/a (female)	n/a (female)	n/a (female)	..	..	..	..	ss.half	SC79-L1101	0.34	1.18	..	..	..	..	..
UC12_24.SG	UC12_24	UC12_24	tooth (molar)	BongersPNAS2020	Bongers, Jacob; Stanish, Charles	Direct (WARNING: NEEDS MARINE CALIBRATION): SHCal20	506	10	1425-1459 calCE (495¬±20 BP, UCIAMS-226337)	..	Peru_Chincha_LH.SG	Peru_<1800BP	Chincha	Peru	-13.4762	-76.0167	Shotgun	1	1.23738	802528	M	n/a (no relatives detected)	16.4567	0	Lazaridis caller (2/7/2021) based on Yfull 8.09 running directly on the bam	Q-M848	Q1b1a1a	..	C1b	..	..	..	..	0.013	6.5	[0.009,0.017]	..	..	..	..	ss.half	SC79-L1096	0.35	1.19	..	..	..	..	..
UC8_8168.SG	UC8_8168	UC8_8168	tooth (molar)	BongersPNAS2020	Bongers, Jacob; Stanish, Charles	Direct (WARNING: NEEDS MARINE CALIBRATION): SHCal20	467	45	1445-1613 calCE (450¬±20 BP, UCIAMS-226333)	..	Peru_Chincha_LH.SG	Peru_<1800BP	Chincha	Peru	-13.4772	-76.0253	Shotgun	1	0.795593	633028	F	n/a (no relatives detected)	11.2917	0	n/a (female)	n/a (female)	n/a (female)	..	B2b	..	..	..	..	n/a (female)	n/a (female)	n/a (female)	..	..	..	..	ss.half	SC79-L1099	0.23	0.71	..	..	..	..	..
CO193	CO193	CO193	bone	PopovicBacaSciAdv2021	Popovic, Danijela; Baca, Mateusz	Direct: SHCal20	614	35	1285-1387 calCE (714¬±20 BP, Wk-49176)	..	Peru_Cotahuasi_Tiwanaku	Peru_<1800BP	Cotahuasi	Peru	-15.21	-72.89	1240K	..	..	527110	F	n/a (no relatives detected)	..	..	n/a (female)	n/a (female)	n/a (female)	..	B2	[0.99,1]	0.02	..	n/a (Female)	n/a (Female)	n/a (Female)	n/a (Female)	-0.003	0.01	..	0.01	..	..	..	..	..	..	..	..	..
CO001	CO001	CO001	tooth	PopovicBacaSciAdv2021	Popovic, Danijela; Baca, Mateusz	Direct: SHCal20	1046	56	771-986 calCE (1201¬±19 BP, Wk-50225)	..	Peru_Cullcunche_Tiwanaku	Peru_<1800BP	Cullcunche	Peru	-15.55	-72.65	1240K	..	..	510240	F	n/a (no relatives detected)	..	..	n/a (female)	n/a (female)	n/a (female)	..	B2	[0.96,0.97]	0.06	..	n/a (Female)	n/a (Female)	n/a (Female)	n/a (Female)	0.028	0.009	..	0.009	..	..	..	..	..	..	..	..	..
I2263	I2263	SC12_L280_BJO243	tooth (molar)	NakatsukaCell2020	Fehren-Schmitz, Lars	Direct (WARNING TO MARINE CALIBRATE IN SHCal20): SHCal13 manual calibration by Brendan Culleton	1095	87	710-1010 calCE (1390¬±15 BP, UCIAMS-186351)	..	Peru_ElBrujo_EIP_1300BP	Peru_<1800BP	El Brujo	Peru	-7.91498	-79.3055	1240K	1	0.629	461314	M	n/a (no relatives detected)	13.2371	0	Lazaridis caller (12/6/2020) based on Yfull 8.09 running directly on the bam	Q-M848	Q1b1a1a	458.231	D4h3a	[0.975,0.99]	0.073	..	..	0.000144	0.0337579	[0,0.009]	0.028	0.007	None	[0.014,0.042]	ds.half	S2263.L1	0.5215	0.629	0.073	450	D4h3a	[0.982,0.990]	..
I2237	I2237	SC9_L230_BJO238	tooth (molar)	NakatsukaCell2020	Fehren-Schmitz, Lars	Direct (WARNING TO MARINE CALIBRATE IN SHCal20): SHCal13 manual calibration by Brendan Culleton	1335	52	525-705 calCE (1650¬±20 BP, PSUAMS-1607)	..	Peru_ElBrujo_EIP_1300BP	Peru_<1800BP	El Brujo	Peru	-7.91498	-79.3055	1240K	1	0.468	380374	F	n/a (no relatives detected)	n/a (too few SNPs)	n/a (too few SNPs)	n/a (female)	n/a (female)	n/a (female)	246.559	D1	[0.991,0.999]	0.156	..	n/a (female)	n/a (female)	n/a (female)	n/a (female)	-0.032	0.012	Model_Misspecified	[0,0]	ds.half	S2237.L1	0.1139	0.468	0.156	241	D1	[0.979,0.988]	..
I2252	I2252	SC10_L248_CWS2	tooth (molar)	NakatsukaCell2020	Fehren-Schmitz, Lars	Context: Archaeological - Period	1025	101	750-1100 CE	..	Peru_Highlands_Chinchawas_MH	Peru_<1800BP	Chinchawas	Peru	-9.58255	-77.6975	1240K	1	0.461	381262	M	n/a (no relatives detected)	n/a (too few SNPs)	n/a (too few SNPs)	Lazaridis caller (12/6/2020) based on Yfull 8.09 running directly on the bam	Q-M3	Q1b1a1a	1249.23	D1	[0.987,0.998]	0.08	..	..	0.008086	0.999808	[0,0.024]	0.032	0.02	None	[0,0.071]	ds.half	S2252.L1	0.0116	0.461	0.08	1220	D1	[0.997,1.000]	..
I2264	I2264	SC12_L281_CWS13	tooth (molar)	NakatsukaCell2020	Fehren-Schmitz, Lars	Context: Archaeological - Period	700	87	1100-1400 CE	..	Peru_Highlands_LIP_Chimu	Peru_<1800BP	Chinchawas	Peru	-9.58255	-77.6975	1240K	1	1.812	700280	F	Peru, Chinchawas Family A (2 members) (I2250 and I2264 are 2nd or 3rd degree relatives)	216.964	91.4219	n/a (female)	n/a (female)	n/a (female)	1986.67	D1	[0.995,1]	0.037	..	n/a (female)	n/a (female)	n/a (female)	n/a (female)	-0.007	0.015	None	[0,0.022]	ds.half	S2264.L1	0.0375	1.812	0.037	1940	D1	[0.999,1.000]	..
I2251	I2251	SC10_L247_CWS15	tooth (molar)	NakatsukaCell2020	Fehren-Schmitz, Lars	Context: Archaeological - Period	700	87	1100-1400 CE	..	Peru_Highlands_LIP_Chimu	Peru_<1800BP	Chinchawas	Peru	-9.58255	-77.6975	1240K	1	1.311	676927	F	n/a (no relatives detected)	44.3718	0	n/a (female)	n/a (female)	n/a (female)	677.824	D1	[0.993,1]	0.015	..	n/a (female)	n/a (female)	n/a (female)	n/a (female)	-0.02	0.018	None	[0,0.015]	ds.half	S2251.L1	0.2413	1.311	0.015	664	D1	[0.986,0.993]	..
I2250	I2250	SC10_L246_CWS14	tooth (molar)	NakatsukaCell2020	Fehren-Schmitz, Lars	Context: Archaeological - Period	700	87	1100-1400 CE	..	Peru_Highlands_LIP_Chimu	Peru_<1800BP	Chinchawas	Peru	-9.58255	-77.6975	1240K	1	0.276	272322	M	Peru, Chinchawas Family A (2 members) (I2250 and I2264 are 2nd or 3rd degree relatives)	n/a (too few SNPs)	n/a (too few SNPs)	Lazaridis caller (12/6/2020) based on Yfull 8.09 running directly on the bam	Q-M3	Q1b1a1a	382.381	D1	[0.993,1]	0.057	..	..	..	..	..	-0.056	0.035	Model_Misspecified	[0,0.013]	ds.half	S2250.L1	0.0205	0.276	0.057	374	D1	[0.999,1.000]	..
I2551	I2551	HA1, Huayuncalla	petrous	PosthNakatsukaCell2018	Fehren-Schmitz, Lars	Direct (WARNING MANUALLY CALIBRATED SHCAL13): By Thomas Harper	825	49	1040-1210 calCE (950¬±20 BP, PSUAMS-1603)	..	Peru_Laramate_900BP	Peru_<1800BP	Huayuncalla, Laramate, Highlands	Peru	-14.2622	-74.8592	1240K	1	3.093	780707	F	n/a (no relatives detected)	145.274	80.7306	n/a (female)	n/a (female)	n/a (female)	571	C1b	[0.995,1.000]	0.068	0.009	n/a (female)	n/a (female)	n/a (female)	n/a (female)	-0.005	0.004	None	[0,0.003]	ds.half	S2551.L1	0.3389	3.093	0.068	571	C1b	[0.995,1.000]	..
I1357	I1357	BC14	petrous	PosthNakatsukaCell2018	Fehren-Schmitz, Lars	Context: Archaeological - Period	925	72	900-1150 CE	..	Peru_Laramate_900BP	Peru_<1800BP	Botigiriayocc, Laramate, Highlands	Peru	-14.2756	-74.8436	1240K	1	1.22	707995	M	n/a (no relatives detected)	328.271	87.057	Lazaridis caller (12/6/2020) based on Yfull 8.09 running directly on the bam	Q-Z19528	Q1b1a1a1h1a	338	B2l	[0.992,0.998]	0.037	0.414	1539	0.003536	1.71647	[0,0.008]	0	0.01	None	[0,0.02]	ds.half	S1357.L1	0.3068	1.22	0.037	338	B2l	[0.992,0.998]	..
I1484	I1484	BC13	tooth (molar)	PosthNakatsukaCell2018	Fehren-Schmitz, Lars	Direct (WARNING MANUALLY CALIBRATED SHCAL13): By Thomas Harper	815	49	1050-1220 calCE (920¬±20 BP, PSUAMS-1615)	..	Peru_Laramate_900BP	Peru_<1800BP	Botigiriayocc, Laramate, Highlands	Peru	-14.2756	-74.8436	1240K	1	2.739	706337	M	n/a (no relatives detected)	75.3821	0	Lazaridis caller (12/6/2020) based on Yfull 8.09 running directly on the bam	Q-M848	Q1b1a1a	301	R	[0.997,1.000]	0.034	0.432	3429	0.004377	3.39428	[0.002,0.007]	-0.009	0.008	None	[0,0.007]	ds.half	S1484.L1	0.153	2.739	0.034	301	R	[0.997,1.000]	..
I1485	I1485	YA5, Cueva Yacotogia	tooth (molar)	PosthNakatsukaCell2018	Fehren-Schmitz, Lars	Direct (WARNING MANUALLY CALIBRATED SHCAL13): By Thomas Harper	1060	58	790-990 calCE (1187¬±26 BP, MAMS-12302)	..	Peru_Laramate_900BP	Peru_<1800BP	Cueva Yacotogia, Laramate, Highlands	Peru	-14.2622	-74.8592	1240K	1	1.737	703746	M	n/a (no relatives detected)	30.0769	0	Lazaridis caller (12/6/2020) based on Yfull 8.09 running directly on the bam	Q-M3	Q1b1a1a	594	R	[0.996,1.000]	0.032	0.432	2455	0.009792	4.39899	[0.005,0.014]	-0.014	0.01	None	[0,0.006]	ds.half	S1485.L1	0.02	1.737	0.032	594	R	[0.996,1.000]	..
I1742	I1742	TA12, Tranca	tooth (molar)	PosthNakatsukaCell2018	Fehren-Schmitz, Lars	Context: Archaeological - Period	1125	43	750-900 CE	..	Peru_Laramate_900BP	Peru_<1800BP	Tranca, Laramate, Highlands	Peru	-14.2622	-74.8592	1240K	1	0.607	479998	F	n/a (no relatives detected)	142.913	23.8653	n/a (female)	n/a (female)	n/a (female)	1140	D1	[0.998,1.000]	0.023	0.009	n/a (female)	n/a (female)	n/a (female)	n/a (female)	0.017	0.019	None	[0,0.054]	ds.half	S1742.L1	0.1293	0.607	0.023	1140	D1	[0.998,1.000]	..
I0237	I0237	BC12	tooth (molar)	PosthNakatsukaCell2018	Fehren-Schmitz, Lars	Direct (WARNING MANUALLY CALIBRATED SHCAL13): By Thomas Harper	860	35	1030-1150 calCE (995¬±20 BP, PSUAMS-1614)	..	Peru_Laramate_900BP	Peru_<1800BP	Botigiriayocc, Laramate, Highlands	Peru	-14.2756	-74.8436	1240K	1	0.664	407190	M	n/a (no relatives detected)	71.2876	0	Lazaridis caller (12/6/2020) based on Yfull 8.09 running directly on the bam	Q-L53	Q1b1	240.974	B2	[0.967,0.993]	0.057	..	..	0.0039	1.3	[0,0.01]	0.003	0.023	None	[0,0.048]	ds.half	S0837.L1	0.4164	0.664	0.057	110	R	[0.992,0.998]	..
I0045	I0045	Lima10822	..	NakatsukaCell2020	Haak, Wolfgang	Context: Archaeological - Period	1575	159	100-650 CE	..	Peru_Lima_EIP_1450BP	Peru_<1800BP	Lima, Huaca Pucllana	Peru	-12.1111	-77.0339	1240K	1	0.318	315265	M	n/a (no relatives detected)	n/a (too few SNPs)	n/a (too few SNPs)	Lazaridis caller (12/6/2020) based on Yfull 8.09 running directly on the bam	Q-M848	Q1b1a1a	..	B2	[0.960,0.973]	..	..	..	..	..	..	-0.048	0.028	Model_Misspecified	[0,0.007]	ds.plus	aL0045	..	0.318	..	234	U5a1	[0.960,0.973]	..
I0044	I0044	A5280 (DV13) | Lima10810	..	NakatsukaCell2020	Haak, Wolfgang	Direct (WARNING TO MARINE CALIBRATE IN SHCal20): SHCal13 manual calibration by Brendan Culleton	615	53	1230-1415 calCE (866¬±28 BP, OxA-31119)	..	Peru_Lima_LIP_650BP	Peru_<1800BP	Lima, Huaca Pucllana	Peru	-12.1111	-77.0339	1240K	3	4.258	937889	F	n/a (no relatives detected)	30.8881	0	n/a (female)	n/a (female)	n/a (female)	172.912	C1b	[0.986,0.998]	..	..	n/a (female)	n/a (female)	n/a (female)	n/a (female)	-0.008	0.012	None	[0,0.016]	..,..,..	S0004.L1,S0395.L1,S0394.L1	0.34310,0.53670,0.30850	..,..,..	..	231136171	C5b,C5b,C5b	[0.985,0.993],[0.993,0.998],[0.992,0.998]	..
I0042	I0042	BC11	petrous	NakatsukaCell2020	Haak, Wolfgang	Direct (WARNING TO MARINE CALIBRATE IN SHCal20): SHCal13 manual calibration by Brendan Culleton	700	19	1215-1280 calCE (820¬±24 BP, MAMS-12301)¬†	..	Peru_LIP_Botigiriayocc_600BP	Peru_<1800BP	Ayacucho, Lucanas, Laramate, Botigiriayocc	Peru	-14.2756	-74.8436	1240K	4	12.087	1035572	F	n/a (no relatives detected)	260.268	133.766	n/a (female)	n/a (female)	n/a (female)	315.411	C1b	[0.95,0.986]	..	..	n/a (female)	n/a (female)	n/a (female)	n/a (female)	-0.006	0.007	None	[0,0.008]	..,..,..,..	aL0042,aL0343,aL0345,aL0344	0.20860,0.17290,0.20860,0.21080	..,..,..,..	..	153,79.3,106,160	C5b,C5b,C5b,C5b	[0.994,0.999],[0.985,0.995],[0.983,0.993],[0.988,0.995]	..
I1356	I1356	TA9, Tranca	tooth (molar)	NakatsukaCell2020	Fehren-Schmitz, Lars	Direct (WARNING TO MARINE CALIBRATE IN SHCal20): SHCal13 manual calibration by Brendan Culleton	600	27	1310-1405 calCE (640¬±20 BP, PSUAMS-1613)	..	Peru_LIP_Pacapaccari_600BP	Peru_<1800BP	Ayacucho, Lucanas, Laramate, Pacapaccari	Peru	-14.2622	-74.8592	1240K	1	1.228	646229	F	n/a (no relatives detected)	49.6724	0	n/a (female)	n/a (female)	n/a (female)	1590	R0+16189	[0.998,1.000]	0.043	0.008	n/a (female)	n/a (female)	n/a (female)	n/a (female)	0.006	0.012	None	[0,0.03]	ds.half	S1356.L1	0.0239	1.228	0.043	1590	R0+16189	[0.998,1.000]	..
I1358	I1358	EA1	tooth (molar)	NakatsukaCell2020	Fehren-Schmitz, Lars	Direct (WARNING TO MARINE CALIBRATE IN SHCal20): SHCal13 manual calibration by Brendan Culleton	735	27	1175-1270 calCE (875¬±20 BP, PSUAMS-1604)	..	Peru_LIP_Pacapaccari_600BP	Peru_<1800BP	Ayacucho, Lucanas, Laramate, Pacapaccari	Peru	-14.2622	-74.8592	1240K	1	0.805	572174	M	n/a (no relatives detected)	60.8244	0	Lazaridis caller (12/6/2020) based on Yfull 8.09 running directly on the bam	Q-Z19528	Q1b1a1a1h1a	1180	R	[0.999,1.000]	0.02	0.424	762	0.001082	0.514351	[0,0.005]	0.007	0.018	None	[0,0.042]	ds.half	S1358.L1	0.07	0.805	0.02	1180	R	[0.999,1.000]	..
I0966	I0966	10725A (A15 Sin Contexto Muestra 7b)	tooth	NakatsukaCell2020	Haak, Wolfgang	Context: Archaeological - Period	765	165	900-1470 CE	..	Peru_LIP_Ychsma	Peru_<1800BP	Lima, Huaca Pucllana	Peru	-12.1111	-77.0339	1240K	1	0.258	247038	M	n/a (no relatives detected)	n/a (too few SNPs)	n/a (too few SNPs)	Lazaridis caller (12/6/2020) based on Yfull 8.09 running directly on the bam	Q-M3	Q1b1a1a	198.845	C1b	[0.989,1]	0.055	..	..	..	..	..	0.045	0.032	None	[0,0.108]	ds.half	S0966.L1	0.1707	0.258	0.055	195	C5b	[0.982,0.990]	..
CO066	CO066	CO066	tooth	PopovicBacaSciAdv2021	Popovic, Danijela; Baca, Mateusz	Direct: SHCal20	422	59	1455-1623 calCE (407¬±17 BP, Wk-50226)	..	Peru_Maucallacta_Tiwanaku	Peru_<1800BP	Maucallacta	Peru	-15.6852	-72.6218	1240K	..	..	495707	M	n/a (no relatives detected)	..	..	Lazaridis caller (5/24/2021) based on Yfull 8.09 running directly on the bam	Q-M3	Q1b1a1a	..	B2b	[0.99,1]	0.04	..	820	0.01621	0.0180209	[0,0.034]	0.004	0.037	..	0.037	..	..	..	..	..	..	..	..	..
I2242	I2242	SC9_L235_BJO249	tooth (molar)	NakatsukaCell2020	Fehren-Schmitz, Lars	Direct (WARNING TO MARINE CALIBRATE IN SHCal20): SHCal13 manual calibration by Brendan Culleton	685	59	1185-1390 calCE (965¬±20 BP, PSUAMS-1606)	..	Peru_MH_LIP_ElBrujo_850BP	Peru_<1800BP	El Brujo	Peru	-7.91498	-79.3055	1240K	1	0.454	378280	F	n/a (no relatives detected)	n/a (too few SNPs)	n/a (too few SNPs)	n/a (female)	n/a (female)	n/a (female)	622.9	C1c	[0.991,0.999]	0.143	..	n/a (female)	n/a (female)	n/a (female)	n/a (female)	-0.018	0.019	None	[0,0.019]	ds.half	S2242.L1	0.2912	0.454	0.143	609	C5b	[0.998,1.000]	..
I2241	I2241	SC9_L234_BJO248	tooth (molar)	NakatsukaCell2020	Fehren-Schmitz, Lars	Context: Archaeological - Period	925	159	750-1300 CE	..	Peru_MH_LIP_Lambayeque	Peru_<1800BP	El Brujo	Peru	-7.91498	-79.3055	1240K	1	2.129	782030	M	n/a (no relatives detected)	8.52	0	Lazaridis caller (12/6/2020) based on Yfull 8.09 running directly on the bam	Q-Z5906	Q1b1a1a	1782.77	C1c	[0.99,0.999]	0.095	..	..	0.001592	1.10233	[0,0.004]	0.003	0.008	None	[0,0.019]	ds.half	S2241.L1	0.5354	2.129	0.095	1740	C5b	[0.994,0.998]	..
I2244	I2244	SC9_L237_BJO252	tooth (molar)	NakatsukaCell2020	Fehren-Schmitz, Lars	Context: Archaeological - Period	925	159	750-1300 CE	..	Peru_MH_LIP_Lambayeque	Peru_<1800BP	El Brujo	Peru	-7.91498	-79.3055	1240K	1	1.124	633794	M	n/a (no relatives detected)	216.47	57.8491	Lazaridis caller (12/6/2020) based on Yfull 8.09 running directly on the bam	Q-Y780	Q1b1a1a	447.079	C1b	[0.995,1]	0.134	..	..	0.010778	2.48158	[0.002,0.019]	-0.026	0.008	None	[0,0]	ds.half	S2244.L1	0.2204	1.124	0.134	437	C5b	[0.996,1.000]	..
I1479	I1479	MS4, Los Molinos	tooth (molar)	NakatsukaCell2020	Fehren-Schmitz, Lars	Direct (WARNING TO MARINE CALIBRATE IN SHCal20): SHCal13 manual calibration by Brendan Culleton	550	29	1325-1425 calCE (595¬±15 BP, PSUAMS-1605)	..	Peru_Palpa_LIP_550BP	Peru_<1800BP	Ica, Palpa, Los Molinos	Peru	-14.5167	-75.169	1240K	1	0.885	575117	F	n/a (no relatives detected)	52.0137	23.3175	n/a (female)	n/a (female)	n/a (female)	255	R	[0.981,0.990]	0.05	0.012	n/a (female)	n/a (female)	n/a (female)	n/a (female)	0.026	0.011	None	[0.004,0.048]	ds.half	S1479.L1	0.0468	0.885	0.05	255	R	[0.981,0.990]	..
I2549	I2549	CO8, Chillo	petrous	NakatsukaCell2020	Fehren-Schmitz, Lars	Direct (WARNING TO MARINE CALIBRATE IN SHCal20): SHCal13 manual calibration by Brendan Culleton	540	13	1390-1435 calCE (580¬±20 BP, PSUAMS-1616)	..	Peru_Palpa_LIP_550BP	Peru_<1800BP	Ica, Palpa, Los Molinos	Peru	-14.5167	-75.169	1240K	1	0.696	483604	M	n/a (no relatives detected)	91.9778	67.7137	Lazaridis caller (12/6/2020) based on Yfull 8.09 running directly on the bam	Q-Y780	Q1b1a1a	1460	D1	[0.997,1.000]	0.101	0.421	782	0.015605	3.02934	[0.006,0.026]	-0.021	0.01	None	[0,0]	ds.half	S2549.L1	0.2688	0.696	0.101	1460	D1	[0.997,1.000]	..
IL3_noUDG.SG	IL3	IL3	tooth	LindoScienceAdvances2018	..	Direct: SHCal20	1697	47	140-338 calCE (1830¬±20 BP, UCIAMS-191891)	..	Peru_RioUncallane_1600BP.SG	Peru_<1800BP	Rio Ilave Basin, Rio Uncallane	Peru	-16.2	-69.7	Shotgun	..	5.10744	1093095	F	n/a (no relatives detected)	163.558	25.7304	n/a (female)	n/a (female)	n/a (female)	..	B2	..	..	..	n/a (female)	n/a (female)	n/a (female)	n/a (female)	-0.036	0.003	Model_Misspecified	[0,0]	ds.minus	..	..	..	..	..	..	..	..
IL7_noUDG.SG	IL7	IL7	tooth	LindoScienceAdvances2018	..	Direct: SHCal20	1778	32	120-231 calCE (1885¬±20 BP, UCIAMS-191893)	..	Peru_RioUncallane_1600BP.SG	Peru_<1800BP	Rio Ilave Basin, Rio Uncallane	Peru	-16.2	-69.7	Shotgun	..	4.84253	1090029	M	n/a (no relatives detected)	20.0489	0	Lazaridis caller (12/6/2020) based on Yfull 8.09 running directly on the bam	Q-M848	Q1b1a1a	..	C1b	..	..	..	..	..	..	..	-0.016	0.005	None	[0,0]	ds.minus	..	..	..	..	..	..	..	..
IL5_noUDG.SG	IL5	IL5	tooth	LindoScienceAdvances2018	..	Direct: SHCal20	1658	35	225-341 calCE (1805¬±20 BP, UCIAMS-191892)	..	Peru_RioUncallane_1600BP.SG	Peru_<1800BP	Rio Ilave Basin, Rio Uncallane	Peru	-16.2	-69.7	Shotgun	..	2.42345	885073	F	n/a (no relatives detected)	45.8313	0	n/a (female)	n/a (female)	n/a (female)	..	C1c	..	..	..	n/a (female)	n/a (female)	n/a (female)	n/a (female)	-0.032	0.003	None	[0,0]	ds.minus	..	..	..	..	..	..	..	..
IL2_noUDG.SG	IL2	IL2	tooth	LindoScienceAdvances2018	..	Context: Based on other dates from same site (IL4, IL7, IL3, IL5)	1625	130	100-550 CE	..	Peru_RioUncallane_1800BP.SG	Peru_<1800BP	Rio Ilave Basin, Rio Uncallane	Peru	-16.2	-69.7	Shotgun	..	5.66564	1099304	F	n/a (no relatives detected)	14.5933	0	n/a (female)	n/a (female)	n/a (female)	..	D1	..	..	..	n/a (female)	n/a (female)	n/a (female)	n/a (female)	-0.018	0.003	None	[0,0]	ds.minus	..	..	..	..	..	..	..	..
I1743	I1743	SSN1	tooth (molar)	NakatsukaCell2020	Fehren-Schmitz, Lars	Direct (WARNING TO MARINE CALIBRATE IN SHCal20): SHCal13 manual calibration by Brendan Culleton	495	16	1430-1485 calCE (425¬±20 BP, PSUAMS-1611)	..	Peru_SanSebastian_LH_500BP	Peru_<1800BP	Cusco, San Sebasti√°n, Machu Piccu	Peru	-13.2353	-72.4256	1240K	1	0.501	402951	M	n/a (no relatives detected)	13.4548	0	Lazaridis caller (12/6/2020) based on Yfull 8.09 running directly on the bam	Q-M3	Q1b1a1a	142	A2+(64)	[0.990,0.996]	0.04	0.433	307	-0.002325	-2.23491	[0,0]	0.005	0.02	None	[0,0.044]	ds.half	S1743.L1	0.0057	0.501	0.04	142	A2+(64)	[0.990,0.996]	..
I1744	I1744	SSN5	tooth (molar)	NakatsukaCell2020	Fehren-Schmitz, Lars	Direct (WARNING TO MARINE CALIBRATE IN SHCal20): SHCal13 manual calibration by Brendan Culleton	605	32	1285-1395 calCE (640¬±20 BP, PSUAMS-1612)	..	Peru_SanSebastian_LIP_600BP	Peru_<1800BP	Cusco, San Sebasti√°n, Machu Piccu	Peru	-13.2353	-72.4256	1240K	1	1.639	711805	M	n/a (no relatives detected)	16.9169	0	Lazaridis caller (12/6/2020) based on Yfull 8.09 running directly on the bam	Q-L53	Q1b1	711	C5b	[0.998,1.000]	0.024	0.418	1947	0.00281	1.97209	[0,0.006]	0.001	0.012	None	[0,0.025]	ds.half	S1744.L1	0.1271	1.639	0.024	711	C5b	[0.998,1.000]	..
I2557	I2557	ICA 9	..	NakatsukaCell2020	Fehren-Schmitz, Lars	Direct (WARNING: NEEDS MARINE CALIBRATION): SHCal20	1395	46	470-630 calCE (1558¬±25 BP, OxA-26973)	..	Peru_Ullujaya_EIP_1350BP	Peru_<1800BP	Ica Valley	Peru	-13.9049	-75.6607	1240K	1	0.561	436674	F	n/a (no relatives detected)	21.8426	0	n/a (female)	n/a (female)	n/a (female)	216	C5b	[0.983,0.992]	0.072	0.01	n/a (female)	n/a (female)	n/a (female)	n/a (female)	0.033	0.018	None	[0,0.068]	ds.half	S2557.L1	0.1222	0.561	0.072	216	C5b	[0.983,0.992]	..
I2558	I2558	ICA 11	..	NakatsukaCell2020	Fehren-Schmitz, Lars	Direct (WARNING TO MARINE CALIBRATE IN SHCal20): SHCal13 manual calibration by Brendan Culleton	1320	26	585-675 calCE (1455¬±32 BP, OxA-26974)	..	Peru_Ullujaya_EIP_1350BP	Peru_<1800BP	Ica Valley	Peru	-13.9049	-75.6607	1240K	1	0.358	315549	M	n/a (no relatives detected)	n/a (too few SNPs)	n/a (too few SNPs)	Lazaridis caller (12/6/2020) based on Yfull 8.09 running directly on the bam	Q-M3	Q1b1a1a	1000	R	[0.999,1.000]	0.076	0.436	306	0.021209	2.16367	[0.002,0.04]	-0.001	0.016	None	[0,0.03]	ds.half	S2558.L1	0.0157	0.358	0.076	1000	R	[0.999,1.000]	..
I2560	I2560	ICA 96	..	NakatsukaCell2020	Fehren-Schmitz, Lars	Direct (WARNING TO MARINE CALIBRATE IN SHCal20): SHCal13 manual calibration by Brendan Culleton	950	36	905-1030 calCE (1088¬±24 BP, OxA-26975)	..	Peru_Ullujaya_MH_950BP	Peru_<1800BP	Ica Valley	Peru	-13.9049	-75.6607	1240K	1	0.919	577823	F	n/a (no relatives detected)	26.6163	0	n/a (female)	n/a (female)	n/a (female)	1110	R	[0.995,1.000]	0.055	0.011	n/a (female)	n/a (female)	n/a (female)	n/a (female)	0.008	0.013	None	[0,0.033]	ds.half	S2560.L1	0.1201	0.919	0.055	1110	R	[0.995,1.000]	..
I17890	I17890	3457 (L-10, 1793)	petrous	FernandesSirakNature2020	Pinhasi, Ron	Direct: IntCal20	2235	54	385-206 calBCE (2240¬±20 BP, PSUAMS-8214)	..	Venezuela_LasLocas_Ceramic	Venezuela_Ceramic_2000-3000BP	Las Locas	Venezuela	10.03	-69.64	1240K	1	2.18967	689283	M	n/a (no relatives detected)	122.51	0	Lazaridis caller (12/6/2020) based on Yfull 8.09 running directly on the bam	Q-M848	Q1b1a1a	175.3	B2j	[0.984,0.996]	0.101	0.429672	3950	0.00276	2.3	[0,0.005]	..	..	..	..	ds.half	S17890.Y1.E1.L1	0.577	2.185	0.101	175.3	B2j	[0.984,0.996]	..
I17889	I17889	3456 (L-10, 565)	petrous	FernandesSirakNature2020	Pinhasi, Ron	Direct: IntCal20	2345	13	411-381 calBCE (2330¬±20 BP, PSUAMS-7364)	..	Venezuela_LasLocas_Ceramic	Venezuela_Ceramic_2000-3000BP	Las Locas	Venezuela	10.03	-69.64	1240K	1	2.36513	666500	M	n/a (no relatives detected)	161.14	0	Lazaridis caller (12/6/2020) based on Yfull 8.09 running directly on the bam	Q-BZ1285	Q1b1a1a1e2	189.3	B2j	[0.990,0.999]	0.121	0.438374	3783	0.00303	2.525	[0.001,0.005]	..	..	..	..	ds.half	S17889.Y1.E1.L1	0.551	2.363	0.121	189.3	B2j	[0.990,0.999]	..
I17895	I17895	3462 (LARA QUIBOR L-104-11, 1787)	petrous	FernandesSirakNature2020	Pinhasi, Ron	Context: Based on other direect dates for site (I17889, I17892, I17894, I17890, I17891, I17893)	2250	87	450-150 BCE	..	Venezuela_LasLocas_Ceramic	Venezuela_Ceramic_2000-3000BP	Las Locas	Venezuela	10.03	-69.64	1240K	1	2.34613	655833	F	n/a (no relatives detected)	252.53	69.5167	n/a (female)	n/a (female)	n/a (female)	126.5	B2j	[0.985,0.998]	0.152	0.0134915	n/a (female)	n/a (female)	n/a (female)	n/a (female)	..	..	..	..	ds.half	S17895.Y1.E1.L1	0.505	2.348	0.152	126.5	B2j	[0.985,0.998]	..
I17894	I17894	3461 (L-104-1, 1775)	petrous	FernandesSirakNature2020	Pinhasi, Ron	Direct: IntCal20	2263	61	395-209 calBCE (2265¬±20 BP, PSUAMS-8216)	..	Venezuela_LasLocas_Ceramic	Venezuela_Ceramic_2000-3000BP	Las Locas	Venezuela	10.03	-69.64	1240K	1	2.46729	651380	M	n/a (no relatives detected)	169.809	59.6387	Lazaridis caller (12/6/2020) based on Yfull 8.09 running directly on the bam	Q-M848	Q1b1a1a	154.1	B2d	[0.959,0.983]	0.132	0.446688	3805	0.00298	2.709	[0.001,0.005]	..	..	..	..	ds.half	S17894.Y1.E1.L1	0.549	2.457	0.132	154.1	B2d	[0.959,0.983]	..
I17893	I17893	3460 (L-10-33 E4, 1791)	petrous	FernandesSirakNature2020	Pinhasi, Ron	Direct: IntCal20	2226	50	376-201 calBCE (2220¬±20 BP, PSUAMS-8225)	..	Venezuela_LasLocas_Ceramic	Venezuela_Ceramic_2000-3000BP	Las Locas	Venezuela	10.03	-69.64	1240K	1	2.27075	652965	F	n/a (no relatives detected)	48.0939	0	n/a (female)	n/a (female)	n/a (female)	145.1	B2j	[0.976,0.993]	0.156	0.0126862	n/a (female)	n/a (female)	n/a (female)	n/a (female)	..	..	..	..	ds.half	S17893.Y1.E1.L1	0.522	2.278	0.156	145.1	B2j	[0.976,0.993]	..
I17896	I17896	3463 (L-104-4, 1778 A)	petrous	FernandesSirakNature2020	Pinhasi, Ron	Context: Based on other direect dates for site (I17889, I17892, I17894, I17890, I17891, I17893)	2250	87	450-150 BCE	..	Venezuela_LasLocas_Ceramic	Venezuela_Ceramic_2000-3000BP	Las Locas	Venezuela	10.03	-69.64	1240K	1	1.96342	648342	M	n/a (no relatives detected)	75.4914	0	Lazaridis caller (12/6/2020) based on Yfull 8.09 running directly on the bam	Q-M3	Q1b1a1a	138.8	B2d	[0.970,0.988]	0.136	0.432877	3458	0.0055	3.667	[0.003,0.008]	..	..	..	..	ds.half	S17896.Y1.E1.L1	0.387	1.964	0.136	138.8	B2d	[0.970,0.988]	..
[truncated: 112 more rows]
[truncated: 3 more columns]
