# Supplementary material for: Genetic Continuity and Change Among the Indigenous Peoples of California
Source: Nature. Author manuscript; Available in PMC 2024 Feb 16. (PMC10872549; doi:10.1038/s41586-023-06771-5)
Supplement: Supplementary Data File 2 [file NIHMS1941388-supplement-Supplementary_Data_File_2.xlsx]

## Sheet: Sheet1
Population:	Ind1	Ind2	p_Value_for_Rank0		Outgroups:			Note: There are a small number of p-values less than 0.01 indicated in red. These are all >0.005 and likely represent some genetic heterogeneity in the group, but given they are only marginally significant we believe they do not justify splitting the groups to isolate those specific individuals.
USA_CA_SantaRosa_3200BP	I11968	I11969	0.933872		USA_CA_GoletaC_4700BP
					USA_CA_SanNicolas_4800BP.SG
					USA_CA_Malibu_3400BP
USA_CA_SantaRosa_300BP	I2704	I2705	0.342798		Outgroups:
USA_CA_SantaRosa_300BP	I2704	I2706	0.650043		USA_CA_SanCatalina_400BP.SG
USA_CA_SantaRosa_300BP	I2704	I2703	0.801315		USA_CA_SantaRosa_3200BP
USA_CA_SantaRosa_300BP	I2704	I2707	0.753304		USA_CA_LakeCachuma_400BP
USA_CA_SantaRosa_300BP	I2704	I11967	0.332626
USA_CA_SantaRosa_300BP	I2705	I2706	0.267235
USA_CA_SantaRosa_300BP	I2705	I2703	0.784657
USA_CA_SantaRosa_300BP	I2705	I2707	0.166754
USA_CA_SantaRosa_300BP	I2705	I11967	0.808103
USA_CA_SantaRosa_300BP	I2706	I2703	0.466173
USA_CA_SantaRosa_300BP	I2706	I2707	0.721409
USA_CA_SantaRosa_300BP	I2706	I11967	0.460916
USA_CA_SantaRosa_300BP	I2703	I2707	0.297981
USA_CA_SantaRosa_300BP	I2703	I11967	0.699458
USA_CA_SantaRosa_300BP	I2707	I11967	0.0854471
USA_CA_SantaRosa_3000BP	I3563	I3564	0.0671087		Outgroups:
USA_CA_SantaRosa_3000BP	I3563	I3565	0.180422		USA_CA_Malibu_3400BP
USA_CA_SantaRosa_3000BP	I3563	I2708	0.789384		USA_CA_GoletaC_4700BP
USA_CA_SantaRosa_3000BP	I3564	I3565	0.222664		USA_CA_SanNicolas_4800BP.SG
USA_CA_SantaRosa_3000BP	I3564	I2708	0.517022
USA_CA_SantaRosa_3000BP	I3565	I2708	0.361367
USA_CA_SantaBarbara_600BP	I11262	I11282	0.0291346		Outgroups:
					USA_CA_SantaRosa_300BP
					USA_CA_LakeCachuma_400BP
					USA_CA_Goleta_900BP
USA_CA_SanNicolas_4800BP.SG	SN-04.SG	SN-17.SG	0.649614		Outgroups:
USA_CA_SanNicolas_4800BP.SG	SN-04.SG	SN-20.SG	0.0494937		USA_CA_SantaRosa_3200BP
USA_CA_SanNicolas_4800BP.SG	SN-04.SG	SN-25.SG	0.136845		USA_CA_GoletaC_4700BP
USA_CA_SanNicolas_4800BP.SG	SN-04.SG	SN-32.SG	0.22746		USA_CA_Malibu_3400BP
USA_CA_SanNicolas_4800BP.SG	SN-04.SG	SN-37.SG	0.447587
USA_CA_SanNicolas_4800BP.SG	SN-04.SG	SN-40.SG	0.128192
USA_CA_SanNicolas_4800BP.SG	SN-04.SG	SN-44.SG	0.568019
USA_CA_SanNicolas_4800BP.SG	SN-04.SG	SN-48.SG	0.0293245
USA_CA_SanNicolas_4800BP.SG	SN-04.SG	SN-54.SG	0.275563
USA_CA_SanNicolas_4800BP.SG	SN-04.SG	SN-57.SG	0.425711
USA_CA_SanNicolas_4800BP.SG	SN-04.SG	SN-58.SG	0.63653
USA_CA_SanNicolas_4800BP.SG	SN-04.SG	SN-59.SG	0.17865
USA_CA_SanNicolas_4800BP.SG	SN-17.SG	SN-20.SG	0.0732051
USA_CA_SanNicolas_4800BP.SG	SN-17.SG	SN-25.SG	0.0993855
USA_CA_SanNicolas_4800BP.SG	SN-17.SG	SN-32.SG	0.838888
USA_CA_SanNicolas_4800BP.SG	SN-17.SG	SN-37.SG	0.937645
USA_CA_SanNicolas_4800BP.SG	SN-17.SG	SN-40.SG	0.146635
USA_CA_SanNicolas_4800BP.SG	SN-17.SG	SN-44.SG	0.919442
USA_CA_SanNicolas_4800BP.SG	SN-17.SG	SN-48.SG	0.819847
USA_CA_SanNicolas_4800BP.SG	SN-17.SG	SN-54.SG	0.631526
USA_CA_SanNicolas_4800BP.SG	SN-17.SG	SN-57.SG	0.983407
USA_CA_SanNicolas_4800BP.SG	SN-17.SG	SN-58.SG	0.458652
USA_CA_SanNicolas_4800BP.SG	SN-17.SG	SN-59.SG	0.172421
USA_CA_SanNicolas_4800BP.SG	SN-20.SG	SN-25.SG	0.955362
USA_CA_SanNicolas_4800BP.SG	SN-20.SG	SN-32.SG	0.085993
USA_CA_SanNicolas_4800BP.SG	SN-20.SG	SN-37.SG	0.695939
USA_CA_SanNicolas_4800BP.SG	SN-20.SG	SN-40.SG	0.239414
USA_CA_SanNicolas_4800BP.SG	SN-20.SG	SN-44.SG	0.505129
USA_CA_SanNicolas_4800BP.SG	SN-20.SG	SN-48.SG	0.285511
USA_CA_SanNicolas_4800BP.SG	SN-20.SG	SN-54.SG	0.077969
USA_CA_SanNicolas_4800BP.SG	SN-20.SG	SN-57.SG	0.581241
USA_CA_SanNicolas_4800BP.SG	SN-20.SG	SN-58.SG	0.18258
USA_CA_SanNicolas_4800BP.SG	SN-20.SG	SN-59.SG	0.763036
USA_CA_SanNicolas_4800BP.SG	SN-25.SG	SN-32.SG	0.119368
USA_CA_SanNicolas_4800BP.SG	SN-25.SG	SN-37.SG	0.660394
USA_CA_SanNicolas_4800BP.SG	SN-25.SG	SN-40.SG	0.525586
USA_CA_SanNicolas_4800BP.SG	SN-25.SG	SN-44.SG	0.86978
USA_CA_SanNicolas_4800BP.SG	SN-25.SG	SN-48.SG	0.159495
USA_CA_SanNicolas_4800BP.SG	SN-25.SG	SN-54.SG	0.399175
USA_CA_SanNicolas_4800BP.SG	SN-25.SG	SN-57.SG	0.883967
USA_CA_SanNicolas_4800BP.SG	SN-25.SG	SN-58.SG	0.0688506
USA_CA_SanNicolas_4800BP.SG	SN-25.SG	SN-59.SG	0.342818
USA_CA_SanNicolas_4800BP.SG	SN-32.SG	SN-37.SG	0.478398
USA_CA_SanNicolas_4800BP.SG	SN-32.SG	SN-40.SG	0.305921
USA_CA_SanNicolas_4800BP.SG	SN-32.SG	SN-44.SG	0.402311
USA_CA_SanNicolas_4800BP.SG	SN-32.SG	SN-48.SG	0.344336
USA_CA_SanNicolas_4800BP.SG	SN-32.SG	SN-54.SG	0.111631
USA_CA_SanNicolas_4800BP.SG	SN-32.SG	SN-57.SG	0.321193
USA_CA_SanNicolas_4800BP.SG	SN-32.SG	SN-58.SG	0.50298
USA_CA_SanNicolas_4800BP.SG	SN-32.SG	SN-59.SG	0.754759
USA_CA_SanNicolas_4800BP.SG	SN-37.SG	SN-40.SG	0.528074
USA_CA_SanNicolas_4800BP.SG	SN-37.SG	SN-44.SG	0.367476
USA_CA_SanNicolas_4800BP.SG	SN-37.SG	SN-48.SG	0.0566717
USA_CA_SanNicolas_4800BP.SG	SN-37.SG	SN-54.SG	0.0132145
USA_CA_SanNicolas_4800BP.SG	SN-37.SG	SN-57.SG	0.948641
USA_CA_SanNicolas_4800BP.SG	SN-37.SG	SN-58.SG	0.132004
USA_CA_SanNicolas_4800BP.SG	SN-37.SG	SN-59.SG	0.802189
USA_CA_SanNicolas_4800BP.SG	SN-40.SG	SN-44.SG	0.351702
USA_CA_SanNicolas_4800BP.SG	SN-40.SG	SN-48.SG	0.664935
USA_CA_SanNicolas_4800BP.SG	SN-40.SG	SN-54.SG	0.0821233
USA_CA_SanNicolas_4800BP.SG	SN-40.SG	SN-57.SG	0.233522
USA_CA_SanNicolas_4800BP.SG	SN-40.SG	SN-58.SG	0.0899788
USA_CA_SanNicolas_4800BP.SG	SN-40.SG	SN-59.SG	0.422732
USA_CA_SanNicolas_4800BP.SG	SN-44.SG	SN-48.SG	0.494166
USA_CA_SanNicolas_4800BP.SG	SN-44.SG	SN-54.SG	0.61918
USA_CA_SanNicolas_4800BP.SG	SN-44.SG	SN-57.SG	0.417043
USA_CA_SanNicolas_4800BP.SG	SN-44.SG	SN-58.SG	0.803571
USA_CA_SanNicolas_4800BP.SG	SN-44.SG	SN-59.SG	0.116389
USA_CA_SanNicolas_4800BP.SG	SN-48.SG	SN-54.SG	0.155755
USA_CA_SanNicolas_4800BP.SG	SN-48.SG	SN-57.SG	0.114025
USA_CA_SanNicolas_4800BP.SG	SN-48.SG	SN-58.SG	0.652425
USA_CA_SanNicolas_4800BP.SG	SN-48.SG	SN-59.SG	0.44285
USA_CA_SanNicolas_4800BP.SG	SN-54.SG	SN-57.SG	0.926705
USA_CA_SanNicolas_4800BP.SG	SN-54.SG	SN-58.SG	0.069059
USA_CA_SanNicolas_4800BP.SG	SN-54.SG	SN-59.SG	0.478068
USA_CA_SanNicolas_4800BP.SG	SN-57.SG	SN-58.SG	0.624333
USA_CA_SanNicolas_4800BP.SG	SN-57.SG	SN-59.SG	0.893218
USA_CA_SanNicolas_4800BP.SG	SN-58.SG	SN-59.SG	0.408923
USA_CA_SanMiguel_650BP.SG	SM-01.SG	SM-02.SG	0.0315795		Outgroups:
					USA_CA_SantaRosa_300BP
					USA_CA_LakeCachuma_400BP
					USA_CA_SanCatalina_400BP.SG
USA_CA_SanCatalina_400BP.SG	CT-01.SG	CT-02.SG	0.716198		Outgroups:
					USA_CA_SanClemente_900BP.SG
					USA_CA_SantaRosa_300BP
					USA_CA_LakeCachuma_400BP
USA_CA_PointSal_1500BP.SG	PS-02.SG	PS-03.SG	0.953338		Outgroups:
USA_CA_PointSal_1500BP.SG	PS-02.SG	PS-06.SG	0.968185		USA_CA_Carmel_600BP
USA_CA_PointSal_1500BP.SG	PS-02.SG	PS-07.SG	0.875138		USA_CA_Goleta_900BP
USA_CA_PointSal_1500BP.SG	PS-02.SG	PS-18.SG	0.236496		USA_CA_SantaRosa_3000BP
USA_CA_PointSal_1500BP.SG	PS-03.SG	PS-06.SG	0.189304
USA_CA_PointSal_1500BP.SG	PS-03.SG	PS-07.SG	0.258366
USA_CA_PointSal_1500BP.SG	PS-03.SG	PS-18.SG	0.219461
USA_CA_PointSal_1500BP.SG	PS-06.SG	PS-07.SG	0.479098
USA_CA_PointSal_1500BP.SG	PS-06.SG	PS-18.SG	0.595634
USA_CA_PointSal_1500BP.SG	PS-07.SG	PS-18.SG	0.288847
USA_CA_Ojai_1400BP	I11970	I11559	0.0661885		Outgroups:
					USA_CA_Goleta_900BP
					USA_CA_SantaRosa_3000BP
					USA_CA_LakeCachuma_400BP
USA_CA_Malibu_3400BP	I14825	I14826	0.32684		Outgroups:
					USA_CA_GoletaC_4700BP
					USA_CA_SanNicolas_4800BP.SG
					USA_CA_SantaRosa_3200BP
USA_CA_LakeCachuma_400BP	I11286	I11285	0.141363		Outgroups:
					USA_CA_GoletaT_1200BP
					USA_CA_Ojai_1400BP
					USA_CA_SantaRosa_300BP
USA_CA_GoletaC_4700BP	I11289	I11288	0.105645		Outgroups:
USA_CA_GoletaC_4700BP	I11289	I15481	0.310255		USA_CA_SantaRosa_3200BP
USA_CA_GoletaC_4700BP	I11288	I15481	0.263386		USA_CA_Ojai_1400BP
					USA_CA_GoletaT_1200BP
USA_CA_Goleta_900BP	I14817	I21250	0.891562		Outgroups:
USA_CA_Goleta_900BP	I14817	I21452	0.0514094		USA_CA_SantaRosa_300BP
USA_CA_Goleta_900BP	I21250	I21452	0.302134		USA_CA_LakeCachuma_400BP
					USA_CA_PointSal_1500BP.SG
USA_CA_Carpinteria_7000BP	I11290	I11292	0.844505		Outgroups:
USA_CA_Carpinteria_7000BP	I11290	I15168	0.118311		USA_CA_SantaRosa_7400BP
USA_CA_Carpinteria_7000BP	I11290	I15476	0.293384		USA_CA_GoletaC_4700BP
USA_CA_Carpinteria_7000BP	I11290	I15477	0.931287		USA_CA_SanNicolas_4800BP.SG
USA_CA_Carpinteria_7000BP	I11290	I11291	0.615735
USA_CA_Carpinteria_7000BP	I11292	I15168	0.611843
USA_CA_Carpinteria_7000BP	I11292	I15476	0.238938
USA_CA_Carpinteria_7000BP	I11292	I15477	0.422527
USA_CA_Carpinteria_7000BP	I11292	I11291	0.784923
USA_CA_Carpinteria_7000BP	I15168	I15476	0.68909
USA_CA_Carpinteria_7000BP	I15168	I15477	0.365647
USA_CA_Carpinteria_7000BP	I15168	I11291	0.671084
USA_CA_Carpinteria_7000BP	I15476	I15477	0.498354
USA_CA_Carpinteria_7000BP	I15476	I11291	0.145223
USA_CA_Carpinteria_7000BP	I15477	I11291	0.177269
USA_CA_Carmel_600BP	I11259	I11260	0.132319		Outgroups:
USA_CA_Carmel_600BP	I11259	I11257	0.709103		USA_CA_CalaverasCounty_600BP
USA_CA_Carmel_600BP	I11259	I11256	0.0242102		USA_CA_PacificGrove_5200BP
USA_CA_Carmel_600BP	I11259	I11551	0.0669271		USA_CA_Goleta_900BP
USA_CA_Carmel_600BP	I11260	I11257	0.284605
USA_CA_Carmel_600BP	I11260	I11256	0.156468
USA_CA_Carmel_600BP	I11260	I11551	0.347313
USA_CA_Carmel_600BP	I11257	I11256	0.297765
USA_CA_Carmel_600BP	I11257	I11551	0.153932
USA_CA_Carmel_600BP	I11256	I11551	0.0474474
USA_CA_CalaverasCounty_600BP	I15173	I15174	0.533871		Outgroups:
USA_CA_CalaverasCounty_600BP	I15173	I15175	0.906135		USA_CA_Carmel_600BP
USA_CA_CalaverasCounty_600BP	I15173	I15171	0.980651		USA_CA_SantaRosa_300BP
USA_CA_CalaverasCounty_600BP	I15173	I15172	0.659965		USA_CA_Goleta_900BP
USA_CA_CalaverasCounty_600BP	I15173	I15176	0.356162
USA_CA_CalaverasCounty_600BP	I15174	I15175	0.833389
USA_CA_CalaverasCounty_600BP	I15174	I15171	0.515884
USA_CA_CalaverasCounty_600BP	I15174	I15172	0.680982
USA_CA_CalaverasCounty_600BP	I15174	I15176	0.578393
USA_CA_CalaverasCounty_600BP	I15175	I15171	0.911338
USA_CA_CalaverasCounty_600BP	I15175	I15172	0.40314
USA_CA_CalaverasCounty_600BP	I15175	I15176	0.388911
USA_CA_CalaverasCounty_600BP	I15171	I15172	0.87667
USA_CA_CalaverasCounty_600BP	I15171	I15176	0.795526
USA_CA_CalaverasCounty_600BP	I15172	I15176	0.875687
Mexico_Tayopa_1000BP	I17096	I17113	0.717839		Outgroups:
Mexico_Tayopa_1000BP	I17096	I17114	0.371578		Mexico_CuevaDeLosMuertosChiquitos_1100BP
Mexico_Tayopa_1000BP	I17096	I17125	0.0164614		Mexico_Trincheras_LaPlaya_600BP
Mexico_Tayopa_1000BP	I17096	I8235	0.914609		Mexico_Pericues_500BP.SG
Mexico_Tayopa_1000BP	I17096	I8236	0.685336
Mexico_Tayopa_1000BP	I17096	I8237	0.273871
Mexico_Tayopa_1000BP	I17096	I8238	0.852494
Mexico_Tayopa_1000BP	I17096	I8239	0.765848
Mexico_Tayopa_1000BP	I17096	I8240	0.78618
Mexico_Tayopa_1000BP	I17096	I8241	0.875151
Mexico_Tayopa_1000BP	I17113	I17114	0.380202
Mexico_Tayopa_1000BP	I17113	I17125	0.111263
Mexico_Tayopa_1000BP	I17113	I8235	0.676137
Mexico_Tayopa_1000BP	I17113	I8236	0.490161
Mexico_Tayopa_1000BP	I17113	I8237	0.976851
Mexico_Tayopa_1000BP	I17113	I8238	0.170897
Mexico_Tayopa_1000BP	I17113	I8239	0.162138
Mexico_Tayopa_1000BP	I17113	I8240	0.827942
Mexico_Tayopa_1000BP	I17113	I8241	0.700619
Mexico_Tayopa_1000BP	I17114	I17125	0.906219
Mexico_Tayopa_1000BP	I17114	I8235	0.315418
Mexico_Tayopa_1000BP	I17114	I8236	0.0613027
Mexico_Tayopa_1000BP	I17114	I8237	0.808489
Mexico_Tayopa_1000BP	I17114	I8238	0.885566
Mexico_Tayopa_1000BP	I17114	I8239	0.38506
Mexico_Tayopa_1000BP	I17114	I8240	0.404256
Mexico_Tayopa_1000BP	I17114	I8241	0.381935
Mexico_Tayopa_1000BP	I17125	I8235	0.7748
Mexico_Tayopa_1000BP	I17125	I8236	0.971126
Mexico_Tayopa_1000BP	I17125	I8237	0.572349
Mexico_Tayopa_1000BP	I17125	I8238	0.943312
Mexico_Tayopa_1000BP	I17125	I8239	0.8829
Mexico_Tayopa_1000BP	I17125	I8240	0.308334
Mexico_Tayopa_1000BP	I17125	I8241	0.630766
Mexico_Tayopa_1000BP	I8235	I8236	0.5067
Mexico_Tayopa_1000BP	I8235	I8237	0.536369
Mexico_Tayopa_1000BP	I8235	I8238	0.36887
Mexico_Tayopa_1000BP	I8235	I8239	0.583667
Mexico_Tayopa_1000BP	I8235	I8240	0.35371
Mexico_Tayopa_1000BP	I8235	I8241	0.691779
Mexico_Tayopa_1000BP	I8236	I8237	0.431809
Mexico_Tayopa_1000BP	I8236	I8238	0.748676
Mexico_Tayopa_1000BP	I8236	I8239	0.147374
Mexico_Tayopa_1000BP	I8236	I8240	0.147828
Mexico_Tayopa_1000BP	I8236	I8241	0.517479
Mexico_Tayopa_1000BP	I8237	I8238	0.551757
Mexico_Tayopa_1000BP	I8237	I8239	0.80665
Mexico_Tayopa_1000BP	I8237	I8240	0.42041
Mexico_Tayopa_1000BP	I8237	I8241	0.478609
Mexico_Tayopa_1000BP	I8238	I8239	0.169004
Mexico_Tayopa_1000BP	I8238	I8240	0.262133
Mexico_Tayopa_1000BP	I8238	I8241	0.396239
Mexico_Tayopa_1000BP	I8239	I8240	0.921689
Mexico_Tayopa_1000BP	I8239	I8241	0.286993
Mexico_Tayopa_1000BP	I8240	I8241	0.101866
Mexico_Pericues_500BP.SG	BC30.SG	BC29.SG	0.0671083		Outgroups:
Mexico_Pericues_500BP.SG	BC30.SG	BC28.SG	0.471345		Mexico_CuevaDeLosMuertosChiquitos_1100BP
Mexico_Pericues_500BP.SG	BC30.SG	BC27.SG	0.803043		Mexico_Tayopa_1000BP
Mexico_Pericues_500BP.SG	BC30.SG	BC25.SG	0.276017		Mexico_Trincheras_LaPlaya_600BP
Mexico_Pericues_500BP.SG	BC30.SG	BC23.SG	0.784218
Mexico_Pericues_500BP.SG	BC29.SG	BC28.SG	0.61159
Mexico_Pericues_500BP.SG	BC29.SG	BC27.SG	0.597849
Mexico_Pericues_500BP.SG	BC29.SG	BC25.SG	0.373679
Mexico_Pericues_500BP.SG	BC29.SG	BC23.SG	0.534698
Mexico_Pericues_500BP.SG	BC28.SG	BC27.SG	1
Mexico_Pericues_500BP.SG	BC28.SG	BC25.SG	0.80663
Mexico_Pericues_500BP.SG	BC28.SG	BC23.SG	0.888318
Mexico_Pericues_500BP.SG	BC27.SG	BC25.SG	0.0478191
Mexico_Pericues_500BP.SG	BC27.SG	BC23.SG	0.907789
Mexico_Pericues_500BP.SG	BC25.SG	BC23.SG	0.205411
USA_CA_SanCatalina_400BP.SG	CT-01.SG	CT-02.SG	0.716198		Outgroups:
					USA_CA_SanClemente_900BP.SG
					USA_CA_SantaRosa_300BP
					USA_CA_LakeCachuma_400BP
Mexico_CuevaDeLosMuertosChiquitos_1100BP	I12574	I12572	0.602539		Outgroups:
Mexico_CuevaDeLosMuertosChiquitos_1100BP	I12574	I12571	0.937322		Mexico_Tayopa_1000BP
Mexico_CuevaDeLosMuertosChiquitos_1100BP	I12574	I12570	0.916077		USA_CA_LakeCachuma_400BP
Mexico_CuevaDeLosMuertosChiquitos_1100BP	I12574	I11988	0.545227		Mexico_Pericues_500BP.SG
Mexico_CuevaDeLosMuertosChiquitos_1100BP	I12574	I11987	0.264272
Mexico_CuevaDeLosMuertosChiquitos_1100BP	I12574	I11986	0.558753
Mexico_CuevaDeLosMuertosChiquitos_1100BP	I12574	I11985	0.448835
Mexico_CuevaDeLosMuertosChiquitos_1100BP	I12574	I11984	0.711936
Mexico_CuevaDeLosMuertosChiquitos_1100BP	I12574	I11983	0.825293
Mexico_CuevaDeLosMuertosChiquitos_1100BP	I12572	I12571	0.832894
Mexico_CuevaDeLosMuertosChiquitos_1100BP	I12572	I12570	0.64111
Mexico_CuevaDeLosMuertosChiquitos_1100BP	I12572	I11988	0.0465448
Mexico_CuevaDeLosMuertosChiquitos_1100BP	I12572	I11987	0.410627
Mexico_CuevaDeLosMuertosChiquitos_1100BP	I12572	I11986	0.387211
Mexico_CuevaDeLosMuertosChiquitos_1100BP	I12572	I11985	0.0187416
Mexico_CuevaDeLosMuertosChiquitos_1100BP	I12572	I11984	0.0774417
Mexico_CuevaDeLosMuertosChiquitos_1100BP	I12572	I11983	0.436147
Mexico_CuevaDeLosMuertosChiquitos_1100BP	I12571	I12570	0.886725
Mexico_CuevaDeLosMuertosChiquitos_1100BP	I12571	I11988	0.281285
Mexico_CuevaDeLosMuertosChiquitos_1100BP	I12571	I11987	0.835521
Mexico_CuevaDeLosMuertosChiquitos_1100BP	I12571	I11986	0.941558
Mexico_CuevaDeLosMuertosChiquitos_1100BP	I12571	I11985	0.10864
Mexico_CuevaDeLosMuertosChiquitos_1100BP	I12571	I11984	0.498639
Mexico_CuevaDeLosMuertosChiquitos_1100BP	I12571	I11983	0.689883
Mexico_CuevaDeLosMuertosChiquitos_1100BP	I12570	I11988	0.249755
Mexico_CuevaDeLosMuertosChiquitos_1100BP	I12570	I11987	0.796749
Mexico_CuevaDeLosMuertosChiquitos_1100BP	I12570	I11986	0.653152
Mexico_CuevaDeLosMuertosChiquitos_1100BP	I12570	I11985	0.0585937
Mexico_CuevaDeLosMuertosChiquitos_1100BP	I12570	I11984	0.0722905
Mexico_CuevaDeLosMuertosChiquitos_1100BP	I12570	I11983	0.588451
Mexico_CuevaDeLosMuertosChiquitos_1100BP	I11988	I11987	0.666796
Mexico_CuevaDeLosMuertosChiquitos_1100BP	I11988	I11986	0.486641
Mexico_CuevaDeLosMuertosChiquitos_1100BP	I11988	I11985	0.68385
Mexico_CuevaDeLosMuertosChiquitos_1100BP	I11988	I11984	0.997656
Mexico_CuevaDeLosMuertosChiquitos_1100BP	I11988	I11983	0.0666619
Mexico_CuevaDeLosMuertosChiquitos_1100BP	I11987	I11986	0.852578
Mexico_CuevaDeLosMuertosChiquitos_1100BP	I11987	I11985	0.209645
Mexico_CuevaDeLosMuertosChiquitos_1100BP	I11987	I11984	0.450601
Mexico_CuevaDeLosMuertosChiquitos_1100BP	I11987	I11983	0.629977
Mexico_CuevaDeLosMuertosChiquitos_1100BP	I11986	I11985	0.574612
Mexico_CuevaDeLosMuertosChiquitos_1100BP	I11986	I11984	0.496271
Mexico_CuevaDeLosMuertosChiquitos_1100BP	I11986	I11983	0.214106
Mexico_CuevaDeLosMuertosChiquitos_1100BP	I11985	I11984	0.97262
Mexico_CuevaDeLosMuertosChiquitos_1100BP	I11985	I11983	0.00729915
Mexico_CuevaDeLosMuertosChiquitos_1100BP	I11984	I11983	0.157202
Mexico_Trincheras_LaPlaya_600BP	I8242	I8243	0.376557		Outgroups:
Mexico_Trincheras_LaPlaya_600BP	I8242	I8363	0.196892		USA_CA_LakeCachuma_400BP
Mexico_Trincheras_LaPlaya_600BP	I8242	I19505	0.34613		Mexico_Tayopa_1000BP
Mexico_Trincheras_LaPlaya_600BP	I8242	I23707	0.647671		Mexico_Pericues_500BP.SG
Mexico_Trincheras_LaPlaya_600BP	I8242	I23708	0.0668392
Mexico_Trincheras_LaPlaya_600BP	I8242	I23709	0.0497416
Mexico_Trincheras_LaPlaya_600BP	I8242	I23710	0.421521
Mexico_Trincheras_LaPlaya_600BP	I8242	I23711	0.534366
Mexico_Trincheras_LaPlaya_600BP	I8242	I23712	0.13931
Mexico_Trincheras_LaPlaya_600BP	I8243	I8363	0.970032
Mexico_Trincheras_LaPlaya_600BP	I8243	I19505	0.50047
Mexico_Trincheras_LaPlaya_600BP	I8243	I23707	0.98711
Mexico_Trincheras_LaPlaya_600BP	I8243	I23708	0.566323
Mexico_Trincheras_LaPlaya_600BP	I8243	I23709	0.618451
Mexico_Trincheras_LaPlaya_600BP	I8243	I23710	0.397337
Mexico_Trincheras_LaPlaya_600BP	I8243	I23711	0.977955
Mexico_Trincheras_LaPlaya_600BP	I8243	I23712	0.758515
Mexico_Trincheras_LaPlaya_600BP	I8363	I19505	0.117409
Mexico_Trincheras_LaPlaya_600BP	I8363	I23707	0.115349
Mexico_Trincheras_LaPlaya_600BP	I8363	I23708	0.0872999
Mexico_Trincheras_LaPlaya_600BP	I8363	I23709	0.287744
Mexico_Trincheras_LaPlaya_600BP	I8363	I23710	0.0566508
Mexico_Trincheras_LaPlaya_600BP	I8363	I23711	0.00983394
Mexico_Trincheras_LaPlaya_600BP	I8363	I23712	0.673923
Mexico_Trincheras_LaPlaya_600BP	I19505	I23707	0.338842
Mexico_Trincheras_LaPlaya_600BP	I19505	I23708	0.616255
Mexico_Trincheras_LaPlaya_600BP	I19505	I23709	0.501949
Mexico_Trincheras_LaPlaya_600BP	I19505	I23710	0.492304
Mexico_Trincheras_LaPlaya_600BP	I19505	I23711	0.139802
Mexico_Trincheras_LaPlaya_600BP	I19505	I23712	0.0713561
Mexico_Trincheras_LaPlaya_600BP	I23707	I23708	0.78202
Mexico_Trincheras_LaPlaya_600BP	I23707	I23709	0.982529
Mexico_Trincheras_LaPlaya_600BP	I23707	I23710	0.681112
Mexico_Trincheras_LaPlaya_600BP	I23707	I23711	0.70583
Mexico_Trincheras_LaPlaya_600BP	I23707	I23712	0.621273
Mexico_Trincheras_LaPlaya_600BP	I23708	I23709	0.68166
Mexico_Trincheras_LaPlaya_600BP	I23708	I23710	0.245785
Mexico_Trincheras_LaPlaya_600BP	I23708	I23711	0.732136
Mexico_Trincheras_LaPlaya_600BP	I23708	I23712	0.895078
Mexico_Trincheras_LaPlaya_600BP	I23709	I23710	0.588227
Mexico_Trincheras_LaPlaya_600BP	I23709	I23711	0.67334
Mexico_Trincheras_LaPlaya_600BP	I23709	I23712	0.452378
Mexico_Trincheras_LaPlaya_600BP	I23710	I23711	0.657145
Mexico_Trincheras_LaPlaya_600BP	I23710	I23712	0.152233
Mexico_Trincheras_LaPlaya_600BP	I23711	I23712	0.329604
Mexico_Trincheras_LaPlaya_2400BP	I23706	I23705	0.224621		Outgroups:
Mexico_Trincheras_LaPlaya_2400BP	I23706	I23704	0.08506		USA_CA_LakeCachuma_400BP
Mexico_Trincheras_LaPlaya_2400BP	I23705	I23704	0.99466		Mexico_Tayopa_1000BP
					Mexico_Pericues_500BP.SG
USA_CA_SanClemente_900BP.SG	SC-01.SG	SC-03.SG	0.633513		Outgroups:
USA_CA_SanClemente_900BP.SG	SC-01.SG	SC-04.SG	0.802817		USA_CA_LakeCachuma_400BP
USA_CA_SanClemente_900BP.SG	SC-01.SG	SC-05.SG	0.817964		USA_CA_GoletaC_4700BP
USA_CA_SanClemente_900BP.SG	SC-01.SG	SC-06.SG	0.415721		USA_CA_SantaRosa_300BP
USA_CA_SanClemente_900BP.SG	SC-01.SG	SC-07.SG	0.549136
USA_CA_SanClemente_900BP.SG	SC-03.SG	SC-04.SG	0.529301
USA_CA_SanClemente_900BP.SG	SC-03.SG	SC-05.SG	0.816776
USA_CA_SanClemente_900BP.SG	SC-03.SG	SC-06.SG	0.184893
USA_CA_SanClemente_900BP.SG	SC-03.SG	SC-07.SG	0.178006
USA_CA_SanClemente_900BP.SG	SC-04.SG	SC-05.SG	0.287961
USA_CA_SanClemente_900BP.SG	SC-04.SG	SC-06.SG	0.0860679
USA_CA_SanClemente_900BP.SG	SC-04.SG	SC-07.SG	0.0187434
USA_CA_SanClemente_900BP.SG	SC-05.SG	SC-06.SG	0.499799
USA_CA_SanClemente_900BP.SG	SC-05.SG	SC-07.SG	0.31958
USA_CA_SanClemente_900BP.SG	SC-06.SG	SC-07.SG	0.426499
USA_CA_SanClemente_500BP	I0752	I0755	0.312529		Outgroups:
USA_CA_SanClemente_500BP	I0752	I0750	0.083278		USA_CA_LakeCachuma_400BP
USA_CA_SanClemente_500BP	I0752	I0758	0.00569014		USA_CA_GoletaC_4700BP
USA_CA_SanClemente_500BP	I0752	I0756	0.199242		USA_CA_SantaRosa_300BP
USA_CA_SanClemente_500BP	I0752	I0748	0.159163
USA_CA_SanClemente_500BP	I0752	I0760	0.315009
USA_CA_SanClemente_500BP	I0752	I0751	0.147243
USA_CA_SanClemente_500BP	I0755	I0750	0.827845
USA_CA_SanClemente_500BP	I0755	I0758	0.498411
USA_CA_SanClemente_500BP	I0755	I0756	0.965577
USA_CA_SanClemente_500BP	I0755	I0748	0.440396
USA_CA_SanClemente_500BP	I0755	I0760	0.843316
USA_CA_SanClemente_500BP	I0755	I0751	0.972148
USA_CA_SanClemente_500BP	I0750	I0758	0.291995
USA_CA_SanClemente_500BP	I0750	I0756	0.719334
USA_CA_SanClemente_500BP	I0750	I0748	0.320268
USA_CA_SanClemente_500BP	I0750	I0760	0.758368
USA_CA_SanClemente_500BP	I0750	I0751	0.988292
USA_CA_SanClemente_500BP	I0758	I0756	0.072414
USA_CA_SanClemente_500BP	I0758	I0748	0.227393
USA_CA_SanClemente_500BP	I0758	I0760	0.119809
USA_CA_SanClemente_500BP	I0758	I0751	0.208286
USA_CA_SanClemente_500BP	I0756	I0748	0.69816
USA_CA_SanClemente_500BP	I0756	I0760	0.388029
USA_CA_SanClemente_500BP	I0756	I0751	0.841378
USA_CA_SanClemente_500BP	I0748	I0760	0.0823838
USA_CA_SanClemente_500BP	I0748	I0751	0.221104
USA_CA_SanClemente_500BP	I0760	I0751	0.718138
USA_CA_SanNicolas_1600BP.SG	SN-03.SG	SN-09.SG	0.300185		Outgroups:
USA_CA_SanNicolas_1600BP.SG	SN-03.SG	SN-11.SG	0.727547		USA_CA_SantaRosa_3000BP
USA_CA_SanNicolas_1600BP.SG	SN-03.SG	SN-13.SG	0.788746		USA_CA_Carmel_600BP
USA_CA_SanNicolas_1600BP.SG	SN-03.SG	SN-15.SG	0.141697		USA_CA_LakeCachuma_400BP
USA_CA_SanNicolas_1600BP.SG	SN-03.SG	SN-16.SG	0.123147
USA_CA_SanNicolas_1600BP.SG	SN-03.SG	SN-38.SG	0.369746
USA_CA_SanNicolas_1600BP.SG	SN-03.SG	SN-50.SG	0.460013
USA_CA_SanNicolas_1600BP.SG	SN-03.SG	SN-52.SG	0.960811
USA_CA_SanNicolas_1600BP.SG	SN-03.SG	SN-53.SG	0.76503
USA_CA_SanNicolas_1600BP.SG	SN-09.SG	SN-11.SG	0.63341
USA_CA_SanNicolas_1600BP.SG	SN-09.SG	SN-13.SG	0.80397
USA_CA_SanNicolas_1600BP.SG	SN-09.SG	SN-15.SG	0.711419
USA_CA_SanNicolas_1600BP.SG	SN-09.SG	SN-16.SG	0.681371
USA_CA_SanNicolas_1600BP.SG	SN-09.SG	SN-38.SG	0.298558
USA_CA_SanNicolas_1600BP.SG	SN-09.SG	SN-50.SG	0.813309
USA_CA_SanNicolas_1600BP.SG	SN-09.SG	SN-52.SG	0.866411
USA_CA_SanNicolas_1600BP.SG	SN-09.SG	SN-53.SG	0.535342
USA_CA_SanNicolas_1600BP.SG	SN-11.SG	SN-13.SG	0.771197
USA_CA_SanNicolas_1600BP.SG	SN-11.SG	SN-15.SG	0.800648
USA_CA_SanNicolas_1600BP.SG	SN-11.SG	SN-16.SG	0.362452
USA_CA_SanNicolas_1600BP.SG	SN-11.SG	SN-38.SG	0.767568
USA_CA_SanNicolas_1600BP.SG	SN-11.SG	SN-50.SG	0.31424
USA_CA_SanNicolas_1600BP.SG	SN-11.SG	SN-52.SG	0.512992
USA_CA_SanNicolas_1600BP.SG	SN-11.SG	SN-53.SG	0.223354
USA_CA_SanNicolas_1600BP.SG	SN-13.SG	SN-15.SG	0.668276
USA_CA_SanNicolas_1600BP.SG	SN-13.SG	SN-16.SG	0.286428
USA_CA_SanNicolas_1600BP.SG	SN-13.SG	SN-38.SG	0.520537
USA_CA_SanNicolas_1600BP.SG	SN-13.SG	SN-50.SG	0.131612
USA_CA_SanNicolas_1600BP.SG	SN-13.SG	SN-52.SG	0.779474
USA_CA_SanNicolas_1600BP.SG	SN-13.SG	SN-53.SG	0.761418
USA_CA_SanNicolas_1600BP.SG	SN-15.SG	SN-16.SG	0.719065
USA_CA_SanNicolas_1600BP.SG	SN-15.SG	SN-38.SG	0.794785
USA_CA_SanNicolas_1600BP.SG	SN-15.SG	SN-50.SG	0.167978
USA_CA_SanNicolas_1600BP.SG	SN-15.SG	SN-52.SG	0.262737
USA_CA_SanNicolas_1600BP.SG	SN-15.SG	SN-53.SG	0.902301
USA_CA_SanNicolas_1600BP.SG	SN-16.SG	SN-38.SG	0.596056
USA_CA_SanNicolas_1600BP.SG	SN-16.SG	SN-50.SG	0.0187396
USA_CA_SanNicolas_1600BP.SG	SN-16.SG	SN-52.SG	0.418697
USA_CA_SanNicolas_1600BP.SG	SN-16.SG	SN-53.SG	0.184305
USA_CA_SanNicolas_1600BP.SG	SN-38.SG	SN-50.SG	0.121497
USA_CA_SanNicolas_1600BP.SG	SN-38.SG	SN-52.SG	0.338404
USA_CA_SanNicolas_1600BP.SG	SN-38.SG	SN-53.SG	0.78712
USA_CA_SanNicolas_1600BP.SG	SN-50.SG	SN-52.SG	0.219275
USA_CA_SanNicolas_1600BP.SG	SN-50.SG	SN-53.SG	0.229023
USA_CA_SanNicolas_1600BP.SG	SN-52.SG	SN-53.SG	0.925184
USA_CA_SantaRosa_7400BP	I2710	I2711	0.0306899		Outgroups:
USA_CA_SantaRosa_7400BP	I2710	I2712	0.793025		USA_CA_Malibu_3400BP
USA_CA_SantaRosa_7400BP	I2710	I11557	0.295199		USA_CA_PacificGrove_5200BP
USA_CA_SantaRosa_7400BP	I2710	I11558	0.426659		USA_CA_GoletaC_4700BP
USA_CA_SantaRosa_7400BP	I2711	I2712	0.417161
USA_CA_SantaRosa_7400BP	I2711	I11557	0.00651579
USA_CA_SantaRosa_7400BP	I2711	I11558	0.0109842
USA_CA_SantaRosa_7400BP	I2712	I11557	0.367774
USA_CA_SantaRosa_7400BP	I2712	I11558	0.279567
USA_CA_SantaRosa_7400BP	I11557	I11558	0.886434
USA_CA_GoletaT_1200BP	I11293	I11294	0.514315		Outgroups:
					USA_CA_CalaverasCounty_600BP
					USA_CA_Carmel_600BP
					USA_CA_PacificGrove_5200BP
