# Supplementary material for: Genetic Continuity and Change Among the Indigenous Peoples of California
Source: Nature. Author manuscript; Available in PMC 2024 Feb 16. (PMC10872549; doi:10.1038/s41586-023-06771-5)
Supplement: Supplementary Data File 3 [file NIHMS1941388-supplement-Supplementary_Data_File_3.xlsx]

## Sheet: CaliMexico_Fst_Jan2023
	USA_CA_SanClemente_900BP.SG	USA_CA_SanClemente_500BP	USA_CA_SanNicolas_1600BP.SG	USA_CA_SanNicolas_4800BP.SG	USA_CA_SanCatalina_400BP.SG	USA_CA_SantaRosa_3000BP	USA_CA_SantaRosa_3200BP	USA_CA_SantaRosa_300BP	USA_CA_SantaRosa_7400BP	USA_CA_SantaCruz_1150BP	USA_CA_SanMiguel_650BP.SG	USA_CA_PointSal_1500BP.SG	USA_CA_Malibu_3400BP	USA_CA_Carpinteria_7000BP	USA_CA_SantaBarbara_600BP	USA_CA_Goleta_1200BP	USA_CA_Goleta_4700BP	USA_CA_Goleta_900BP	USA_CA_Ojai_1400BP	USA_CA_LakeCachuma_400BP	USA_CA_Carmel_600BP	USA_CA_CalaverasCounty_600BP	MX_O'odham/Pima_Modern.DG	MX_O'odham/Pima_Modern.SDG	MX_BajaCA_Pericues_500BP.SG	MX_LaPlaya/CerroDeTrincheras_2400BP	MX_LaPlaya/CerroDeTrincheras_600BP	MX_Tayopa_1000BP	MX_CuevaDeLosMuertosChiquitos_1100BP
USA_CA_SanClemente_900BP.SG	0	0.007	0.012	0.092	0.019	0.084	0.089	0.078	0.092	0.077	0.069	0.077	0.031	0.074	0.061	0.059	0.06	0.09	0.058	0.083	0.062	0.077	0.079	0.081	0.146	0.049	0.059	0.069	0.062
USA_CA_SanClemente_500BP	0.007	0	0.029	0.121	0.043	0.102	0.11	0.093	0.114	0.082	0.095	0.103	0.047	0.092	0.074	0.076	0.077	0.112	0.074	0.094	0.078	0.091	0.097	0.098	0.16	0.067	0.075	0.082	0.075
USA_CA_SanNicolas_1600BP.SG	0.012	0.029	0	0.109	0.029	0.099	0.108	0.09	0.111	0.073	0.083	0.091	0.042	0.089	0.072	0.074	0.071	0.103	0.068	0.072	0.078	0.087	0.092	0.093	0.154	0.063	0.072	0.08	0.072
USA_CA_SanNicolas_4800BP.SG	0.092	0.121	0.109	0	0.134	0.14	0.151	0.141	0.101	0.115	0.128	0.144	0.107	0.114	0.123	0.121	0.119	0.157	0.125	0.128	0.131	0.14	0.153	0.154	0.218	0.126	0.134	0.141	0.135
USA_CA_SanCatalina_400BP.SG	0.019	0.043	0.029	0.134	0	0.094	0.108	0.086	0.125	-0.15	0.076	0.092	0.027	0.081	0.059	0.058	0.064	0.085	0.058	0.068	0.071	0.084	0.095	0.094	0.066	0.07	0.072	0.073	0.07
USA_CA_SantaRosa_3000BP	0.084	0.102	0.099	0.14	0.094	0	-0.009	0.048	0.113	0.092	0.05	0.091	0.044	0.083	0.049	0.047	0.053	0.088	0.056	0.069	0.076	0.089	0.107	0.11	0.162	0.076	0.085	0.094	0.085
USA_CA_SantaRosa_3200BP	0.089	0.11	0.108	0.151	0.108	-0.009	0	0.062	0.123	0.027	0.061	0.102	0.056	0.095	0.065	0.063	0.064	0.097	0.071	0.083	0.092	0.101	0.117	0.12	0.173	0.088	0.096	0.101	0.096
USA_CA_SantaRosa_300BP	0.078	0.093	0.09	0.141	0.086	0.048	0.062	0	0.112	0.006	0	0.061	0.036	0.079	0.01	0.013	0.051	0.058	0.031	0.027	0.068	0.085	0.097	0.1	0.159	0.067	0.076	0.083	0.076
USA_CA_SantaRosa_7400BP	0.092	0.114	0.111	0.101	0.125	0.113	0.123	0.112	0	0.107	0.11	0.125	0.083	0.072	0.094	0.094	0.092	0.133	0.099	0.099	0.102	0.113	0.129	0.131	0.196	0.098	0.107	0.112	0.106
USA_CA_SantaCruz_1150BP	0.077	0.082	0.073	0.115	-0.15	0.092	0.027	0.006	0.107	0	-0.143	0.077	0.074	0.066	-0.158	0.024	0.035	-0.007	0.019	-0.214	0.078	0.105	0.074	0.09	0.222	0.07	0.078	0.076	0.065
USA_CA_SanMiguel_650BP.SG	0.069	0.095	0.083	0.128	0.076	0.05	0.061	0	0.11	-0.143	0	0.049	0.044	0.074	0.012	0.014	0.045	0.05	0.029	0.048	0.07	0.084	0.095	0.099	0.159	0.06	0.077	0.087	0.08
USA_CA_PointSal_1500BP.SG	0.077	0.103	0.091	0.144	0.092	0.091	0.102	0.061	0.125	0.077	0.049	0	0.04	0.089	0.041	0.033	0.061	0.075	0.036	0.042	0.074	0.088	0.097	0.1	0.159	0.065	0.079	0.087	0.079
USA_CA_Malibu_3400BP	0.031	0.047	0.042	0.107	0.027	0.044	0.056	0.036	0.083	0.074	0.044	0.04	0	0.044	0.005	0.027	0.019	0.071	0.009	0.008	0.032	0.046	0.052	0.055	0.103	0.024	0.028	0.039	0.035
USA_CA_Carpinteria_7000BP	0.074	0.092	0.089	0.114	0.081	0.083	0.095	0.079	0.072	0.066	0.074	0.089	0.044	0	0.06	0.057	0.053	0.093	0.063	0.071	0.07	0.077	0.097	0.098	0.166	0.068	0.073	0.082	0.075
USA_CA_SantaBarbara_600BP	0.061	0.074	0.072	0.123	0.059	0.049	0.065	0.01	0.094	-0.158	0.012	0.041	0.005	0.06	0	-0.014	0.035	0.038	0.006	0.007	0.05	0.065	0.082	0.082	0.156	0.05	0.056	0.068	0.053
USA_CA_Goleta_1200BP	0.059	0.076	0.074	0.121	0.058	0.047	0.063	0.013	0.094	0.024	0.014	0.033	0.027	0.057	-0.014	0	0.032	0.033	0.001	0.015	0.049	0.064	0.078	0.081	0.134	0.052	0.056	0.065	0.055
USA_CA_Goleta_4700BP	0.06	0.077	0.071	0.119	0.064	0.053	0.064	0.051	0.092	0.035	0.045	0.061	0.019	0.053	0.035	0.032	0	0.066	0.031	0.052	0.054	0.064	0.083	0.085	0.139	0.051	0.056	0.069	0.061
USA_CA_Goleta_900BP	0.09	0.112	0.103	0.157	0.085	0.088	0.097	0.058	0.133	-0.007	0.05	0.075	0.071	0.093	0.038	0.033	0.066	0	0.039	0.083	0.085	0.099	0.112	0.114	0.178	0.083	0.09	0.099	0.091
USA_CA_Ojai_1400BP	0.058	0.074	0.068	0.125	0.058	0.056	0.071	0.031	0.099	0.019	0.029	0.036	0.009	0.063	0.006	0.001	0.031	0.039	0	0.025	0.048	0.064	0.076	0.079	0.138	0.049	0.054	0.064	0.055
USA_CA_LakeCachuma_400BP	0.083	0.094	0.072	0.128	0.068	0.069	0.083	0.027	0.099	-0.214	0.048	0.042	0.008	0.071	0.007	0.015	0.052	0.083	0.025	0	0.059	0.082	0.091	0.094	0.148	0.066	0.066	0.075	0.066
USA_CA_Carmel_600BP	0.062	0.078	0.078	0.131	0.071	0.076	0.092	0.068	0.102	0.078	0.07	0.074	0.032	0.07	0.05	0.049	0.054	0.085	0.048	0.059	0	0.043	0.074	0.077	0.135	0.04	0.049	0.061	0.052
USA_CA_CalaverasCounty_600BP	0.077	0.091	0.087	0.14	0.084	0.089	0.101	0.085	0.113	0.105	0.084	0.088	0.046	0.077	0.065	0.064	0.064	0.099	0.064	0.082	0.043	0	0.091	0.091	0.154	0.059	0.065	0.076	0.067
MX_O'odham/Pima_Modern.DG	0.079	0.097	0.092	0.153	0.095	0.107	0.117	0.097	0.129	0.074	0.095	0.097	0.052	0.097	0.082	0.078	0.083	0.112	0.076	0.091	0.074	0.091	0	-0.041	0.146	0.043	0.052	0.044	0.041
MX_O'odham/Pima_Modern.SDG	0.081	0.098	0.093	0.154	0.094	0.11	0.12	0.1	0.131	0.09	0.099	0.1	0.055	0.098	0.082	0.081	0.085	0.114	0.079	0.094	0.077	0.091	-0.041	0	0.149	0.047	0.054	0.048	0.045
MX_BajaCA_Pericues_500BP.SG	0.146	0.16	0.154	0.218	0.066	0.162	0.173	0.159	0.196	0.222	0.159	0.159	0.103	0.166	0.156	0.134	0.139	0.178	0.138	0.148	0.135	0.154	0.146	0.149	0	0.116	0.125	0.137	0.128
MX_LaPlaya/CerroDeTrincheras_2400BP	0.049	0.067	0.063	0.126	0.07	0.076	0.088	0.067	0.098	0.07	0.06	0.065	0.024	0.068	0.05	0.052	0.051	0.083	0.049	0.066	0.04	0.059	0.043	0.047	0.116	0	0.01	0.033	0.023
MX_LaPlaya/CerroDeTrincheras_600BP	0.059	0.075	0.072	0.134	0.072	0.085	0.096	0.076	0.107	0.078	0.077	0.079	0.028	0.073	0.056	0.056	0.056	0.09	0.054	0.066	0.049	0.065	0.052	0.054	0.125	0.01	0	0.04	0.03
MX_Tayopa_1000BP	0.069	0.082	0.08	0.141	0.073	0.094	0.101	0.083	0.112	0.076	0.087	0.087	0.039	0.082	0.068	0.065	0.069	0.099	0.064	0.075	0.061	0.076	0.044	0.048	0.137	0.033	0.04	0	0.019
MX_CuevaDeLosMuertosChiquitos_1100BP	0.062	0.075	0.072	0.135	0.07	0.085	0.096	0.076	0.106	0.065	0.08	0.079	0.035	0.075	0.053	0.055	0.061	0.091	0.055	0.066	0.052	0.067	0.041	0.045	0.128	0.023	0.03	0.019	0
