# Supplementary material for: Genetic Continuity and Change Among the Indigenous Peoples of California
Source: Nature. Author manuscript; Available in PMC 2024 Feb 16. (PMC10872549; doi:10.1038/s41586-023-06771-5)
Supplement: Supplementary Data File 4 [file NIHMS1941388-supplement-Supplementary_Data_File_4.xlsx]

## Sheet: f4_UtoAztecan
Statistics Relevant to California Samples:
Uto-Aztecan in Southern Channel Islands					f4_value	Z_statistic	BABA	ABBA	Num_SNPs
result:	Mbuti.DG	Mexico_Pericues_500BP.SG	USA_CA_SantaRosa_3000BP	USA_CA_SantaRosa_7400BP	-0.001725	-3.34	12669	13162	285855
result:	Mbuti.DG	Mexico_LaPlaya/CerroDeTrincheras_600BP	USA_CA_SantaRosa_3000BP	USA_CA_SantaRosa_7400BP	-0.000955	-2.939	38910	39726	854473
result:	Mbuti.DG	Mexico_Tayopa_1000BP	USA_CA_SantaRosa_3000BP	USA_CA_SantaRosa_7400BP	-0.000401	-1.217	39719	40066	864531
result:	Mbuti.DG	Mexico_Cueva_de_los_Muertos_Chiquitos_1100BP	USA_CA_SantaRosa_3000BP	USA_CA_SantaRosa_7400BP	-0.000657	-2.023	39457	40023	861997
result:	Mbuti.DG	Pima.SDG	USA_CA_SantaRosa_3000BP	USA_CA_SantaRosa_7400BP	-0.00059	-1.79	39370	39877	859260
result:	Mbuti.DG	Pima.DG	USA_CA_SantaRosa_3000BP	USA_CA_SantaRosa_7400BP	-0.000568	-1.481	38730	39212	849555
result:	Mbuti.DG	Nahua.DG	USA_CA_SantaRosa_3000BP	USA_CA_SantaRosa_7400BP	-0.00057	-1.467	38719	39203	849578
result:	Mbuti.DG	USA_NV_Lovelock_1900BP.SG	USA_CA_SantaRosa_3000BP	USA_CA_SantaRosa_7400BP	-0.000505	-1.326	39703	40141	865561
result:	Mbuti.DG	USA_NV_Lovelock_700BP.SG	USA_CA_SantaRosa_3000BP	USA_CA_SantaRosa_7400BP	-0.000603	-1.302	39730	40252	865511
result:	Mbuti.DG	Mexico_LaPlaya/CerroDeTrincheras_600BP	USA_CA_SantaRosa_3000BP	USA_CA_SantaRosa_300BP	-6e-06	-0.025	38209	38215	873242
result:	Mbuti.DG	Mexico_Cueva_de_los_Muertos_Chiquitos_1100BP	USA_CA_SantaRosa_3000BP	USA_CA_SantaRosa_300BP	8.9e-05	0.349	38701	38623	881598
result:	Mbuti.DG	Mexico_Tayopa_1000BP	USA_CA_SantaRosa_3000BP	USA_CA_SantaRosa_300BP	0.000291	1.079	38970	38713	884636
result:	Mbuti.DG	Pima.SDG	USA_CA_SantaRosa_3000BP	USA_CA_SantaRosa_300BP	0.000356	1.398	38728	38415	879638
result:	Mbuti.DG	Pima.DG	USA_CA_SantaRosa_3000BP	USA_CA_SantaRosa_300BP	0.000459	1.568	38113	37714	869576
result:	Mbuti.DG	Nahua.DG	USA_CA_SantaRosa_3000BP	USA_CA_SantaRosa_300BP	-0.000387	-1.323	37722	38059	869604
result:	Mbuti.DG	USA_NV_Lovelock_1900BP.SG	USA_CA_SantaRosa_3000BP	USA_CA_SantaRosa_300BP	-0.000355	-1.168	38712	39026	886058
result:	Mbuti.DG	USA_NV_Lovelock_700BP.SG	USA_CA_SantaRosa_3000BP	USA_CA_SantaRosa_300BP	-0.00035	-0.913	38744	39054	885994
Note: The lack of a significant signal does not necessarily mean there is no migration during this time period, because the statistics are not always sensitive enough to detect a signal.
result:	Mbuti.DG	Mexico_Pericues_500BP.SG	USA_CA_SantaRosa_300BP	USA_CA_SantaRosa_7400BP	-0.001957	-4.591	13360	13950	301346
result:	Mbuti.DG	Mexico_LaPlaya/CerroDeTrincheras_600BP	USA_CA_SantaRosa_300BP	USA_CA_SantaRosa_7400BP	-0.000884	-3.106	42019	42831	918772
result:	Mbuti.DG	Pima.DG	USA_CA_SantaRosa_300BP	USA_CA_SantaRosa_7400BP	-0.000978	-2.866	41875	42774	919112
result:	Mbuti.DG	Mexico_Cueva_de_los_Muertos_Chiquitos_1100BP	USA_CA_SantaRosa_300BP	USA_CA_SantaRosa_7400BP	-0.000799	-2.79	42804	43548	931227
result:	Mbuti.DG	Mexico_Tayopa_1000BP	USA_CA_SantaRosa_300BP	USA_CA_SantaRosa_7400BP	-0.000511	-1.752	43147	43624	935409
result:	Mbuti.DG	USA_NV_Lovelock_1900BP.SG	USA_CA_SantaRosa_300BP	USA_CA_SantaRosa_7400BP	-0.000204	-0.596	43313	43504	937285
result:	Mbuti.DG	USA_NV_Lovelock_700BP.SG	USA_CA_SantaRosa_300BP	USA_CA_SantaRosa_7400BP	-0.000161	-0.393	43380	43532	937224
result:	Mbuti.DG	Nahua.DG	USA_CA_SantaRosa_300BP	USA_CA_SantaRosa_7400BP	-0.000124	-0.379	42310	42424	919134
result:	Mbuti.DG	Mexico_LaPlaya/CerroDeTrincheras_600BP	USA_CA_SanNicolas_1600BP.SG	USA_CA_SanNicolas_4800BP.SG	-0.000747	-2.499	45129	45874	998372
result:	Mbuti.DG	Mexico_Tayopa_1000BP	USA_CA_SanNicolas_1600BP.SG	USA_CA_SanNicolas_4800BP.SG	-0.000574	-1.841	48729	49342	1067193
result:	Mbuti.DG	Pima.SDG	USA_CA_SanNicolas_1600BP.SG	USA_CA_SanNicolas_4800BP.SG	-0.000519	-1.782	49822	50388	1089589
result:	Mbuti.DG	Pima.DG	USA_CA_SanNicolas_1600BP.SG	USA_CA_SanNicolas_4800BP.SG	-0.000477	-1.381	48693	49205	1070891
result:	Mbuti.DG	USA_NV_Lovelock_700BP.SG	USA_CA_SanNicolas_1600BP.SG	USA_CA_SanNicolas_4800BP.SG	7.1e-05	0.169	50481	50403	1096783
result:	Mbuti.DG	USA_NV_Lovelock_1900BP.SG	USA_CA_SanNicolas_1600BP.SG	USA_CA_SanNicolas_4800BP.SG	6.3e-05	0.178	50418	50349	1096844
result:	Mbuti.DG	Nahua.DG	USA_CA_SanNicolas_1600BP.SG	USA_CA_SanNicolas_4800BP.SG	0.000672	1.99	49340	48620	1070922
result:	Mbuti.DG	Mexico_LaPlaya/CerroDeTrincheras_600BP	USA_CA_SanClemente_900BP.SG	USA_CA_SanNicolas_4800BP.SG	-0.000987	-3.05	46012	47011	1011178
result:	Mbuti.DG	Mexico_Cueva_de_los_Muertos_Chiquitos_1100BP	USA_CA_SanClemente_900BP.SG	USA_CA_SanNicolas_4800BP.SG	-0.000702	-2.143	48045	48781	1047737
result:	Mbuti.DG	Mexico_Tayopa_1000BP	USA_CA_SanClemente_900BP.SG	USA_CA_SanNicolas_4800BP.SG	-0.000612	-1.873	49565	50224	1078024
result:	Mbuti.DG	Pima.SDG	USA_CA_SanClemente_900BP.SG	USA_CA_SanNicolas_4800BP.SG	-0.000567	-1.738	50609	51231	1098126
result:	Mbuti.DG	Pima.DG	USA_CA_SanClemente_900BP.SG	USA_CA_SanNicolas_4800BP.SG	-0.000518	-1.362	49532	50091	1079961
result:	Mbuti.DG	USA_NV_Lovelock_700BP.SG	USA_CA_SanClemente_900BP.SG	USA_CA_SanNicolas_4800BP.SG	0.000107	0.232	51385	51266	1105427
result:	Mbuti.DG	USA_NV_Lovelock_1900BP.SG	USA_CA_SanClemente_900BP.SG	USA_CA_SanNicolas_4800BP.SG	0.000101	0.267	51268	51156	1105491
result:	Mbuti.DG	Nahua.DG	USA_CA_SanClemente_900BP.SG	USA_CA_SanNicolas_4800BP.SG	0.000693	1.901	50169	49420	1079997
result:	Mbuti.DG	Pima.SDG	USA_CA_SanClemente_500BP	USA_CA_SantaRosa_7400BP	-0.000804	-2.813	44741	45518	966746
result:	Mbuti.DG	Pima.DG	USA_CA_SanClemente_500BP	USA_CA_SantaRosa_7400BP	-0.000755	-2.221	43958	44679	954260
result:	Mbuti.DG	Mexico_Cueva_de_los_Muertos_Chiquitos_1100BP	USA_CA_SanClemente_500BP	USA_CA_SantaRosa_7400BP	-0.000621	-2.206	44642	45240	962282
result:	Mbuti.DG	Mexico_Tayopa_1000BP	USA_CA_SanClemente_500BP	USA_CA_SantaRosa_7400BP	-0.000263	-0.922	45197	45452	969818
result:	Mbuti.DG	Mexico_LaPlaya/CerroDeTrincheras_600BP	USA_CA_SanClemente_500BP	USA_CA_SantaRosa_7400BP	-0.000607	-2.117	43660	44233	943999
result:	Mbuti.DG	Mexico_Pericues_500BP.SG	USA_CA_SanClemente_500BP	USA_CA_SantaRosa_7400BP	-0.001082	-2.455	13850	14183	307252
result:	Mbuti.DG	USA_NV_Lovelock_700BP.SG	USA_CA_SanClemente_500BP	USA_CA_SantaRosa_7400BP	-0.000357	-0.866	45255	45602	973549
result:	Mbuti.DG	USA_NV_Lovelock_1900BP.SG	USA_CA_SanClemente_500BP	USA_CA_SantaRosa_7400BP	-0.000178	-0.533	45291	45465	973605
result:	Mbuti.DG	Nahua.DG	USA_CA_SanClemente_500BP	USA_CA_SantaRosa_7400BP	0.000204	0.61	44390	44195	954282
result:	Mbuti.DG	Mexico_Pericues_500BP.SG	USA_CA_Goleta_900BP	USA_CA_SantaBarbara_4600BP	-0.002398	-3.481	6453	6801	145447
result:	Mbuti.DG	USA_NV_Lovelock_1900BP.SG	USA_CA_Goleta_900BP	USA_CA_SantaBarbara_4600BP	-0.001435	-3.308	17933	18498	393533
result:	Mbuti.DG	USA_NV_Lovelock_700BP.SG	USA_CA_Goleta_900BP	USA_CA_SantaBarbara_4600BP	-0.001613	-2.895	17920	18555	393518
result:	Mbuti.DG	Pima.SDG	USA_CA_Goleta_900BP	USA_CA_SantaBarbara_4600BP	-0.001041	-2.702	17916	18323	390353
result:	Mbuti.DG	Mexico_Tayopa_1000BP	USA_CA_Goleta_900BP	USA_CA_SantaBarbara_4600BP	-0.000927	-2.324	18053	18418	393343
result:	Mbuti.DG	Mexico_LaPlaya/CerroDeTrincheras_600BP	USA_CA_Goleta_900BP	USA_CA_SantaBarbara_4600BP	-0.00059	-1.552	18008	18239	392223
result:	Mbuti.DG	Pima.DG	USA_CA_Goleta_900BP	USA_CA_SantaBarbara_4600BP	-0.001051	-2.304	17594	18000	385878
result:	Mbuti.DG	Nahua.DG	USA_CA_Goleta_900BP	USA_CA_SantaBarbara_4600BP	-0.000891	-2.088	17594	17938	385882
result:	Mbuti.DG	USA_NV_Lovelock_700BP.SG	USA_CA_Carpinteria_7000BP	USA_CA_SantaRosa_7400BP	0.000241	0.605	37377	37178	823118
result:	Mbuti.DG	Mexico_LaPlaya/CerroDeTrincheras_600BP	USA_CA_Carpinteria_7000BP	USA_CA_SantaRosa_7400BP	0.000344	1.259	36630	36351	810707
result:	Mbuti.DG	USA_NV_Lovelock_1900BP.SG	USA_CA_Carpinteria_7000BP	USA_CA_SantaRosa_7400BP	0.000572	1.829	37393	36922	823159
result:	Mbuti.DG	Pima.DG	USA_CA_Carpinteria_7000BP	USA_CA_SantaRosa_7400BP	0.000618	1.846	36474	35976	807048
result:	Mbuti.DG	Pima.SDG	USA_CA_Carpinteria_7000BP	USA_CA_SantaRosa_7400BP	0.000522	1.849	37117	36690	817076
result:	Mbuti.DG	Mexico_Cueva_de_los_Muertos_Chiquitos_1100BP	USA_CA_Carpinteria_7000BP	USA_CA_SantaRosa_7400BP	0.000577	2.103	37198	36725	818810
result:	Mbuti.DG	Nahua.DG	USA_CA_Carpinteria_7000BP	USA_CA_SantaRosa_7400BP	0.000765	2.397	36579	35962	807060
result:	Mbuti.DG	Mexico_Tayopa_1000BP	USA_CA_Carpinteria_7000BP	USA_CA_SantaRosa_7400BP	0.000882	3.116	37497	36772	821830	Unclear what this signal is due to (could be an artifact)
result:	Mbuti.DG	USA_NV_Lovelock_1900BP.SG	USA_CA_Carpinteria_7000BP	USA_CA_SantaBarbara_600BP	0.000248	0.606	31356	31190	670769
result:	Mbuti.DG	USA_NV_Lovelock_700BP.SG	USA_CA_Carpinteria_7000BP	USA_CA_SantaBarbara_600BP	0.001095	2.231	31754	31019	670744
result:	Mbuti.DG	Nahua.DG	USA_CA_Carpinteria_7000BP	USA_CA_SantaBarbara_600BP	0.00121	2.984	31074	30277	658530
result:	Mbuti.DG	Pima.DG	USA_CA_Carpinteria_7000BP	USA_CA_SantaBarbara_600BP	0.001745	3.988	31201	30052	658517
result:	Mbuti.DG	Mexico_Tayopa_1000BP	USA_CA_Carpinteria_7000BP	USA_CA_SantaBarbara_600BP	0.001517	4.114	31886	30869	670451
result:	Mbuti.DG	Pima.SDG	USA_CA_Carpinteria_7000BP	USA_CA_SantaBarbara_600BP	0.001576	4.353	31686	30637	665537
result:	Mbuti.DG	Mexico_LaPlaya/CerroDeTrincheras_600BP	USA_CA_Carpinteria_7000BP	USA_CA_SantaBarbara_600BP	0.001595	4.47	31719	30653	667800
result:	Mbuti.DG	Mexico_Pericues_500BP.SG	USA_CA_Carpinteria_7000BP	USA_CA_SantaBarbara_600BP	0.003114	5.241	11164	10432	234921
result:	Mbuti.DG	Mexico_Cueva_de_los_Muertos_Chiquitos_1100BP	USA_CA_Carpinteria_7000BP	USA_CA_SantaBarbara_600BP	0.001897	5.425	32000	30730	669717
Interpretation: Stronger signals of Uto-Aztecan-related ancestry migrating in are seen on the mainland.
result:	Mbuti.DG	Mexico_Pericues_Unknown.SG	USA_CA_SanCatalina_400BP.SG	USA_CA_SanNicolas_4800BP.SG	-0.002174	-3.214	11426	11976	253099
result:	Mbuti.DG	Mexico_Tayopa_1000BP	USA_CA_SanCatalina_400BP.SG	USA_CA_SanNicolas_4800BP.SG	-0.001141	-2.774	47440	48607	1022219
result:	Mbuti.DG	Mexico_Cueva_de_los_Muertos_Chiquitos_1100BP	USA_CA_SanCatalina_400BP.SG	USA_CA_SanNicolas_4800BP.SG	-0.0009	-2.236	46154	47049	994913
result:	Mbuti.DG	Mexico_LaPlaya/CerroDeTrincheras_600BP	USA_CA_SanCatalina_400BP.SG	USA_CA_SanNicolas_4800BP.SG	-0.000979	-2.507	44341	45281	960662
result:	Mbuti.DG	Mexico_Pericues_500BP.SG	USA_CA_SanCatalina_400BP.SG	USA_CA_SanNicolas_4800BP.SG	-0.001366	-2.148	14114	14541	312563
result:	Mbuti.DG	Pima.SDG	USA_CA_SanCatalina_400BP.SG	USA_CA_SanNicolas_4800BP.SG	-0.000692	-1.751	48541	49260	1039594
result:	Mbuti.DG	Pima.DG	USA_CA_SanCatalina_400BP.SG	USA_CA_SanNicolas_4800BP.SG	-0.000747	-1.565	47503	48268	1023161
result:	Mbuti.DG	USA_NV_Lovelock_700BP.SG	USA_CA_SanCatalina_400BP.SG	USA_CA_SanNicolas_4800BP.SG	-0.000856	-1.489	48792	49688	1046500
result:	Mbuti.DG	USA_NV_Lovelock_1900BP.SG	USA_CA_SanCatalina_400BP.SG	USA_CA_SanNicolas_4800BP.SG	-0.000243	-0.526	49116	49370	1046549
result:	Mbuti.DG	Nahua.DG	USA_CA_SanCatalina_400BP.SG	USA_CA_SanNicolas_4800BP.SG	0.000343	0.769	48002	47651	1023197
Note: .SG groups are compared to each other due to potential artifacts when SG groups are compared with capture groups.
result:	Mbuti.DG	Mexico_Pericues_500BP.SG	USA_CA_PointSal_1500BP.SG	USA_CA_SanNicolas_4800BP.SG	-0.002429	-4.311	11720	12363	264431
result:	Mbuti.DG	Mexico_LaPlaya/CerroDeTrincheras_600BP	USA_CA_PointSal_1500BP.SG	USA_CA_SanNicolas_4800BP.SG	-0.001196	-3.317	37379	38350	811540
result:	Mbuti.DG	Pima.DG	USA_CA_PointSal_1500BP.SG	USA_CA_SanNicolas_4800BP.SG	-0.001094	-2.627	39853	40798	862892
result:	Mbuti.DG	Pima.SDG	USA_CA_PointSal_1500BP.SG	USA_CA_SanNicolas_4800BP.SG	-0.000883	-2.534	40851	41625	876302
result:	Mbuti.DG	Mexico_Cueva_de_los_Muertos_Chiquitos_1100BP	USA_CA_PointSal_1500BP.SG	USA_CA_SanNicolas_4800BP.SG	-0.000895	-2.505	38977	39728	839867
result:	Mbuti.DG	Mexico_Tayopa_1000BP	USA_CA_PointSal_1500BP.SG	USA_CA_SanNicolas_4800BP.SG	-0.000747	-2.039	40172	40817	862290
result:	Mbuti.DG	USA_NV_Lovelock_700BP.SG	USA_CA_PointSal_1500BP.SG	USA_CA_SanNicolas_4800BP.SG	-0.000393	-0.794	41249	41596	882210
result:	Mbuti.DG	Nahua.DG	USA_CA_PointSal_1500BP.SG	USA_CA_SanNicolas_4800BP.SG	-0.000254	-0.63	40249	40469	862913
result:	Mbuti.DG	USA_NV_Lovelock_1900BP.SG	USA_CA_PointSal_1500BP.SG	USA_CA_SanNicolas_4800BP.SG	0.00054	1.298	41684	41208	882240
result:	Mbuti.DG	Mexico_Pericues_500BP.SG	USA_CA_NewCuyama_1300BP.SG	USA_CA_SanNicolas_4800BP.SG	-0.002561	-3.282	5824	6162	132200
result:	Mbuti.DG	Mexico_LaPlaya/CerroDeTrincheras_600BP	USA_CA_NewCuyama_1300BP.SG	USA_CA_SanNicolas_4800BP.SG	-0.00122	-2.876	17670	18142	387228
result:	Mbuti.DG	Mexico_Cueva_de_los_Muertos_Chiquitos_1100BP	USA_CA_NewCuyama_1300BP.SG	USA_CA_SanNicolas_4800BP.SG	-0.001169	-2.704	18253	18718	397836
result:	Mbuti.DG	Mexico_Tayopa_1000BP	USA_CA_NewCuyama_1300BP.SG	USA_CA_SanNicolas_4800BP.SG	-0.000751	-1.788	18671	18975	405388
result:	Mbuti.DG	Pima.SDG	USA_CA_NewCuyama_1300BP.SG	USA_CA_SanNicolas_4800BP.SG	-0.000736	-1.786	18875	19177	409166
result:	Mbuti.DG	Pima.DG	USA_CA_NewCuyama_1300BP.SG	USA_CA_SanNicolas_4800BP.SG	-0.000579	-1.189	18532	18765	403689
result:	Mbuti.DG	Nahua.DG	USA_CA_NewCuyama_1300BP.SG	USA_CA_SanNicolas_4800BP.SG	-0.000439	-0.946	18600	18777	403700
result:	Mbuti.DG	USA_NV_Lovelock_700BP.SG	USA_CA_NewCuyama_1300BP.SG	USA_CA_SanNicolas_4800BP.SG	-0.000114	-0.188	19175	19222	412041
result:	Mbuti.DG	USA_NV_Lovelock_1900BP.SG	USA_CA_NewCuyama_1300BP.SG	USA_CA_SanNicolas_4800BP.SG	0.00055	1.069	19239	19012	412053
result:	Mbuti.DG	Mexico_LaPlaya/CerroDeTrincheras_600BP	USA_CA_SanMiguel_650BP.SG	USA_CA_SanNicolas_4800BP.SG	-0.002125	-5.73	39840	41723	886261
result:	Mbuti.DG	Mexico_Cueva_de_los_Muertos_Chiquitos_1100BP	USA_CA_SanMiguel_650BP.SG	USA_CA_SanNicolas_4800BP.SG	-0.002094	-5.376	41407	43326	916643
result:	Mbuti.DG	Mexico_Pericues_500BP.SG	USA_CA_SanMiguel_650BP.SG	USA_CA_SanNicolas_4800BP.SG	-0.003383	-5.315	12668	13649	290063
result:	Mbuti.DG	Mexico_Tayopa_1000BP	USA_CA_SanMiguel_650BP.SG	USA_CA_SanNicolas_4800BP.SG	-0.002055	-5.214	42603	44536	940601
result:	Mbuti.DG	Pima.DG	USA_CA_SanMiguel_650BP.SG	USA_CA_SanNicolas_4800BP.SG	-0.002171	-4.932	42390	44433	940872
result:	Mbuti.DG	Pima.SDG	USA_CA_SanMiguel_650BP.SG	USA_CA_SanNicolas_4800BP.SG	-0.001802	-4.693	43468	45190	955375
result:	Mbuti.DG	Nahua.DG	USA_CA_SanMiguel_650BP.SG	USA_CA_SanNicolas_4800BP.SG	-0.001219	-2.951	42847	43994	940905
result:	Mbuti.DG	USA_NV_Lovelock_1900BP.SG	USA_CA_SanMiguel_650BP.SG	USA_CA_SanNicolas_4800BP.SG	-0.000996	-2.189	44183	45140	961761
result:	Mbuti.DG	USA_NV_Lovelock_700BP.SG	USA_CA_SanMiguel_650BP.SG	USA_CA_SanNicolas_4800BP.SG	-0.001039	-1.914	44127	45126	961720
result:	Mbuti.DG	Mexico_Pericues_500BP.SG	USA_CA_SantaCruz_1000BP.SG	USA_CA_SanNicolas_4800BP.SG	-0.002396	-3.963	13950	14704	314925
result:	Mbuti.DG	Mexico_Cueva_de_los_Muertos_Chiquitos_1100BP	USA_CA_SantaCruz_1000BP.SG	USA_CA_SanNicolas_4800BP.SG	-0.00138	-3.446	46016	47400	1003030
result:	Mbuti.DG	Mexico_Tayopa_1000BP	USA_CA_SantaCruz_1000BP.SG	USA_CA_SanNicolas_4800BP.SG	-0.001395	-3.38	47510	48951	1033002
result:	Mbuti.DG	Pima.SDG	USA_CA_SantaCruz_1000BP.SG	USA_CA_SanNicolas_4800BP.SG	-0.001208	-3.091	48596	49870	1053562
result:	Mbuti.DG	Pima.DG	USA_CA_SantaCruz_1000BP.SG	USA_CA_SanNicolas_4800BP.SG	-0.001263	-2.712	47437	48746	1035851
result:	Mbuti.DG	Mexico_LaPlaya/CerroDeTrincheras_600BP	USA_CA_SantaCruz_1000BP.SG	USA_CA_SanNicolas_4800BP.SG	-0.001146	-2.892	44267	45376	967682
result:	Mbuti.DG	USA_NV_Lovelock_700BP.SG	USA_CA_SantaCruz_1000BP.SG	USA_CA_SanNicolas_4800BP.SG	-0.00084	-1.472	49075	49966	1060504
result:	Mbuti.DG	Nahua.DG	USA_CA_SantaCruz_1000BP.SG	USA_CA_SanNicolas_4800BP.SG	-0.000435	-0.957	47985	48436	1035886
result:	Mbuti.DG	USA_NV_Lovelock_1900BP.SG	USA_CA_SantaCruz_1000BP.SG	USA_CA_SanNicolas_4800BP.SG	-0.000198	-0.423	49482	49692	1060550
Central California:
result:	Mbuti.DG	USA_NV_Lovelock_1900BP.SG	USA_CA_SantaRosa_7400BP	USA_CA_PacificGrove_5200BP	-4.7e-05	-0.102	30193	30223	639236
result:	Mbuti.DG	Nahua.DG	USA_CA_SantaRosa_7400BP	USA_CA_PacificGrove_5200BP	0.000231	0.486	29631	29486	627487
result:	Mbuti.DG	USA_CA_SanFranciscoBay_300BP.SG	USA_CA_SantaRosa_7400BP	USA_CA_PacificGrove_5200BP	0.000844	1.101	7928	7787	166215
result:	Mbuti.DG	USA_NV_Lovelock_700BP.SG	USA_CA_SantaRosa_7400BP	USA_CA_PacificGrove_5200BP	0.000717	1.218	30544	30086	639212
result:	Mbuti.DG	USA_CA_Monterey_1000BP	USA_CA_SantaRosa_7400BP	USA_CA_PacificGrove_5200BP	0.002144	2.752	7222	6908	146470
result:	Mbuti.DG	Pima.DG	USA_CA_SantaRosa_7400BP	USA_CA_PacificGrove_5200BP	0.001336	2.754	29988	29150	627466
result:	Mbuti.DG	Mexico_Tayopa_1000BP	USA_CA_SantaRosa_7400BP	USA_CA_PacificGrove_5200BP	0.001262	3.099	30691	29885	638576
result:	Mbuti.DG	USA_CA_PacificGrove_200BP	USA_CA_SantaRosa_7400BP	USA_CA_PacificGrove_5200BP	0.003186	3.214	3484	3258	70973
result:	Mbuti.DG	Mexico_CA_CoyoteCave_2750BP	USA_CA_SantaRosa_7400BP	USA_CA_PacificGrove_5200BP	0.003338	3.269	2972	2767	61302
result:	Mbuti.DG	Pima.SDG	USA_CA_SantaRosa_7400BP	USA_CA_PacificGrove_5200BP	0.001351	3.371	30534	29676	634632
result:	Mbuti.DG	Mexico_Cueva_de_los_Muertos_Chiquitos_1100BP	USA_CA_SantaRosa_7400BP	USA_CA_PacificGrove_5200BP	0.001358	3.457	30614	29749	636805
result:	Mbuti.DG	Mexico_CoyoteCave_950BP	USA_CA_SantaRosa_7400BP	USA_CA_PacificGrove_5200BP	0.002187	3.501	16557	15808	342188
result:	Mbuti.DG	USA_CA_CastroVille_900BP	USA_CA_SantaRosa_7400BP	USA_CA_PacificGrove_5200BP	0.002361	3.565	19275	18345	393822
result:	Mbuti.DG	Huichol.SG	USA_CA_SantaRosa_7400BP	USA_CA_PacificGrove_5200BP	0.002244	3.833	30934	29500	638971
result:	Mbuti.DG	Mexico_LaPlaya/CerroDeTrincheras_600BP	USA_CA_SantaRosa_7400BP	USA_CA_PacificGrove_5200BP	0.001617	4.133	30343	29323	630563
result:	Mbuti.DG	Mexico_Pericues_Unknown.SG	USA_CA_SantaRosa_7400BP	USA_CA_PacificGrove_5200BP	0.003224	4.293	7523	7020	155830
result:	Mbuti.DG	USA_CA_Carmel_600BP	USA_CA_SantaRosa_7400BP	USA_CA_PacificGrove_5200BP	0.002001	4.519	29550	28337	606406
result:	Mbuti.DG	Mexico_Pericues_500BP.SG	USA_CA_SantaRosa_7400BP	USA_CA_PacificGrove_5200BP	0.004126	6.459	10175	9310	209686
This shows likely Uto-Aztecan-related ancestry and given the strength of the Pericues signal, it also indicates Pericues-related ancestry in Pacific Grove distinct from the Uto-Aztecan related ancestry.
result:	Mbuti.DG	USA_CA_PacificGrove_200BP	USA_CA_CalaverasCounty_1500BP	USA_CA_SantaRosa_7400BP	-0.003627	-3.879	3657	3947	80011
result:	Mbuti.DG	USA_NV_Lovelock_700BP.SG	USA_CA_CalaverasCounty_1500BP	USA_CA_SantaRosa_7400BP	-0.000652	-1.113	32895	33352	699399
result:	Mbuti.DG	Mexico_LaPlaya/CerroDeTrincheras_600BP	USA_CA_CalaverasCounty_1500BP	USA_CA_SantaRosa_7400BP	-0.000523	-1.34	32504	32866	692348
result:	Mbuti.DG	Huichol.SG	USA_CA_CalaverasCounty_1500BP	USA_CA_SantaRosa_7400BP	-0.000899	-1.559	32680	33309	698973
result:	Mbuti.DG	USA_NV_Lovelock_1900BP.SG	USA_CA_CalaverasCounty_1500BP	USA_CA_SantaRosa_7400BP	-0.000724	-1.569	32789	33296	699435
result:	Mbuti.DG	Pima.SDG	USA_CA_CalaverasCounty_1500BP	USA_CA_SantaRosa_7400BP	-0.000114	-0.295	32811	32890	694206
result:	Mbuti.DG	Mexico_Cueva_de_los_Muertos_Chiquitos_1100BP	USA_CA_CalaverasCounty_1500BP	USA_CA_SantaRosa_7400BP	-0.000303	-0.792	32881	33092	697412
result:	Mbuti.DG	Mexico_Pericues_500BP.SG	USA_CA_CalaverasCounty_1500BP	USA_CA_SantaRosa_7400BP	-5.7e-05	-0.089	10842	10856	233779
result:	Mbuti.DG	Pima.DG	USA_CA_CalaverasCounty_1500BP	USA_CA_SantaRosa_7400BP	-0.000283	-0.619	32164	32358	685848
result:	Mbuti.DG	Nahua.DG	USA_CA_CalaverasCounty_1500BP	USA_CA_SantaRosa_7400BP	-0.000283	-0.659	32231	32426	685868
result:	Mbuti.DG	Mexico_CoyoteCave_950BP	USA_CA_CalaverasCounty_1500BP	USA_CA_SantaRosa_7400BP	0.000149	0.248	18376	18319	388579
result:	Mbuti.DG	Mexico_Tayopa_1000BP	USA_CA_CalaverasCounty_1500BP	USA_CA_SantaRosa_7400BP	7.9e-05	0.196	33082	33026	698882
result:	Mbuti.DG	Mexico_Pericues_Unknown.SG	USA_CA_CalaverasCounty_1500BP	USA_CA_SantaRosa_7400BP	0.000823	1.067	8048	7909	169572
result:	Mbuti.DG	Huichol.SG	USA_CA_PacificGrove_200BP	USA_CA_SantaRosa_7400BP	-0.001114	-1.335	4543	4650	96489
result:	Mbuti.DG	Pima.DG	USA_CA_PacificGrove_200BP	USA_CA_SantaRosa_7400BP	-0.000837	-1.272	4435	4515	94910
result:	Mbuti.DG	USA_NV_Lovelock_700BP.SG	USA_CA_PacificGrove_200BP	USA_CA_SantaRosa_7400BP	-0.00084	-0.953	4575	4656	96530
result:	Mbuti.DG	Mexico_LaPlaya/CerroDeTrincheras_600BP	USA_CA_PacificGrove_200BP	USA_CA_SantaRosa_7400BP	-0.000703	-1.115	4496	4563	95808
result:	Mbuti.DG	Mexico_Cueva_de_los_Muertos_Chiquitos_1100BP	USA_CA_PacificGrove_200BP	USA_CA_SantaRosa_7400BP	-0.000553	-0.906	4544	4598	96378
result:	Mbuti.DG	Pima.SDG	USA_CA_PacificGrove_200BP	USA_CA_SantaRosa_7400BP	-0.000466	-0.798	4526	4571	95831
result:	Mbuti.DG	Mexico_CoyoteCave_950BP	USA_CA_PacificGrove_200BP	USA_CA_SantaRosa_7400BP	-0.000686	-0.671	2655	2693	56000
result:	Mbuti.DG	USA_NV_Lovelock_1900BP.SG	USA_CA_PacificGrove_200BP	USA_CA_SantaRosa_7400BP	-0.000381	-0.544	4553	4590	96532
result:	Mbuti.DG	Mexico_Pericues_500BP.SG	USA_CA_PacificGrove_200BP	USA_CA_SantaRosa_7400BP	-0.000349	-0.268	1551	1562	32933
result:	Mbuti.DG	Mexico_Pericues_Unknown.SG	USA_CA_PacificGrove_200BP	USA_CA_SantaRosa_7400BP	-0.000326	-0.22	1100	1108	23794
result:	Mbuti.DG	Nahua.DG	USA_CA_PacificGrove_200BP	USA_CA_SantaRosa_7400BP	-1.6e-05	-0.025	4477	4478	94910
result:	Mbuti.DG	Mexico_Tayopa_1000BP	USA_CA_PacificGrove_200BP	USA_CA_SantaRosa_7400BP	0.00016	0.268	4576	4560	96488
result:	Mbuti.DG	USA_CA_PacificGrove_200BP	USA_CA_CastroVille_900BP	USA_CA_SantaRosa_7400BP	-0.00587	-5.635	2852	3225	63447
result:	Mbuti.DG	Mexico_Pericues_500BP.SG	USA_CA_CastroVille_900BP	USA_CA_SantaRosa_7400BP	-0.002409	-3.696	8432	8884	187674
result:	Mbuti.DG	Pima.DG	USA_CA_CastroVille_900BP	USA_CA_SantaRosa_7400BP	-0.001531	-3.272	24742	25564	536858
result:	Mbuti.DG	Mexico_LaPlaya/CerroDeTrincheras_600BP	USA_CA_CastroVille_900BP	USA_CA_SantaRosa_7400BP	-0.001152	-3.063	25158	25783	542619
result:	Mbuti.DG	Mexico_Cueva_de_los_Muertos_Chiquitos_1100BP	USA_CA_CastroVille_900BP	USA_CA_SantaRosa_7400BP	-0.001106	-2.898	25400	26004	545702
result:	Mbuti.DG	Pima.SDG	USA_CA_CastroVille_900BP	USA_CA_SantaRosa_7400BP	-0.001095	-2.798	25279	25873	542545
result:	Mbuti.DG	Mexico_Tayopa_1000BP	USA_CA_CastroVille_900BP	USA_CA_SantaRosa_7400BP	-0.000655	-1.727	25576	25934	546463
result:	Mbuti.DG	Mexico_Pericues_Unknown.SG	USA_CA_CastroVille_900BP	USA_CA_SantaRosa_7400BP	-0.001299	-1.656	6121	6294	133849
result:	Mbuti.DG	USA_NV_Lovelock_700BP.SG	USA_CA_CastroVille_900BP	USA_CA_SantaRosa_7400BP	-0.000892	-1.549	25435	25922	546746
result:	Mbuti.DG	USA_NV_Lovelock_1900BP.SG	USA_CA_CastroVille_900BP	USA_CA_SantaRosa_7400BP	-0.000598	-1.256	25524	25851	546789
result:	Mbuti.DG	Nahua.DG	USA_CA_CastroVille_900BP	USA_CA_SantaRosa_7400BP	-0.000495	-1.072	25034	25299	536866
result:	Mbuti.DG	Huichol.SG	USA_CA_CastroVille_900BP	USA_CA_SantaRosa_7400BP	-0.000355	-0.616	25467	25661	546462
result:	Mbuti.DG	Mexico_CoyoteCave_950BP	USA_CA_CastroVille_900BP	USA_CA_SantaRosa_7400BP	-0.000372	-0.615	14686	14803	312926
result:	Mbuti.DG	USA_NV_Lovelock_700BP.SG	USA_CA_CalaverasCounty_600BP	USA_CA_SantaRosa_7400BP	-0.001235	-2.891	42653	43782	913755
result:	Mbuti.DG	Huichol.SG	USA_CA_CalaverasCounty_600BP	USA_CA_SantaRosa_7400BP	-0.000878	-2.168	42707	43509	913247
result:	Mbuti.DG	Mexico_LaPlaya/CerroDeTrincheras_600BP	USA_CA_CalaverasCounty_600BP	USA_CA_SantaRosa_7400BP	-0.000555	-1.954	41914	42410	895427
result:	Mbuti.DG	Pima.SDG	USA_CA_CalaverasCounty_600BP	USA_CA_SantaRosa_7400BP	-0.000386	-1.311	42689	43039	907199
result:	Mbuti.DG	Mexico_Cueva_de_los_Muertos_Chiquitos_1100BP	USA_CA_CalaverasCounty_600BP	USA_CA_SantaRosa_7400BP	-0.000378	-1.311	42695	43038	907757
result:	Mbuti.DG	Mexico_Pericues_500BP.SG	USA_CA_CalaverasCounty_600BP	USA_CA_SantaRosa_7400BP	-0.000547	-1.274	13508	13668	293809
result:	Mbuti.DG	USA_NV_Lovelock_1900BP.SG	USA_CA_CalaverasCounty_600BP	USA_CA_SantaRosa_7400BP	-0.000422	-1.233	42924	43310	913804
result:	Mbuti.DG	Nahua.DG	USA_CA_CalaverasCounty_600BP	USA_CA_SantaRosa_7400BP	-0.000217	-0.654	42012	42206	895910
result:	Mbuti.DG	Pima.DG	USA_CA_CalaverasCounty_600BP	USA_CA_SantaRosa_7400BP	-0.000175	-0.509	42004	42160	895892
result:	Mbuti.DG	Mexico_CoyoteCave_950BP	USA_CA_CalaverasCounty_600BP	USA_CA_SantaRosa_7400BP	-0.000174	-0.393	21547	21627	458778
result:	Mbuti.DG	Mexico_Tayopa_1000BP	USA_CA_CalaverasCounty_600BP	USA_CA_SantaRosa_7400BP	1.9e-05	0.064	43104	43087	911946
result:	Mbuti.DG	Mexico_Pericues_Unknown.SG	USA_CA_CalaverasCounty_600BP	USA_CA_SantaRosa_7400BP	0.000147	0.281	10313	10281	221090
result:	Mbuti.DG	Mexico_LaPlaya/CerroDeTrincheras_600BP	USA_CA_Carmel_600BP	USA_CA_SantaRosa_7400BP	-0.001384	-4.62	40840	42057	879272
result:	Mbuti.DG	Mexico_Pericues_500BP.SG	USA_CA_Carmel_600BP	USA_CA_SantaRosa_7400BP	-0.001697	-3.861	13250	13744	291322
result:	Mbuti.DG	Pima.SDG	USA_CA_Carmel_600BP	USA_CA_SantaRosa_7400BP	-0.000791	-2.628	41501	42201	885915
result:	Mbuti.DG	Mexico_Cueva_de_los_Muertos_Chiquitos_1100BP	USA_CA_Carmel_600BP	USA_CA_SantaRosa_7400BP	-0.000804	-2.625	41635	42348	888470
result:	Mbuti.DG	Huichol.SG	USA_CA_Carmel_600BP	USA_CA_SantaRosa_7400BP	-0.000962	-2.27	41584	42442	891868
result:	Mbuti.DG	Pima.DG	USA_CA_Carmel_600BP	USA_CA_SantaRosa_7400BP	-0.000803	-2.255	40790	41493	875391
result:	Mbuti.DG	Mexico_Pericues_Unknown.SG	USA_CA_Carmel_600BP	USA_CA_SantaRosa_7400BP	-0.001047	-1.944	9989	10216	216229
result:	Mbuti.DG	Mexico_CoyoteCave_950BP	USA_CA_Carmel_600BP	USA_CA_SantaRosa_7400BP	-0.000676	-1.494	21524	21834	459156
result:	Mbuti.DG	Mexico_Tayopa_1000BP	USA_CA_Carmel_600BP	USA_CA_SantaRosa_7400BP	-0.000464	-1.475	41948	42361	891219
result:	Mbuti.DG	USA_NV_Lovelock_700BP.SG	USA_CA_Carmel_600BP	USA_CA_SantaRosa_7400BP	-0.00051	-1.166	41895	42351	892382
result:	Mbuti.DG	USA_NV_Lovelock_1900BP.SG	USA_CA_Carmel_600BP	USA_CA_SantaRosa_7400BP	-0.000332	-0.966	41973	42269	892426
result:	Mbuti.DG	Nahua.DG	USA_CA_Carmel_600BP	USA_CA_SantaRosa_7400BP	-0.000275	-0.804	40991	41232	875410
result:	Mbuti.DG	USA_CA_PacificGrove_200BP	USA_CA_Monterey_1000BP	USA_CA_SantaRosa_7400BP	-0.004625	-2.994	1136	1248	24234
result:	Mbuti.DG	Mexico_LaPlaya/CerroDeTrincheras_600BP	USA_CA_Monterey_1000BP	USA_CA_SantaRosa_7400BP	-0.000854	-1.813	9221	9388	194672
result:	Mbuti.DG	Mexico_Cueva_de_los_Muertos_Chiquitos_1100BP	USA_CA_Monterey_1000BP	USA_CA_SantaRosa_7400BP	-0.000956	-2.017	9276	9462	195488
result:	Mbuti.DG	Pima.SDG	USA_CA_Monterey_1000BP	USA_CA_SantaRosa_7400BP	-0.00085	-1.78	9237	9402	194138
result:	Mbuti.DG	Mexico_Pericues_500BP.SG	USA_CA_Monterey_1000BP	USA_CA_SantaRosa_7400BP	-0.00107	-1.166	3210	3283	68782
result:	Mbuti.DG	Mexico_Pericues_Unknown.SG	USA_CA_Monterey_1000BP	USA_CA_SantaRosa_7400BP	-0.001231	-1.125	2262	2321	48672
result:	Mbuti.DG	Mexico_Tayopa_1000BP	USA_CA_Monterey_1000BP	USA_CA_SantaRosa_7400BP	-0.000403	-0.827	9350	9429	195645
result:	Mbuti.DG	Huichol.SG	USA_CA_Monterey_1000BP	USA_CA_SantaRosa_7400BP	-0.000534	-0.771	9282	9386	195583
result:	Mbuti.DG	Pima.DG	USA_CA_Monterey_1000BP	USA_CA_SantaRosa_7400BP	-0.000417	-0.765	9116	9197	192105
result:	Mbuti.DG	USA_NV_Lovelock_700BP.SG	USA_CA_Monterey_1000BP	USA_CA_SantaRosa_7400BP	-0.000144	-0.2	9372	9400	195695
result:	Mbuti.DG	USA_NV_Lovelock_1900BP.SG	USA_CA_Monterey_1000BP	USA_CA_SantaRosa_7400BP	0.000151	0.27	9316	9287	195712
result:	Mbuti.DG	Nahua.DG	USA_CA_Monterey_1000BP	USA_CA_SantaRosa_7400BP	0.000367	0.675	9213	9143	192114
result:	Mbuti.DG	USA_NV_Lovelock_1900BP.SG	USA_CA_CalaverasCounty_1500BP	USA_CA_PacificGrove_5200BP	-0.000532	-1.004	23721	23993	510969
result:	Mbuti.DG	USA_NV_Lovelock_700BP.SG	USA_CA_CalaverasCounty_1500BP	USA_CA_PacificGrove_5200BP	0.000679	0.971	24152	23805	510953
result:	Mbuti.DG	USA_CA_PacificGrove_200BP	USA_CA_CalaverasCounty_1500BP	USA_CA_PacificGrove_5200BP	-0.000339	-0.285	2874	2895	61659
result:	Mbuti.DG	Nahua.DG	USA_CA_CalaverasCounty_1500BP	USA_CA_PacificGrove_5200BP	0.00033	0.645	23472	23306	501547
result:	Mbuti.DG	Pima.DG	USA_CA_CalaverasCounty_1500BP	USA_CA_PacificGrove_5200BP	0.001373	2.616	23639	22950	501533
result:	Mbuti.DG	Huichol.SG	USA_CA_CalaverasCounty_1500BP	USA_CA_PacificGrove_5200BP	0.00189	2.835	24327	23361	510728
result:	Mbuti.DG	Pima.SDG	USA_CA_CalaverasCounty_1500BP	USA_CA_PacificGrove_5200BP	0.001571	3.567	24103	23306	507174
result:	Mbuti.DG	Mexico_Cueva_de_los_Muertos_Chiquitos_1100BP	USA_CA_CalaverasCounty_1500BP	USA_CA_PacificGrove_5200BP	0.001488	3.383	24221	23462	509965
result:	Mbuti.DG	Mexico_Tayopa_1000BP	USA_CA_CalaverasCounty_1500BP	USA_CA_PacificGrove_5200BP	0.001551	3.364	24267	23475	510735
result:	Mbuti.DG	Mexico_LaPlaya/CerroDeTrincheras_600BP	USA_CA_CalaverasCounty_1500BP	USA_CA_PacificGrove_5200BP	0.001199	2.626	24002	23394	507150
result:	Mbuti.DG	Mexico_Pericues_Unknown.SG	USA_CA_CalaverasCounty_1500BP	USA_CA_PacificGrove_5200BP	0.004572	4.991	6082	5512	124704
result:	Mbuti.DG	Mexico_Pericues_500BP.SG	USA_CA_CalaverasCounty_1500BP	USA_CA_PacificGrove_5200BP	0.003832	4.75	8295	7630	173434
result:	Mbuti.DG	USA_NV_Lovelock_1900BP.SG	USA_CA_CalaverasCounty_600BP	USA_CA_PacificGrove_5200BP	-0.000347	-0.855	29770	29991	637692
result:	Mbuti.DG	Nahua.DG	USA_CA_CalaverasCounty_600BP	USA_CA_PacificGrove_5200BP	0.000205	0.495	29293	29164	625874
result:	Mbuti.DG	USA_NV_Lovelock_700BP.SG	USA_CA_CalaverasCounty_600BP	USA_CA_PacificGrove_5200BP	-0.000334	-0.608	29848	30061	637668
result:	Mbuti.DG	USA_CA_PacificGrove_200BP	USA_CA_CalaverasCounty_600BP	USA_CA_PacificGrove_5200BP	0.000584	0.612	3379	3338	70779
result:	Mbuti.DG	Huichol.SG	USA_CA_CalaverasCounty_600BP	USA_CA_PacificGrove_5200BP	0.001539	2.882	30410	29429	637428
result:	Mbuti.DG	Mexico_LaPlaya/CerroDeTrincheras_600BP	USA_CA_CalaverasCounty_600BP	USA_CA_PacificGrove_5200BP	0.001267	3.483	29887	29091	628047
result:	Mbuti.DG	Pima.SDG	USA_CA_CalaverasCounty_600BP	USA_CA_PacificGrove_5200BP	0.001172	3.278	30155	29413	633089
result:	Mbuti.DG	Pima.DG	USA_CA_CalaverasCounty_600BP	USA_CA_PacificGrove_5200BP	0.001327	3.029	29690	28859	625857
result:	Mbuti.DG	Mexico_Cueva_de_los_Muertos_Chiquitos_1100BP	USA_CA_CalaverasCounty_600BP	USA_CA_PacificGrove_5200BP	0.001369	3.85	30263	29394	634749
result:	Mbuti.DG	Mexico_Tayopa_1000BP	USA_CA_CalaverasCounty_600BP	USA_CA_PacificGrove_5200BP	0.001401	3.802	30378	29486	636865
result:	Mbuti.DG	Mexico_Pericues_Unknown.SG	USA_CA_CalaverasCounty_600BP	USA_CA_PacificGrove_5200BP	0.004014	5.612	7551	6927	155401
result:	Mbuti.DG	Mexico_Pericues_500BP.SG	USA_CA_CalaverasCounty_600BP	USA_CA_PacificGrove_5200BP	0.003769	6.41	9985	9198	208931
result:	Mbuti.DG	USA_NV_Lovelock_700BP.SG	USA_CA_PacificGrove_200BP	USA_CA_PacificGrove_5200BP	0.000712	0.631	3391	3339	71966
result:	Mbuti.DG	USA_NV_Lovelock_1900BP.SG	USA_CA_PacificGrove_200BP	USA_CA_PacificGrove_5200BP	0.000652	0.708	3372	3325	71967
result:	Mbuti.DG	Nahua.DG	USA_CA_PacificGrove_200BP	USA_CA_PacificGrove_5200BP	0.001332	1.623	3299	3205	70758
result:	Mbuti.DG	Mexico_Pericues_Unknown.SG	USA_CA_PacificGrove_200BP	USA_CA_PacificGrove_5200BP	0.003837	1.842	868	800	17846
result:	Mbuti.DG	Mexico_Pericues_500BP.SG	USA_CA_PacificGrove_200BP	USA_CA_PacificGrove_5200BP	0.003676	2.162	1206	1115	24920
result:	Mbuti.DG	Huichol.SG	USA_CA_PacificGrove_200BP	USA_CA_PacificGrove_5200BP	0.002419	2.236	3447	3273	71942
result:	Mbuti.DG	Mexico_LaPlaya/CerroDeTrincheras_600BP	USA_CA_PacificGrove_200BP	USA_CA_PacificGrove_5200BP	0.001858	2.408	3401	3268	71594
result:	Mbuti.DG	Mexico_Cueva_de_los_Muertos_Chiquitos_1100BP	USA_CA_PacificGrove_200BP	USA_CA_PacificGrove_5200BP	0.001725	2.279	3411	3287	71887
result:	Mbuti.DG	Pima.DG	USA_CA_PacificGrove_200BP	USA_CA_PacificGrove_5200BP	0.00236	2.781	3360	3193	70759
result:	Mbuti.DG	Pima.SDG	USA_CA_PacificGrove_200BP	USA_CA_PacificGrove_5200BP	0.002042	2.794	3399	3253	71421
result:	Mbuti.DG	Mexico_Tayopa_1000BP	USA_CA_PacificGrove_200BP	USA_CA_PacificGrove_5200BP	0.002706	3.494	3445	3251	71954
result:	Mbuti.DG	USA_CA_PacificGrove_200BP	USA_CA_CastroVille_900BP	USA_CA_PacificGrove_5200BP	-0.003374	-2.555	2180	2345	49027
result:	Mbuti.DG	USA_NV_Lovelock_1900BP.SG	USA_CA_CastroVille_900BP	USA_CA_PacificGrove_5200BP	-0.000503	-0.871	18426	18627	400381
result:	Mbuti.DG	USA_NV_Lovelock_700BP.SG	USA_CA_CastroVille_900BP	USA_CA_PacificGrove_5200BP	1.1e-05	0.015	18576	18572	400365
result:	Mbuti.DG	Pima.DG	USA_CA_CastroVille_900BP	USA_CA_PacificGrove_5200BP	8.8e-05	0.16	18203	18168	393347
result:	Mbuti.DG	Nahua.DG	USA_CA_CastroVille_900BP	USA_CA_PacificGrove_5200BP	4.2e-05	0.078	18159	18142	393356
result:	Mbuti.DG	Pima.SDG	USA_CA_CastroVille_900BP	USA_CA_PacificGrove_5200BP	0.000507	1.087	18589	18388	397280
result:	Mbuti.DG	Mexico_Cueva_de_los_Muertos_Chiquitos_1100BP	USA_CA_CastroVille_900BP	USA_CA_PacificGrove_5200BP	0.000586	1.304	18671	18436	399885
result:	Mbuti.DG	Mexico_Tayopa_1000BP	USA_CA_CastroVille_900BP	USA_CA_PacificGrove_5200BP	0.000788	1.678	18731	18415	400265
result:	Mbuti.DG	Mexico_LaPlaya/CerroDeTrincheras_600BP	USA_CA_CastroVille_900BP	USA_CA_PacificGrove_5200BP	0.000721	1.512	18587	18300	398244
result:	Mbuti.DG	Mexico_Pericues_Unknown.SG	USA_CA_CastroVille_900BP	USA_CA_PacificGrove_5200BP	0.002364	2.384	4700	4467	98811
result:	Mbuti.DG	Mexico_Pericues_500BP.SG	USA_CA_CastroVille_900BP	USA_CA_PacificGrove_5200BP	0.002085	2.445	6494	6204	138977
result:	Mbuti.DG	Huichol.SG	USA_CA_CastroVille_900BP	USA_CA_PacificGrove_5200BP	0.001845	2.638	18949	18210	400214
result:	Mbuti.DG	USA_CA_PacificGrove_200BP	USA_CA_Carmel_600BP	USA_CA_PacificGrove_5200BP	-0.003221	-3.23	3219	3445	70330
result:	Mbuti.DG	USA_NV_Lovelock_1900BP.SG	USA_CA_Carmel_600BP	USA_CA_PacificGrove_5200BP	-0.000419	-1.026	28867	29129	624554
result:	Mbuti.DG	Nahua.DG	USA_CA_Carmel_600BP	USA_CA_PacificGrove_5200BP	-2.5e-05	-0.06	28369	28384	613255
result:	Mbuti.DG	Mexico_LaPlaya/CerroDeTrincheras_600BP	USA_CA_Carmel_600BP	USA_CA_PacificGrove_5200BP	0.000316	0.868	28836	28641	617684
result:	Mbuti.DG	USA_NV_Lovelock_700BP.SG	USA_CA_Carmel_600BP	USA_CA_PacificGrove_5200BP	0.000395	0.747	29173	28927	624527
result:	Mbuti.DG	Pima.DG	USA_CA_Carmel_600BP	USA_CA_PacificGrove_5200BP	0.000557	1.267	28601	28259	613236
result:	Mbuti.DG	Mexico_Cueva_de_los_Muertos_Chiquitos_1100BP	USA_CA_Carmel_600BP	USA_CA_PacificGrove_5200BP	0.000636	1.739	29173	28776	622698
result:	Mbuti.DG	Pima.SDG	USA_CA_Carmel_600BP	USA_CA_PacificGrove_5200BP	0.000618	1.762	29072	28689	619988
result:	Mbuti.DG	Mexico_Tayopa_1000BP	USA_CA_Carmel_600BP	USA_CA_PacificGrove_5200BP	0.000853	2.232	29331	28799	624038
result:	Mbuti.DG	Huichol.SG	USA_CA_Carmel_600BP	USA_CA_PacificGrove_5200BP	0.001297	2.391	29452	28642	624284
result:	Mbuti.DG	Mexico_Pericues_Unknown.SG	USA_CA_Carmel_600BP	USA_CA_PacificGrove_5200BP	0.002745	3.81	7238	6819	152550
result:	Mbuti.DG	Mexico_Pericues_500BP.SG	USA_CA_Carmel_600BP	USA_CA_PacificGrove_5200BP	0.002472	4.111	9748	9236	207122
result:	Mbuti.DG	USA_CA_PacificGrove_200BP	USA_CA_Monterey_1000BP	USA_CA_PacificGrove_5200BP	-0.00103	-0.506	900	920	19147
result:	Mbuti.DG	USA_NV_Lovelock_1900BP.SG	USA_CA_Monterey_1000BP	USA_CA_PacificGrove_5200BP	0.000331	0.465	6987	6938	148041
result:	Mbuti.DG	Mexico_LaPlaya/CerroDeTrincheras_600BP	USA_CA_Monterey_1000BP	USA_CA_PacificGrove_5200BP	0.001456	2.419	7054	6839	147482
result:	Mbuti.DG	USA_NV_Lovelock_700BP.SG	USA_CA_Monterey_1000BP	USA_CA_PacificGrove_5200BP	0.001841	2.046	7146	6874	148033
result:	Mbuti.DG	Pima.SDG	USA_CA_Monterey_1000BP	USA_CA_PacificGrove_5200BP	0.001279	2.186	7065	6877	146846
result:	Mbuti.DG	Nahua.DG	USA_CA_Monterey_1000BP	USA_CA_PacificGrove_5200BP	0.001489	2.207	6952	6735	145390
result:	Mbuti.DG	Mexico_Tayopa_1000BP	USA_CA_Monterey_1000BP	USA_CA_PacificGrove_5200BP	0.001527	2.491	7132	6906	148009
result:	Mbuti.DG	Mexico_Cueva_de_los_Muertos_Chiquitos_1100BP	USA_CA_Monterey_1000BP	USA_CA_PacificGrove_5200BP	0.001586	2.654	7121	6886	147932
result:	Mbuti.DG	Mexico_Pericues_Unknown.SG	USA_CA_Monterey_1000BP	USA_CA_PacificGrove_5200BP	0.004143	2.802	1805	1651	37113
result:	Mbuti.DG	Pima.DG	USA_CA_Monterey_1000BP	USA_CA_PacificGrove_5200BP	0.001964	2.869	6996	6710	145380
result:	Mbuti.DG	Huichol.SG	USA_CA_Monterey_1000BP	USA_CA_PacificGrove_5200BP	0.003149	3.477	7229	6763	147980
result:	Mbuti.DG	Mexico_Pericues_500BP.SG	USA_CA_Monterey_1000BP	USA_CA_PacificGrove_5200BP	0.004268	3.518	2552	2327	52614

## Sheet: NNATest
					f4_value	Z_statistic	BABA	ABBA	Num_SNPs
result:	Mbuti.DG	USA_CA_Goleta_900BP_lc	Canada_Lucier_4800BP_500BP.SG	USA-MT_Anzick_12800BP.SG_realign	-0.002799	-0.688	228	241	4675
result:	Mbuti.DG	USA_CA_SanClemente_900BP_lc.SG	Canada_Lucier_4800BP_500BP.SG	USA-MT_Anzick_12800BP.SG_realign	-0.002376	-0.587	209	219	4373
result:	Mbuti.DG	USA_CA_PebbleBeach_400BP_lc	Canada_Lucier_4800BP_500BP.SG	USA-MT_Anzick_12800BP.SG_realign	-0.00102	-0.364	497	507	9901
result:	Mbuti.DG	USA_CA_Malibu_8000BP_lc	Canada_Lucier_4800BP_500BP.SG	USA-MT_Anzick_12800BP.SG_realign	-0.000422	-0.199	659	665	14413
result:	Mbuti.DG	Mexico_Tayopa_possible.1d.rel.I17109_lc	Canada_Lucier_4800BP_500BP.SG	USA-MT_Anzick_12800BP.SG_realign	-0.000624	-0.17	250	253	5151
result:	Mbuti.DG	USA_CA_PointSal_1500BP.SG_mother.or.daughter.PS-18.SG	Canada_Lucier_4800BP_500BP.SG	USA-MT_Anzick_12800BP.SG_realign	0.000249	0.194	2398	2385	49466
result:	Mbuti.DG	USA_CA_Monterey_1000BP	Canada_Lucier_4800BP_500BP.SG	USA-MT_Anzick_12800BP.SG_realign	0.000583	0.66	7854	7763	155818
result:	Mbuti.DG	USA_CA_SanNicolas_1600BP.SG_1d.rel.SN-50	Canada_Lucier_4800BP_500BP.SG	USA-MT_Anzick_12800BP.SG_realign	0.00074	0.848	7456	7344	150886
result:	Mbuti.DG	USA_CA_Carpinteria_4000BP	Canada_Lucier_4800BP_500BP.SG	USA-MT_Anzick_12800BP.SG_realign	0.001158	0.873	2739	2677	54087
result:	Mbuti.DG	USA_CA_Carpinteria_1500BP_contam_lc.SG	Canada_Lucier_4800BP_500BP.SG	USA-MT_Anzick_12800BP.SG_realign	0.003767	0.909	193	178	3803
result:	Mbuti.DG	Pima.DG	Canada_Lucier_4800BP_500BP.SG	USA-MT_Anzick_12800BP.SG_realign	0.000573	0.992	42871	42380	857137
result:	Mbuti.DG	Mexico_Tayopa_lc	Canada_Lucier_4800BP_500BP.SG	USA-MT_Anzick_12800BP.SG_realign	0.00401	1.042	248	229	4666
result:	Mbuti.DG	Mayan.SG	Canada_Lucier_4800BP_500BP.SG	USA-MT_Anzick_12800BP.SG_realign	0.000669	1.045	43397	42812	875241
result:	Mbuti.DG	USA_CA_PacificGrove_5200BP	Canada_Lucier_4800BP_500BP.SG	USA-MT_Anzick_12800BP.SG_realign	0.000817	1.097	26294	25867	522197
result:	Mbuti.DG	USA_CA_SantaRosa_5300BP_lc	Canada_Lucier_4800BP_500BP.SG	USA-MT_Anzick_12800BP.SG_realign	0.002954	1.103	485	456	9490
result:	Mbuti.DG	USA_CA_PointSal_1500BP_lc.SG	Canada_Lucier_4800BP_500BP.SG	USA-MT_Anzick_12800BP.SG_realign	0.001134	1.105	3478	3397	71159
result:	Mbuti.DG	USA_CA_PacificGrove_200BP	Canada_Lucier_4800BP_500BP.SG	USA-MT_Anzick_12800BP.SG_realign	0.00133	1.162	3900	3798	76979
result:	Mbuti.DG	USA_CA_SanNicolas_4800BP_lc.SG	Canada_Lucier_4800BP_500BP.SG	USA-MT_Anzick_12800BP.SG_realign	0.001658	1.273	2226	2152	44539
result:	Mbuti.DG	USA_CA_SanNicolas_1600BP_lc.SG	Canada_Lucier_4800BP_500BP.SG	USA-MT_Anzick_12800BP.SG_realign	0.001709	1.301	2084	2012	42407
result:	Mbuti.DG	USA_CA_SantaBarbara_8000BP_lc	Canada_Lucier_4800BP_500BP.SG	USA-MT_Anzick_12800BP.SG_realign	0.004724	1.318	313	285	5941
result:	Mbuti.DG	Huichol.SG	Canada_Lucier_4800BP_500BP.SG	USA-MT_Anzick_12800BP.SG_realign	0.000905	1.329	43980	43187	876639
result:	Mbuti.DG	Pima.SDG	Canada_Lucier_4800BP_500BP.SG	USA-MT_Anzick_12800BP.SG_realign	0.000662	1.363	43869	43292	871266
result:	Mbuti.DG	USA_CA_SanNicolas_1600BP_contam.SG	Canada_Lucier_4800BP_500BP.SG	USA-MT_Anzick_12800BP.SG_realign	0.001185	1.421	10134	9892	204277
result:	Mbuti.DG	USA_CA_SanFranciscoBay_300BP.SG	Canada_Lucier_4800BP_500BP.SG	USA-MT_Anzick_12800BP.SG_realign	0.001212	1.468	12171	11879	241315
result:	Mbuti.DG	USA_CA_SanClemente_900BP.SG	Canada_Lucier_4800BP_500BP.SG	USA-MT_Anzick_12800BP.SG_realign	0.000848	1.472	43283	42551	863380
result:	Mbuti.DG	Mexico_Tayopa_1000BP_daughter.I8239	Canada_Lucier_4800BP_500BP.SG	USA-MT_Anzick_12800BP.SG_realign	0.001543	1.483	4642	4501	91398
result:	Mbuti.DG	Mexico_Cueva_de_los_Muertos_Chiquitos_1100BP	Canada_Lucier_4800BP_500BP.SG	USA-MT_Anzick_12800BP.SG_realign	0.000723	1.484	41872	41270	833040
result:	Mbuti.DG	USA_CA_SanNicolas_1600BP.SG_1d.rel.SN-09	Canada_Lucier_4800BP_500BP.SG	USA-MT_Anzick_12800BP.SG_realign	0.001693	1.537	3923	3791	78379
result:	Mbuti.DG	USA_CA_PointSal_1500BP.SG	Canada_Lucier_4800BP_500BP.SG	USA-MT_Anzick_12800BP.SG_realign	0.001096	1.775	34680	33918	695409
result:	Mbuti.DG	Mexico_LaPlaya/CerroDeTrincheras_2400BP	Canada_Lucier_4800BP_500BP.SG	USA-MT_Anzick_12800BP.SG_realign	0.00143	1.803	14065	13663	281277
result:	Mbuti.DG	Mexico_Tayopa_1000BP	Canada_Lucier_4800BP_500BP.SG	USA-MT_Anzick_12800BP.SG_realign	0.000864	1.814	43135	42395	856175
result:	Mbuti.DG	Mexico_LaPlaya/CerroDeTrincheras_600BP	Canada_Lucier_4800BP_500BP.SG	USA-MT_Anzick_12800BP.SG_realign	0.001105	2.244	40327	39438	804576
result:	Mbuti.DG	USA_CA_SantaRosa_5300BP	Canada_Lucier_4800BP_500BP.SG	USA-MT_Anzick_12800BP.SG_realign	0.001543	1.864	13155	12755	259207
result:	Mbuti.DG	USA_CA_Malibu_3400BP	Canada_Lucier_4800BP_500BP.SG	USA-MT_Anzick_12800BP.SG_realign	0.001319	1.961	18594	18103	371997
result:	Mbuti.DG	USA_CA_NewCuyama_1300BP.SG	Canada_Lucier_4800BP_500BP.SG	USA-MT_Anzick_12800BP.SG_realign	0.00155	2.024	16167	15664	324207
result:	Mbuti.DG	USA_CA_SanMiguel_650BP.SG	Canada_Lucier_4800BP_500BP.SG	USA-MT_Anzick_12800BP.SG_realign	0.001386	2.083	38237	37188	756690
result:	Mbuti.DG	USA_CA_SanNicolas_1500BP	Canada_Lucier_4800BP_500BP.SG	USA-MT_Anzick_12800BP.SG_realign	0.001619	2.213	23745	22980	472909
result:	Mbuti.DG	USA_CA_SanNicolas_1600BP.SG	Canada_Lucier_4800BP_500BP.SG	USA-MT_Anzick_12800BP.SG_realign	0.001239	2.309	43131	42070	856471
result:	Mbuti.DG	Mayan.DG	Canada_Lucier_4800BP_500BP.SG	USA-MT_Anzick_12800BP.SG_realign	0.00134	2.382	43315	42167	857084
result:	Mbuti.DG	USA_CA_SantaCruz_1150BP	Canada_Lucier_4800BP_500BP.SG	USA-MT_Anzick_12800BP.SG_realign	0.00252	2.578	4304	4091	84762
result:	Mbuti.DG	USA_CA_Goleta_900BP	Canada_Lucier_4800BP_500BP.SG	USA-MT_Anzick_12800BP.SG_realign	0.001641	2.745	31912	30869	635918
result:	Mbuti.DG	Nahua.DG	Canada_Lucier_4800BP_500BP.SG	USA-MT_Anzick_12800BP.SG_realign	0.001466	2.809	43286	42029	857157
result:	Mbuti.DG	USA_CA_SanCatalina_400BP.SG	Canada_Lucier_4800BP_500BP.SG	USA-MT_Anzick_12800BP.SG_realign	0.001999	2.913	41378	39738	820525
result:	Mbuti.DG	USA_CA_GoletaT_1200BP	Canada_Lucier_4800BP_500BP.SG	USA-MT_Anzick_12800BP.SG_realign	0.001768	2.925	34060	32870	672976
result:	Mbuti.DG	USA_CA_SantaBarbara_4600BP.SG	Canada_Lucier_4800BP_500BP.SG	USA-MT_Anzick_12800BP.SG_realign	0.002186	2.974	29723	28451	582092
result:	Mbuti.DG	USA_CA_LakeCachuma_400BP	Canada_Lucier_4800BP_500BP.SG	USA-MT_Anzick_12800BP.SG_realign	0.002358	3.148	15625	14904	305408
result:	Mbuti.DG	Mixe.DG	Canada_Lucier_4800BP_500BP.SG	USA-MT_Anzick_12800BP.SG_realign	0.001696	3.158	43284	41831	857221
result:	Mbuti.DG	USA_CA_SanNicolas_250BP	Canada_Lucier_4800BP_500BP.SG	USA-MT_Anzick_12800BP.SG_realign	0.001856	3.194	30400	29278	604548
result:	Mbuti.DG	USA_CA_SantaRosa_3000BP.SG	Canada_Lucier_4800BP_500BP.SG	USA-MT_Anzick_12800BP.SG_realign	0.00224	3.246	44694	42737	873850
result:	Mbuti.DG	USA_CA_SantaRosa_3500BP	Canada_Lucier_4800BP_500BP.SG	USA-MT_Anzick_12800BP.SG_realign	0.002136	3.259	35762	34261	702813
result:	Mbuti.DG	USA_CA_Ojai_1400BP	Canada_Lucier_4800BP_500BP.SG	USA-MT_Anzick_12800BP.SG_realign	0.001903	3.277	37792	36371	746783
result:	Mbuti.DG	USA_CA_SantaRosa_3000BP.DG	Canada_Lucier_4800BP_500BP.SG	USA-MT_Anzick_12800BP.SG_realign	0.002252	3.294	44428	42474	867853
result:	Mbuti.DG	USA_CA_SantaBarbara_1300BP	Canada_Lucier_4800BP_500BP.SG	USA-MT_Anzick_12800BP.SG_realign	0.002174	3.306	28976	27729	573612
result:	Mbuti.DG	USA_CA_Goleta_2600BP	Canada_Lucier_4800BP_500BP.SG	USA-MT_Anzick_12800BP.SG_realign	0.0023	3.335	30682	29300	600733
result:	Mbuti.DG	USA_CA_CalaverasCounty_600BP	Canada_Lucier_4800BP_500BP.SG	USA-MT_Anzick_12800BP.SG_realign	0.002403	3.375	26902	25639	525787
result:	Mbuti.DG	USA_CA_SantaCruz_1000BP.SG	Canada_Lucier_4800BP_500BP.SG	USA-MT_Anzick_12800BP.SG_realign	0.002204	3.38	42088	40258	830317
result:	Mbuti.DG	USA_CA_SantaBarbara_4600BP	Canada_Lucier_4800BP_500BP.SG	USA-MT_Anzick_12800BP.SG_realign	0.002398	3.395	17780	16945	348356
result:	Mbuti.DG	USA_CA_Goleta_400BP	Canada_Lucier_4800BP_500BP.SG	USA-MT_Anzick_12800BP.SG_realign	0.002341	3.455	30762	29353	602108
result:	Mbuti.DG	USA_CA_CastroVille_900BP	Canada_Lucier_4800BP_500BP.SG	USA-MT_Anzick_12800BP.SG_realign	0.002485	3.478	22413	21321	439104
result:	Mbuti.DG	Mayan.SDG	Canada_Lucier_4800BP_500BP.SG	USA-MT_Anzick_12800BP.SG_realign	0.001552	3.526	44077	42725	871283
result:	Mbuti.DG	USA_CA_GoletaC_1900BP	Canada_Lucier_4800BP_500BP.SG	USA-MT_Anzick_12800BP.SG_realign	0.002444	3.581	30017	28576	589654
result:	Mbuti.DG	USA_CA_SantaBarbara_600BP	Canada_Lucier_4800BP_500BP.SG	USA-MT_Anzick_12800BP.SG_realign	0.002386	3.61	29414	28033	578434
result:	Mbuti.DG	USA_CA_CalaverasCounty_1500BP	Canada_Lucier_4800BP_500BP.SG	USA-MT_Anzick_12800BP.SG_realign	0.002042	3.676	39100	37530	769103
result:	Mbuti.DG	USA_CA_SantaRosa_7400BP.SG	Canada_Lucier_4800BP_500BP.SG	USA-MT_Anzick_12800BP.SG_realign	0.002795	3.735	41774	39496	815211
result:	Mbuti.DG	USA_CA_GoletaM_800BP	Canada_Lucier_4800BP_500BP.SG	USA-MT_Anzick_12800BP.SG_realign	0.002855	4.053	28189	26617	550605
result:	Mbuti.DG	USA_CA_SantaRosa_300BP	Canada_Lucier_4800BP_500BP.SG	USA-MT_Anzick_12800BP.SG_realign	0.002187	4.192	39780	38065	784310
result:	Mbuti.DG	USA_CA_GoletaC_4700BP	Canada_Lucier_4800BP_500BP.SG	USA-MT_Anzick_12800BP.SG_realign	0.002784	4.302	30936	29252	604638
result:	Mbuti.DG	USA_CA_SantaRosa_7400BP	Canada_Lucier_4800BP_500BP.SG	USA-MT_Anzick_12800BP.SG_realign	0.002974	4.983	39041	36778	760789
result:	Mbuti.DG	USA_CA_Carmel_600BP	Canada_Lucier_4800BP_500BP.SG	USA-MT_Anzick_12800BP.SG_realign	0.002643	5.072	37455	35515	734269
result:	Mbuti.DG	USA_CA_SanNicolas_4800BP.SG	Canada_Lucier_4800BP_500BP.SG	USA-MT_Anzick_12800BP.SG_realign	0.003132	5.083	44484	41779	863676
result:	Mbuti.DG	USA_CA_Carpinteria_7000BP	Canada_Lucier_4800BP_500BP.SG	USA-MT_Anzick_12800BP.SG_realign	0.003281	5.806	34988	32759	679350
result:	Mbuti.DG	Canada_Lucier_4800BP_500BP.SG	USA_CA_PacificGrove_5200BP	Chile_LosRieles_12000BP	-0.001435	-2.154	19933	20559	435599
result:	Mbuti.DG	Canada_Lucier_4800BP_500BP.SG	USA_CA_SanMiguel_650BP.SG	Chile_LosRieles_12000BP	-0.001376	-2.144	25197	25958	553271
result:	Mbuti.DG	Canada_Lucier_4800BP_500BP.SG	USA_CA_PointSal_1500BP.SG	Chile_LosRieles_12000BP	-0.001275	-2.052	23264	23910	507232
result:	Mbuti.DG	Canada_Lucier_4800BP_500BP.SG	USA_CA_PointSal_1500BP_lc.SG	Chile_LosRieles_12000BP	-0.002093	-1.775	2292	2400	51323
result:	Mbuti.DG	Canada_Lucier_4800BP_500BP.SG	Mexico_Pericues_Unknown.SG	Chile_LosRieles_12000BP	-0.001162	-1.328	7111	7292	156042
result:	Mbuti.DG	Canada_Lucier_4800BP_500BP.SG	USA_CA_SantaRosa_3000BP.SG	Chile_LosRieles_12000BP	-0.000783	-1.2	29178	29671	628989
result:	Mbuti.DG	Canada_Lucier_4800BP_500BP.SG	USA_CA_SantaRosa_3000BP.DG	Chile_LosRieles_12000BP	-0.000733	-1.139	29104	29565	627803
result:	Mbuti.DG	Canada_Lucier_4800BP_500BP.SG	USA_CA_GoletaT_1200BP	Chile_LosRieles_12000BP	-0.000595	-1.015	25909	26242	558857
result:	Mbuti.DG	Canada_Lucier_4800BP_500BP.SG	USA_CA_SanNicolas_1600BP.SG_1d.rel.SN-09	Chile_LosRieles_12000BP	-0.001226	-0.995	2602	2672	57044
result:	Mbuti.DG	Canada_Lucier_4800BP_500BP.SG	Mexico_Baja_Comondu_Unknown.SG	Chile_LosRieles_12000BP	-0.001319	-0.943	1587	1633	34384
result:	Mbuti.DG	Canada_Lucier_4800BP_500BP.SG	USA_CA_SanFranciscoBay_300BP.SG	Chile_LosRieles_12000BP	-0.000781	-0.905	7584	7711	163542
result:	Mbuti.DG	Canada_Lucier_4800BP_500BP.SG	USA_CA_SanNicolas_4800BP_lc.SG	Chile_LosRieles_12000BP	-0.00121	-0.842	1472	1513	33162
result:	Mbuti.DG	Canada_Lucier_4800BP_500BP.SG	Mexico_Cueva_de_los_Muertos_Chiquitos_1100BP	Chile_LosRieles_12000BP	-0.000436	-0.834	29328	29600	624778
result:	Mbuti.DG	Canada_Lucier_4800BP_500BP.SG	Mexico_Pericues_500BP.SG	Chile_LosRieles_12000BP	-0.000596	-0.805	9700	9824	208266
result:	Mbuti.DG	Canada_Lucier_4800BP_500BP.SG	USA_CA_SantaBarbara_8000BP_lc	Chile_LosRieles_12000BP	-0.002755	-0.792	211	224	4966
result:	Mbuti.DG	Canada_Lucier_4800BP_500BP.SG	USA_CA_Carpinteria_4000BP	Chile_LosRieles_12000BP	-0.000984	-0.779	2392	2443	51331
result:	Mbuti.DG	Canada_Lucier_4800BP_500BP.SG	USA_CA_SanNicolas_1600BP_lc.SG	Chile_LosRieles_12000BP	-0.001202	-0.778	1367	1403	29911
result:	Mbuti.DG	Canada_Lucier_4800BP_500BP.SG	USA_CA_SantaRosa_300BP	Chile_LosRieles_12000BP	-0.000399	-0.752	28355	28598	610903
result:	Mbuti.DG	Canada_Lucier_4800BP_500BP.SG	USA_CA_SantaRosa_3000BP	Chile_LosRieles_12000BP	-0.000434	-0.726	26736	26986	576985
result:	Mbuti.DG	Canada_Lucier_4800BP_500BP.SG	Mexico_Tayopa_lc	Chile_LosRieles_12000BP	-0.002911	-0.715	188	200	4225
result:	Mbuti.DG	Canada_Lucier_4800BP_500BP.SG	USA_CA_SanNicolas_1600BP.SG	Chile_LosRieles_12000BP	-0.000365	-0.663	28802	29026	614821
result:	Mbuti.DG	Canada_Lucier_4800BP_500BP.SG	USA_CA_SanNicolas_1500BP	Chile_LosRieles_12000BP	-0.00044	-0.662	18539	18715	400528
result:	Mbuti.DG	Canada_Lucier_4800BP_500BP.SG	USA_CA_CalaverasCounty_600BP	Chile_LosRieles_12000BP	-0.000431	-0.624	21040	21235	452643
result:	Mbuti.DG	Canada_Lucier_4800BP_500BP.SG	USA_CA_SantaRosa_5300BP_lc	Chile_LosRieles_12000BP	-0.001585	-0.6	381	395	8557
result:	Mbuti.DG	Canada_Lucier_4800BP_500BP.SG	USA_CA_SantaRosa_7400BP	Chile_LosRieles_12000BP	-0.000344	-0.595	27755	27962	602778
result:	Mbuti.DG	Canada_Lucier_4800BP_500BP.SG	USA_CA_Goleta_2600BP	Chile_LosRieles_12000BP	-0.000383	-0.578	23962	24158	514404
result:	Mbuti.DG	Canada_Lucier_4800BP_500BP.SG	USA_CA_CalaverasCounty_1500BP	Chile_LosRieles_12000BP	-0.000281	-0.505	28033	28202	601262
result:	Mbuti.DG	Canada_Lucier_4800BP_500BP.SG	Mexico_Tayopa_1000BP	Chile_LosRieles_12000BP	-0.000264	-0.502	29610	29776	627726
result:	Mbuti.DG	Canada_Lucier_4800BP_500BP.SG	Mayan.DG	Chile_LosRieles_12000BP	-0.000263	-0.447	28924	29086	617776
result:	Mbuti.DG	Canada_Lucier_4800BP_500BP.SG	USA_CA_SantaRosa_3500BP	Chile_LosRieles_12000BP	-0.000256	-0.421	26727	26874	574485
result:	Mbuti.DG	Canada_Lucier_4800BP_500BP.SG	USA_CA_SantaBarbara_4600BP.SG	Chile_LosRieles_12000BP	-0.000285	-0.412	19706	19826	423166
result:	Mbuti.DG	Canada_Lucier_4800BP_500BP.SG	USA_CA_Malibu_3400BP	Chile_LosRieles_12000BP	-0.000244	-0.367	14866	14944	320158
result:	Mbuti.DG	Canada_Lucier_4800BP_500BP.SG	USA_CA_Carmel_600BP	Chile_LosRieles_12000BP	-0.000203	-0.361	27488	27608	590682
result:	Mbuti.DG	Canada_Lucier_4800BP_500BP.SG	USA_CA_SantaBarbara_600BP	Chile_LosRieles_12000BP	-0.000232	-0.361	23499	23616	502020
result:	Mbuti.DG	Canada_Lucier_4800BP_500BP.SG	USA_CA_Goleta_900BP	Chile_LosRieles_12000BP	-0.000203	-0.337	24436	24542	525219
result:	Mbuti.DG	Canada_Lucier_4800BP_500BP.SG	USA_CA_SanNicolas_1600BP_contam.SG	Chile_LosRieles_12000BP	-0.000236	-0.273	6962	6997	150100
result:	Mbuti.DG	Canada_Lucier_4800BP_500BP.SG	USA_CA_SanClemente_900BP_lc.SG	Chile_LosRieles_12000BP	-0.001174	-0.267	147	151	3328
result:	Mbuti.DG	Canada_Lucier_4800BP_500BP.SG	USA_CA_SantaRosa_7400BP.SG	Chile_LosRieles_12000BP	-0.000175	-0.261	28147	28253	606003
result:	Mbuti.DG	Canada_Lucier_4800BP_500BP.SG	USA_CA_Carpinteria_1500BP_contam_lc.SG	Chile_LosRieles_12000BP	-0.001228	-0.258	140	144	3041
result:	Mbuti.DG	Canada_Lucier_4800BP_500BP.SG	USA_CA_GoletaC_4700BP	Chile_LosRieles_12000BP	-0.000142	-0.228	24115	24189	516048
result:	Mbuti.DG	Canada_Lucier_4800BP_500BP.SG	USA_CA_SantaCruz_1000BP.SG	Chile_LosRieles_12000BP	-0.000143	-0.225	27902	27988	598263
result:	Mbuti.DG	Canada_Lucier_4800BP_500BP.SG	USA_CA_SanNicolas_1600BP.SG_1d.rel.SN-50	Chile_LosRieles_12000BP	-0.000177	-0.198	5217	5237	112413
result:	Mbuti.DG	Canada_Lucier_4800BP_500BP.SG	USA_CA_LakeCachuma_400BP	Chile_LosRieles_12000BP	-0.000109	-0.157	13043	13073	278084
result:	Mbuti.DG	Canada_Lucier_4800BP_500BP.SG	Mexico_LaPlaya/CerroDeTrincheras_600BP	Chile_LosRieles_12000BP	-0.000239	-0.449	28999	29147	617540
result:	Mbuti.DG	Canada_Lucier_4800BP_500BP.SG	USA_CA_Monterey_1000BP	Chile_LosRieles_12000BP	-0.000114	-0.129	6675	6691	140232
result:	Mbuti.DG	Canada_Lucier_4800BP_500BP.SG	USA_CA_PacificGrove_200BP	Chile_LosRieles_12000BP	-0.000135	-0.119	3203	3212	67585
result:	Mbuti.DG	Canada_Lucier_4800BP_500BP.SG	USA_CA_SantaRosa_3000BP_lc	Chile_LosRieles_12000BP	-0.000254	-0.103	484	487	10427
result:	Mbuti.DG	Canada_Lucier_4800BP_500BP.SG	Mexico_Tayopa_possible.1d.rel.I17109_lc	Chile_LosRieles_12000BP	-0.000315	-0.079	213	214	4519
result:	Mbuti.DG	Canada_Lucier_4800BP_500BP.SG	Pima.DG	Chile_LosRieles_12000BP	-4.4e-05	-0.075	29156	29183	617821
result:	Mbuti.DG	Canada_Lucier_4800BP_500BP.SG	Mexico_Baja_IronSprings_Unknown.SG	Chile_LosRieles_12000BP	-5.8e-05	-0.047	2422	2425	51778
result:	Mbuti.DG	Canada_Lucier_4800BP_500BP.SG	Mexico_LaPlaya/CerroDeTrincheras_2400BP	Chile_LosRieles_12000BP	-2e-05	-0.027	11559	11564	249588
result:	Mbuti.DG	Canada_Lucier_4800BP_500BP.SG	USA_CA_SanClemente_500BP	Chile_LosRieles_12000BP	-1.3e-05	-0.024	29299	29307	624693
result:	Mbuti.DG	Canada_Lucier_4800BP_500BP.SG	USA_CA_Carpinteria_7000BP	Chile_LosRieles_12000BP	-5e-06	-0.009	25600	25603	552583
result:	Mbuti.DG	Canada_Lucier_4800BP_500BP.SG	USA_CA_PointSal_1500BP.SG_mother.or.daughter.PS-18.SG	Chile_LosRieles_12000BP	5e-05	0.037	1672	1670	36607
result:	Mbuti.DG	Canada_Lucier_4800BP_500BP.SG	USA_CA_SanClemente_900BP.SG	Chile_LosRieles_12000BP	2.6e-05	0.044	29532	29516	623557
result:	Mbuti.DG	Canada_Lucier_4800BP_500BP.SG	USA_CA_NewCuyama_1300BP.SG	Chile_LosRieles_12000BP	6.5e-05	0.087	11497	11481	248006
result:	Mbuti.DG	Canada_Lucier_4800BP_500BP.SG	USA_CA_SantaRosa_5300BP	Chile_LosRieles_12000BP	7.8e-05	0.101	11112	11094	237318
result:	Mbuti.DG	Canada_Lucier_4800BP_500BP.SG	USA_CA_GoletaM_800BP	Chile_LosRieles_12000BP	6.8e-05	0.101	22393	22361	479561
result:	Mbuti.DG	Canada_Lucier_4800BP_500BP.SG	USA_CA_Ojai_1400BP	Chile_LosRieles_12000BP	0.000144	0.25	27929	27843	595679
result:	Mbuti.DG	Canada_Lucier_4800BP_500BP.SG	USA_CA_Goleta_400BP	Chile_LosRieles_12000BP	0.000165	0.252	24258	24173	512829
result:	Mbuti.DG	Canada_Lucier_4800BP_500BP.SG	USA_CA_CastroVille_900BP	Chile_LosRieles_12000BP	0.000191	0.277	17696	17623	379774
result:	Mbuti.DG	Canada_Lucier_4800BP_500BP.SG	USA_CA_GoletaC_1900BP	Chile_LosRieles_12000BP	0.000202	0.299	23871	23769	506608
result:	Mbuti.DG	Canada_Lucier_4800BP_500BP.SG	USA_CA_SantaBarbara_1300BP	Chile_LosRieles_12000BP	0.000209	0.307	23448	23344	495900
result:	Mbuti.DG	Canada_Lucier_4800BP_500BP.SG	Mixe.DG	Chile_LosRieles_12000BP	0.000228	0.41	28990	28850	617880
result:	Mbuti.DG	Canada_Lucier_4800BP_500BP.SG	Mexico_CoyoteCave_950BP	Chile_LosRieles_12000BP	0.000357	0.499	15662	15544	331694
result:	Mbuti.DG	Canada_Lucier_4800BP_500BP.SG	USA_CA_SantaBarbara_4600BP	Chile_LosRieles_12000BP	0.00034	0.501	14436	14332	306344
result:	Mbuti.DG	Canada_Lucier_4800BP_500BP.SG	Huichol.SG	Chile_LosRieles_12000BP	0.000343	0.521	29917	29702	629130
result:	Mbuti.DG	Canada_Lucier_4800BP_500BP.SG	USA_CA_PebbleBeach_400BP_lc	Chile_LosRieles_12000BP	0.00158	0.567	421	407	8512
result:	Mbuti.DG	Canada_Lucier_4800BP_500BP.SG	USA_CA_SanNicolas_250BP	Chile_LosRieles_12000BP	0.000364	0.596	23700	23518	500313
result:	Mbuti.DG	Canada_Lucier_4800BP_500BP.SG	USA_CA_SanCatalina_400BP.SG	Chile_LosRieles_12000BP	0.000455	0.684	28020	27750	595561
result:	Mbuti.DG	Canada_Lucier_4800BP_500BP.SG	USA_CA_SantaCruz_1150BP	Chile_LosRieles_12000BP	0.000714	0.701	3576	3522	75865
result:	Mbuti.DG	Canada_Lucier_4800BP_500BP.SG	Pima.SDG	Chile_LosRieles_12000BP	0.000388	0.702	30146	29904	624897
result:	Mbuti.DG	Canada_Lucier_4800BP_500BP.SG	Nahua.DG	Chile_LosRieles_12000BP	0.000415	0.743	29445	29188	617839
result:	Mbuti.DG	Canada_Lucier_4800BP_500BP.SG	USA_CA_Goleta_900BP_lc	Chile_LosRieles_12000BP	0.004987	1.303	199	179	4059
result:	Mbuti.DG	Canada_Lucier_4800BP_500BP.SG	Mexico_CoyoteCave_2750BP	Chile_LosRieles_12000BP	0.001684	1.436	2946	2845	59993
result:	Mbuti.DG	Canada_Lucier_4800BP_500BP.SG	Zapotec.DG	Chile_LosRieles_12000BP	0.000873	1.48	29594	29055	617822
result:	Mbuti.DG	Canada_Lucier_4800BP_500BP.SG	Mexico_Tayopa_1000BP_daughter.I8239	Chile_LosRieles_12000BP	0.002122	2.052	4007	3835	81133
result:	Mbuti.DG	Canada_Lucier_4800BP_500BP.SG	Mayan.SG	Chile_LosRieles_12000BP	0.002815	4.135	30984	29216	627996
result:	Mbuti.DG	Canada_Lucier_4800BP_500BP.SG	Mayan.SDG	Chile_LosRieles_12000BP	0.002253	4.303	30787	29379	624910
result:	Mbuti.DG	Canada_Lucier_4800BP_500BP.SG	USA_CA_Malibu_8000BP_lc	Chile_LosRieles_12000BP	0.012037	5.002	733	579	12785
result:	Mbuti.DG	Canada_Lucier_4800BP_500BP.SG	Mexico_SanLorenzo_700BP	Chile_LosRieles_12000BP	0.006799	5.989	3623	3159	68165
result:	Mbuti.DG	Canada_Lucier_4800BP_500BP.SG	Mixtec.DG	Chile_LosRieles_12000BP	0.004821	7.905	31916	28937	617824

## Sheet: Anzick_Test
Comparisons with groups that have known Anzick-1 affinity:
result:	Mbuti.DG	USA-MT_Anzick_12800BP.SG_realign	Mexico_Tayopa_1000BP	Belize_MayahakCabPek_9300BP	0.001452	2.258	21635	20990	443729
result:	Mbuti.DG	USA-MT_Anzick_12800BP.SG_realign	Mexico_Tayopa_1000BP	Chile_LosRieles_12000BP	0.003014	4.042	40204	37771	807129
result:	Mbuti.DG	USA-MT_Anzick_12800BP.SG_realign	Mexico_Tayopa_1000BP	USA_NV_SpiritCave_10000BP.SG	0.002515	4.154	55187	52398	1109252
result:	Mbuti.DG	USA-MT_Anzick_12800BP.SG_realign	Mexico_Tayopa_1000BP	Brazil_LapaDoSanto_9600BP	0.001929	4.851	51389	49379	1042458
result:	Mbuti.DG	USA-MT_Anzick_12800BP.SG_realign	Mexico_Tayopa_1000BP	USA_CA_SantaRosa_7400BP	0.002463	5.639	47903	45496	977438
result:	Mbuti.DG	USA-MT_Anzick_12800BP.SG_realign	Mexico_Tayopa_1000BP	USA_CA_Carpinteria_7000BP	0.002322	5.708	43121	41097	871559
result:	Mbuti.DG	USA-MT_Anzick_12800BP.SG_realign	Mexico_LaPlaya/CerroDeTrincheras_600BP	Belize_MayahakCabPek_9300BP	0.001168	1.819	21117	20606	437805
result:	Mbuti.DG	USA-MT_Anzick_12800BP.SG_realign	Mexico_LaPlaya/CerroDeTrincheras_600BP	Chile_LosRieles_12000BP	0.002884	3.833	39313	37023	794056
result:	Mbuti.DG	USA-MT_Anzick_12800BP.SG_realign	Mexico_LaPlaya/CerroDeTrincheras_600BP	USA_NV_SpiritCave_10000BP.SG	0.002402	4.081	51276	48778	1040245
result:	Mbuti.DG	USA-MT_Anzick_12800BP.SG_realign	Mexico_LaPlaya/CerroDeTrincheras_600BP	Brazil_LapaDoSanto_9600BP	0.001845	4.828	48790	46947	998856
result:	Mbuti.DG	USA-MT_Anzick_12800BP.SG_realign	Mexico_LaPlaya/CerroDeTrincheras_600BP	USA_CA_SantaRosa_7400BP	0.00223	5.012	46415	44296	949699
result:	Mbuti.DG	USA-MT_Anzick_12800BP.SG_realign	Mexico_LaPlaya/CerroDeTrincheras_600BP	USA_CA_Carpinteria_7000BP	0.002238	5.547	41728	39825	850088
result:	Mbuti.DG	USA-MT_Anzick_12800BP.SG_realign	Mexico_Cueva_de_los_Muertos_Chiquitos_1100BP	Belize_MayahakCabPek_9300BP	0.000899	1.439	21330	20932	441874
result:	Mbuti.DG	USA-MT_Anzick_12800BP.SG_realign	Mexico_Cueva_de_los_Muertos_Chiquitos_1100BP	Chile_LosRieles_12000BP	0.002745	3.707	39786	37581	803329
result:	Mbuti.DG	USA-MT_Anzick_12800BP.SG_realign	Mexico_Cueva_de_los_Muertos_Chiquitos_1100BP	USA_NV_SpiritCave_10000BP.SG	0.002227	3.741	53370	50970	1077860
result:	Mbuti.DG	USA-MT_Anzick_12800BP.SG_realign	Mexico_Cueva_de_los_Muertos_Chiquitos_1100BP	Brazil_LapaDoSanto_9600BP	0.001643	4.087	50279	48594	1025667
result:	Mbuti.DG	USA-MT_Anzick_12800BP.SG_realign	Mexico_Cueva_de_los_Muertos_Chiquitos_1100BP	USA_CA_Carpinteria_7000BP	0.002026	4.977	42478	40728	863659
result:	Mbuti.DG	USA-MT_Anzick_12800BP.SG_realign	Mexico_Cueva_de_los_Muertos_Chiquitos_1100BP	USA_CA_SantaRosa_7400BP	0.002016	4.39	47277	45324	968770
Comparisons with groups that lack additional Anzick-1 affinity:
result:	Mbuti.DG	USA-MT_Anzick_12800BP.SG_realign	Mexico_LaPlaya/CerroDeTrincheras_600BP	Peru_Cuncaicha_9000BP	0.000703	1.104	42505	41885	882608
result:	Mbuti.DG	USA-MT_Anzick_12800BP.SG_realign	Mexico_LaPlaya/CerroDeTrincheras_600BP	Peru_Lauricocha_8600BP	0.000118	0.233	45969	45856	960339
result:	Mbuti.DG	USA-MT_Anzick_12800BP.SG_realign	Mexico_Tayopa_1000BP	Peru_Lauricocha_8600BP	0.000249	0.495	48087	47839	1000591
result:	Mbuti.DG	USA-MT_Anzick_12800BP.SG_realign	Mexico_Tayopa_1000BP	Peru_Cuncaicha_9000BP	0.000823	1.305	43713	42970	901883
result:	Mbuti.DG	USA-MT_Anzick_12800BP.SG_realign	Mexico_Cueva_de_los_Muertos_Chiquitos_1100BP	Peru_Lauricocha_8600BP	-1.7e-05	-0.035	47125	47142	986231
result:	Mbuti.DG	USA-MT_Anzick_12800BP.SG_realign	Mexico_Cueva_de_los_Muertos_Chiquitos_1100BP	Peru_Cuncaicha_9000BP	0.000462	0.747	43028	42615	894942
Comparisons of California:
result:	Mbuti.DG	USA-MT_Anzick_12800BP.SG_realign	Chile_LosRieles_12000BP	USA_CA_Carpinteria_7000BP	-0.000616	-0.787	33450	33888	709895
result:	Mbuti.DG	USA-MT_Anzick_12800BP.SG_realign	USA_NV_SpiritCave_10000BP.SG	USA_CA_Carpinteria_7000BP	-0.000197	-0.305	41828	42001	876336
result:	Mbuti.DG	USA-MT_Anzick_12800BP.SG_realign	Brazil_LapaDoSanto_9600BP	USA_CA_Carpinteria_7000BP	0.000364	0.794	40843	40532	851773
result:	Mbuti.DG	USA-MT_Anzick_12800BP.SG_realign	Belize_MayahakCabPek_9300BP	USA_CA_Carpinteria_7000BP	0.000923	1.29	19254	18883	401871
result:	Mbuti.DG	USA-MT_Anzick_12800BP.SG_realign	Peru_Cuncaicha_9000BP	USA_CA_Carpinteria_7000BP	0.001624	2.459	37276	36019	773894
result:	Mbuti.DG	USA-MT_Anzick_12800BP.SG_realign	Peru_Lauricocha_8600BP	USA_CA_Carpinteria_7000BP	0.002079	3.679	39837	38132	820378
result:	Mbuti.DG	USA-MT_Anzick_12800BP.SG_realign	Chile_LosRieles_12000BP	USA_CA_SantaRosa_7400BP	-0.000622	-0.771	36447	36928	774846
result:	Mbuti.DG	USA-MT_Anzick_12800BP.SG_realign	USA_NV_SpiritCave_10000BP.SG	USA_CA_SantaRosa_7400BP	-4.1e-05	-0.061	46565	46605	982530
result:	Mbuti.DG	USA-MT_Anzick_12800BP.SG_realign	Brazil_LapaDoSanto_9600BP	USA_CA_SantaRosa_7400BP	0.000428	0.855	45362	44955	951588
result:	Mbuti.DG	USA-MT_Anzick_12800BP.SG_realign	Belize_MayahakCabPek_9300BP	USA_CA_SantaRosa_7400BP	0.000983	1.356	20531	20108	429480
result:	Mbuti.DG	USA-MT_Anzick_12800BP.SG_realign	Peru_Cuncaicha_9000BP	USA_CA_SantaRosa_7400BP	0.001686	2.39	40892	39454	852947
result:	Mbuti.DG	USA-MT_Anzick_12800BP.SG_realign	Peru_Lauricocha_8600BP	USA_CA_SantaRosa_7400BP	0.002005	3.363	44232	42391	918210
result:	Mbuti.DG	USA-MT_Anzick_12800BP.SG_realign	Chile_LosRieles_12000BP	USA_CA_SanNicolas_4800BP.SG	-0.000977	-1.161	37582	38358	794612
result:	Mbuti.DG	USA-MT_Anzick_12800BP.SG_realign	USA_NV_SpiritCave_10000BP.SG	USA_CA_SanNicolas_4800BP.SG	-0.000491	-0.72	53201	53749	1116396
result:	Mbuti.DG	USA-MT_Anzick_12800BP.SG_realign	Brazil_LapaDoSanto_9600BP	USA_CA_SanNicolas_4800BP.SG	4.1e-05	0.079	49701	49659	1033638
result:	Mbuti.DG	USA-MT_Anzick_12800BP.SG_realign	Belize_MayahakCabPek_9300BP	USA_CA_SanNicolas_4800BP.SG	0.000794	1.088	21052	20705	437009
result:	Mbuti.DG	USA-MT_Anzick_12800BP.SG_realign	Peru_Cuncaicha_9000BP	USA_CA_SanNicolas_4800BP.SG	0.00133	1.899	42972	41790	888878
result:	Mbuti.DG	USA-MT_Anzick_12800BP.SG_realign	Peru_Lauricocha_8600BP	USA_CA_SanNicolas_4800BP.SG	0.001787	2.945	48067	46296	991436
Analyses with younger CA and MX groups:
result:	Mbuti.DG	USA-MT_Anzick_12800BP.SG_realign	Mexico_LaPlaya/CerroDeTrincheras_600BP	Mixtec.DG	-0.005534	-11.5	48033	53667	1018088
result:	Mbuti.DG	USA-MT_Anzick_12800BP.SG_realign	Mexico_LaPlaya/CerroDeTrincheras_600BP	USA_CA_Malibu_8000BP_lc	-0.014189	-8.641	810	1068	18171
result:	Mbuti.DG	USA-MT_Anzick_12800BP.SG_realign	Mexico_LaPlaya/CerroDeTrincheras_600BP	Mexico_SanLorenzo_700BP	-0.005073	-6.916	4467	4956	96508
result:	Mbuti.DG	USA-MT_Anzick_12800BP.SG_realign	Mexico_LaPlaya/CerroDeTrincheras_600BP	Mayan.SG	-0.003306	-5.886	49336	52766	1037622
result:	Mbuti.DG	USA-MT_Anzick_12800BP.SG_realign	Mexico_LaPlaya/CerroDeTrincheras_600BP	Mexico_CoyoteCave_2750BP	-0.001576	-2.048	4013	4149	85883
result:	Mbuti.DG	USA-MT_Anzick_12800BP.SG_realign	Mexico_LaPlaya/CerroDeTrincheras_600BP	USA_CA_PebbleBeach_400BP_lc	-0.003045	-1.608	577	614	12440
result:	Mbuti.DG	USA-MT_Anzick_12800BP.SG_realign	Mexico_LaPlaya/CerroDeTrincheras_600BP	Mexico_Tayopa_1000BP_daughter.I8239	-0.001143	-1.57	5495	5628	116146
result:	Mbuti.DG	USA-MT_Anzick_12800BP.SG_realign	Mexico_LaPlaya/CerroDeTrincheras_600BP	Pima.DG	-0.000544	-1.456	47444	47998	1018072
result:	Mbuti.DG	USA-MT_Anzick_12800BP.SG_realign	Mexico_LaPlaya/CerroDeTrincheras_600BP	Zapotec.DG	-0.000588	-1.441	48709	49308	1018082
result:	Mbuti.DG	USA-MT_Anzick_12800BP.SG_realign	Mexico_LaPlaya/CerroDeTrincheras_600BP	Huichol.SG	-0.000632	-1.207	49046	49703	1039568
result:	Mbuti.DG	USA-MT_Anzick_12800BP.SG_realign	Mexico_LaPlaya/CerroDeTrincheras_600BP	Mexico_Baja_IronSprings_Unknown.SG	-0.000969	-1.195	3891	3973	85157
result:	Mbuti.DG	USA-MT_Anzick_12800BP.SG_realign	Mexico_LaPlaya/CerroDeTrincheras_600BP	Mexico_Tayopa_1000BP	-0.000179	-0.668	48358	48543	1032231
result:	Mbuti.DG	USA-MT_Anzick_12800BP.SG_realign	Mexico_LaPlaya/CerroDeTrincheras_600BP	USA_CA_SanFranciscoBay_300BP.SG	-0.000275	-0.431	13090	13166	277089
result:	Mbuti.DG	USA-MT_Anzick_12800BP.SG_realign	Mexico_LaPlaya/CerroDeTrincheras_600BP	Mexico_Tayopa_possible.1d.rel.I17109_lc	-0.000455	-0.189	304	307	6549
result:	Mbuti.DG	USA-MT_Anzick_12800BP.SG_realign	Mexico_LaPlaya/CerroDeTrincheras_600BP	Nahua.DG	-7.3e-05	-0.187	48666	48740	1018097
result:	Mbuti.DG	USA-MT_Anzick_12800BP.SG_realign	Mexico_LaPlaya/CerroDeTrincheras_600BP	Mexico_CoyoteCave_950BP	-3.1e-05	-0.062	22403	22418	478672
result:	Mbuti.DG	USA-MT_Anzick_12800BP.SG_realign	Mexico_LaPlaya/CerroDeTrincheras_600BP	Mexico_Baja_Comondu_Unknown.SG	8.6e-05	0.089	2619	2614	55789
result:	Mbuti.DG	USA-MT_Anzick_12800BP.SG_realign	Mexico_LaPlaya/CerroDeTrincheras_600BP	USA_CA_NewCuyama_1300BP.SG	0.000121	0.208	18412	18365	392875
result:	Mbuti.DG	USA-MT_Anzick_12800BP.SG_realign	Mexico_LaPlaya/CerroDeTrincheras_600BP	Mexico_Pericues_Unknown.SG	0.00034	0.575	11735	11650	250014
result:	Mbuti.DG	USA-MT_Anzick_12800BP.SG_realign	Mexico_LaPlaya/CerroDeTrincheras_600BP	USA_CA_Carpinteria_4000BP	0.00062	0.677	3313	3270	68807
result:	Mbuti.DG	USA-MT_Anzick_12800BP.SG_realign	Mexico_LaPlaya/CerroDeTrincheras_600BP	USA_CA_SanCatalina_400BP.SG	0.000343	0.684	46233	45899	972021
result:	Mbuti.DG	USA-MT_Anzick_12800BP.SG_realign	Mexico_LaPlaya/CerroDeTrincheras_600BP	USA_CA_SanNicolas_250BP	0.000284	0.691	36107	35890	762757
result:	Mbuti.DG	USA-MT_Anzick_12800BP.SG_realign	Mexico_LaPlaya/CerroDeTrincheras_600BP	USA_CA_Malibu_3400BP	0.000423	0.872	22328	22128	472710
result:	Mbuti.DG	USA-MT_Anzick_12800BP.SG_realign	Mexico_LaPlaya/CerroDeTrincheras_600BP	USA_CA_Carpinteria_1500BP_contam_lc.SG	0.003045	0.979	222	208	4560
result:	Mbuti.DG	USA-MT_Anzick_12800BP.SG_realign	Mexico_LaPlaya/CerroDeTrincheras_600BP	USA_CA_SantaCruz_1150BP	0.000711	0.997	5127	5050	107506
result:	Mbuti.DG	USA-MT_Anzick_12800BP.SG_realign	Mexico_LaPlaya/CerroDeTrincheras_600BP	Mixe.DG	0.000393	1.047	48805	48405	1018175
result:	Mbuti.DG	USA-MT_Anzick_12800BP.SG_realign	Mexico_LaPlaya/CerroDeTrincheras_600BP	USA_CA_PacificGrove_200BP	0.000858	1.088	4722	4638	97934
result:	Mbuti.DG	USA-MT_Anzick_12800BP.SG_realign	Mexico_LaPlaya/CerroDeTrincheras_600BP	USA_CA_SanNicolas_1600BP.SG_1d.rel.SN-50	0.000864	1.222	8468	8314	177819
result:	Mbuti.DG	USA-MT_Anzick_12800BP.SG_realign	Mexico_LaPlaya/CerroDeTrincheras_600BP	USA_CA_Monterey_1000BP	0.000911	1.453	9594	9413	198143
result:	Mbuti.DG	USA-MT_Anzick_12800BP.SG_realign	Mexico_LaPlaya/CerroDeTrincheras_600BP	USA_CA_PointSal_1500BP.SG	0.00078	1.779	38973	38333	820335
result:	Mbuti.DG	USA-MT_Anzick_12800BP.SG_realign	Mexico_LaPlaya/CerroDeTrincheras_600BP	USA_CA_SanNicolas_4800BP_lc.SG	0.00184	1.922	2515	2419	52295
result:	Mbuti.DG	USA-MT_Anzick_12800BP.SG_realign	Mexico_LaPlaya/CerroDeTrincheras_600BP	USA_CA_SanNicolas_1500BP	0.001119	1.994	28450	27781	598368
result:	Mbuti.DG	USA-MT_Anzick_12800BP.SG_realign	Mexico_LaPlaya/CerroDeTrincheras_600BP	USA_CA_Ojai_1400BP	0.00087	2.171	44542	43730	933886
result:	Mbuti.DG	USA-MT_Anzick_12800BP.SG_realign	Mexico_LaPlaya/CerroDeTrincheras_600BP	USA_CA_SantaBarbara_1300BP	0.001164	2.201	35066	34216	730557
result:	Mbuti.DG	USA-MT_Anzick_12800BP.SG_realign	Mexico_LaPlaya/CerroDeTrincheras_600BP	USA_CA_SantaRosa_3000BP_lc	0.003932	2.258	680	625	14145
result:	Mbuti.DG	USA-MT_Anzick_12800BP.SG_realign	Mexico_LaPlaya/CerroDeTrincheras_600BP	USA_CA_SantaCruz_1000BP.SG	0.001159	2.316	46991	45855	979271
result:	Mbuti.DG	USA-MT_Anzick_12800BP.SG_realign	Mexico_LaPlaya/CerroDeTrincheras_600BP	USA_CA_PacificGrove_5200BP	0.001315	2.456	31366	30504	655457
result:	Mbuti.DG	USA-MT_Anzick_12800BP.SG_realign	Mexico_LaPlaya/CerroDeTrincheras_600BP	USA_CA_SantaBarbara_4600BP.SG	0.001434	2.613	33408	32418	690804
result:	Mbuti.DG	USA-MT_Anzick_12800BP.SG_realign	Mexico_LaPlaya/CerroDeTrincheras_600BP	USA_CA_SantaRosa_3000BP.SG	0.001489	2.745	50068	48520	1039231
result:	Mbuti.DG	USA-MT_Anzick_12800BP.SG_realign	Mexico_LaPlaya/CerroDeTrincheras_600BP	USA_CA_CastroVille_900BP	0.001622	3.013	26824	25920	557593
result:	Mbuti.DG	USA-MT_Anzick_12800BP.SG_realign	Mexico_LaPlaya/CerroDeTrincheras_600BP	USA_CA_SantaBarbara_4600BP	0.001559	3.05	21503	20813	442628
result:	Mbuti.DG	USA-MT_Anzick_12800BP.SG_realign	Mexico_LaPlaya/CerroDeTrincheras_600BP	USA_CA_GoletaT_1200BP	0.001354	3.095	40728	39577	849641
result:	Mbuti.DG	USA-MT_Anzick_12800BP.SG_realign	Mexico_LaPlaya/CerroDeTrincheras_600BP	USA_CA_SantaRosa_3000BP.DG	0.001683	3.142	49990	48247	1035668
result:	Mbuti.DG	USA-MT_Anzick_12800BP.SG_realign	Mexico_LaPlaya/CerroDeTrincheras_600BP	USA_CA_CalaverasCounty_1500BP	0.001223	3.393	45858	44692	953512
result:	Mbuti.DG	USA-MT_Anzick_12800BP.SG_realign	Mexico_LaPlaya/CerroDeTrincheras_600BP	USA_CA_SantaRosa_3000BP	0.001657	3.813	42929	41449	893355
result:	Mbuti.DG	USA-MT_Anzick_12800BP.SG_realign	Mexico_LaPlaya/CerroDeTrincheras_600BP	USA_CA_CalaverasCounty_600BP	0.002147	3.865	32306	30875	666719
result:	Mbuti.DG	USA-MT_Anzick_12800BP.SG_realign	Mexico_LaPlaya/CerroDeTrincheras_600BP	USA_CA_GoletaC_4700BP	0.00206	4.376	37158	35574	768743
result:	Mbuti.DG	USA-MT_Anzick_12800BP.SG_realign	Mexico_LaPlaya/CerroDeTrincheras_600BP	USA_CA_Carmel_600BP	0.001701	5.134	44258	42689	922907
Analyses with transitions at cpg sites removed:
result:	Mbuti.DG	USA-MT_Anzick_12800BP.SG_realign	Mexico_LaPlaya/CerroDeTrincheras_600BP	USA_CA_SantaRosa_7400BP	0.002236	4.904	32867	31334	685914
result:	Mbuti.DG	USA-MT_Anzick_12800BP.SG_realign	Mexico_LaPlaya/CerroDeTrincheras_600BP	USA_CA_Carpinteria_7000BP	0.002391	5.74	29326	27866	610529
result:	Mbuti.DG	USA-MT_Anzick_12800BP.SG_realign	Mexico_LaPlaya/CerroDeTrincheras_600BP	Chile_LosRieles_12000BP	0.003009	3.97	27573	25860	569032
result:	Mbuti.DG	USA-MT_Anzick_12800BP.SG_realign	Mexico_LaPlaya/CerroDeTrincheras_600BP	USA_NV_SpiritCave_10000BP.SG	0.002211	3.686	36596	34924	756130
result:	Mbuti.DG	USA-MT_Anzick_12800BP.SG_realign	Mexico_LaPlaya/CerroDeTrincheras_600BP	Brazil_LapaDoSanto_9600BP	0.001839	4.723	34723	33392	723853
result:	Mbuti.DG	USA-MT_Anzick_12800BP.SG_realign	Mexico_LaPlaya/CerroDeTrincheras_600BP	Belize_MayahakCabPek_9300BP	0.000995	1.459	14750	14439	312076
result:	Mbuti.DG	USA-MT_Anzick_12800BP.SG_realign	Mexico_Tayopa_1000BP	USA_CA_SantaRosa_7400BP	0.002212	3.974	9341	8920	190248
result:	Mbuti.DG	USA-MT_Anzick_12800BP.SG_realign	Mexico_Tayopa_1000BP	Brazil_LapaDoSanto_9600BP	0.001811	3.594	10189	9816	205857
result:	Mbuti.DG	USA-MT_Anzick_12800BP.SG_realign	Mexico_Tayopa_1000BP	USA_NV_SpiritCave_10000BP.SG	0.002040	2.734	10912	10466	218503
result:	Mbuti.DG	USA-MT_Anzick_12800BP.SG_realign	Mexico_Tayopa_1000BP	Chile_LosRieles_12000BP	0.002628	2.998	7685	7276	155596
result:	Mbuti.DG	USA-MT_Anzick_12800BP.SG_realign	Mexico_Tayopa_1000BP	Belize_MayahakCabPek_9300BP	-8.9e-05	-0.099	4094	4102	85086
result:	Mbuti.DG	USA-MT_Anzick_12800BP.SG_realign	Mexico_Tayopa_1000BP	USA_CA_Carpinteria_7000BP	0.001966	3.551	8302	7970	169126
result:	Mbuti.DG	USA-MT_Anzick_12800BP.SG_realign	Mexico_Cueva_de_los_Muertos_Chiquitos_1100BP	Belize_MayahakCabPek_9300BP	-0.000561	-0.614	4046	4094	84660
result:	Mbuti.DG	USA-MT_Anzick_12800BP.SG_realign	Mexico_Cueva_de_los_Muertos_Chiquitos_1100BP	Chile_LosRieles_12000BP	0.002680	3.065	7629	7214	154772
result:	Mbuti.DG	USA-MT_Anzick_12800BP.SG_realign	Mexico_Cueva_de_los_Muertos_Chiquitos_1100BP	USA_NV_SpiritCave_10000BP.SG	0.002410	3.2	10524	10014	211667
result:	Mbuti.DG	USA-MT_Anzick_12800BP.SG_realign	Mexico_Cueva_de_los_Muertos_Chiquitos_1100BP	Brazil_LapaDoSanto_9600BP	0.001844	3.642	10014	9641	202049
result:	Mbuti.DG	USA-MT_Anzick_12800BP.SG_realign	Mexico_Cueva_de_los_Muertos_Chiquitos_1100BP	USA_CA_Carpinteria_7000BP	0.002095	3.733	8243	7892	167449
result:	Mbuti.DG	USA-MT_Anzick_12800BP.SG_realign	Mexico_Cueva_de_los_Muertos_Chiquitos_1100BP	USA_CA_SantaRosa_7400BP	0.002013	3.538	9228	8849	188362
result:	Mbuti.DG	USA-MT_Anzick_12800BP.SG_realign	Mexico_Tayopa_1000BP	Peru_Lauricocha_8600BP	0.000313	0.491	9437	9376	195046
result:	Mbuti.DG	USA-MT_Anzick_12800BP.SG_realign	Mexico_Tayopa_1000BP	Peru_Cuncaicha_9000BP	0.000506	0.648	8420	8331	174560
result:	Mbuti.DG	USA-MT_Anzick_12800BP.SG_realign	Mexico_LaPlaya/CerroDeTrincheras_600BP	Peru_Cuncaicha_9000BP	0.000438	0.679	29832	29554	633734
result:	Mbuti.DG	USA-MT_Anzick_12800BP.SG_realign	Mexico_LaPlaya/CerroDeTrincheras_600BP	Peru_Lauricocha_8600BP	1.3e-05	0.025	32666	32657	695964
result:	Mbuti.DG	USA-MT_Anzick_12800BP.SG_realign	Mexico_Cueva_de_los_Muertos_Chiquitos_1100BP	Peru_Lauricocha_8600BP	0.000367	0.570	9292	9222	192063
result:	Mbuti.DG	USA-MT_Anzick_12800BP.SG_realign	Mexico_Cueva_de_los_Muertos_Chiquitos_1100BP	Peru_Cuncaicha_9000BP	0.000497	0.661	8317	8231	173067
result:	Mbuti.DG	USA-MT_Anzick_12800BP.SG_realign	Chile_LosRieles_12000BP	USA_CA_Carpinteria_7000BP	-0.001042	-1.080	6364	6506	135901
result:	Mbuti.DG	USA-MT_Anzick_12800BP.SG_realign	USA_NV_SpiritCave_10000BP.SG	USA_CA_Carpinteria_7000BP	-0.000253	-0.302	8163	8206	170238
result:	Mbuti.DG	USA-MT_Anzick_12800BP.SG_realign	Brazil_LapaDoSanto_9600BP	USA_CA_Carpinteria_7000BP	0.000107	0.173	7931	7913	165710
result:	Mbuti.DG	USA-MT_Anzick_12800BP.SG_realign	Belize_MayahakCabPek_9300BP	USA_CA_Carpinteria_7000BP	0.001823	1.701	3759	3620	76578
result:	Mbuti.DG	USA-MT_Anzick_12800BP.SG_realign	Peru_Cuncaicha_9000BP	USA_CA_Carpinteria_7000BP	0.001552	1.768	7127	6897	148565
result:	Mbuti.DG	USA-MT_Anzick_12800BP.SG_realign	Peru_Lauricocha_8600BP	USA_CA_Carpinteria_7000BP	0.001809	2.383	7750	7464	158428
result:	Mbuti.DG	USA-MT_Anzick_12800BP.SG_realign	Chile_LosRieles_12000BP	USA_CA_SantaRosa_7400BP	-0.000592	-0.621	7005	7094	148795
result:	Mbuti.DG	USA-MT_Anzick_12800BP.SG_realign	USA_NV_SpiritCave_10000BP.SG	USA_CA_SantaRosa_7400BP	-7.2e-05	-0.086	9147	9160	191450
result:	Mbuti.DG	USA-MT_Anzick_12800BP.SG_realign	Brazil_LapaDoSanto_9600BP	USA_CA_SantaRosa_7400BP	0.000408	0.665	8917	8841	185840
result:	Mbuti.DG	USA-MT_Anzick_12800BP.SG_realign	Belize_MayahakCabPek_9300BP	USA_CA_SantaRosa_7400BP	0.002233	2.195	4023	3840	82044
result:	Mbuti.DG	USA-MT_Anzick_12800BP.SG_realign	Peru_Cuncaicha_9000BP	USA_CA_SantaRosa_7400BP	0.001828	2.122	7988	7687	164437
result:	Mbuti.DG	USA-MT_Anzick_12800BP.SG_realign	Peru_Lauricocha_8600BP	USA_CA_SantaRosa_7400BP	0.001783	2.447	8650	8333	177894
result:	Mbuti.DG	USA-MT_Anzick_12800BP.SG_realign	Chile_LosRieles_12000BP	USA_CA_SanNicolas_4800BP.SG	-0.000473	-0.469	7212	7284	153199
result:	Mbuti.DG	USA-MT_Anzick_12800BP.SG_realign	USA_NV_SpiritCave_10000BP.SG	USA_CA_SanNicolas_4800BP.SG	0.000016	0.019	10568	10564	221059
result:	Mbuti.DG	USA-MT_Anzick_12800BP.SG_realign	Brazil_LapaDoSanto_9600BP	USA_CA_SanNicolas_4800BP.SG	0.000430	0.651	9842	9754	204717
result:	Mbuti.DG	USA-MT_Anzick_12800BP.SG_realign	Belize_MayahakCabPek_9300BP	USA_CA_SanNicolas_4800BP.SG	0.002799	2.693	4127	3892	83825
result:	Mbuti.DG	USA-MT_Anzick_12800BP.SG_realign	Peru_Cuncaicha_9000BP	USA_CA_SanNicolas_4800BP.SG	0.001874	2.141	8327	8004	172096
result:	Mbuti.DG	USA-MT_Anzick_12800BP.SG_realign	Peru_Lauricocha_8600BP	USA_CA_SanNicolas_4800BP.SG	0.001974	2.602	9396	9014	193551

## Sheet: CentralCali
					f4_value	Z_statistic	BABA	ABBA	Num_SNPs
result:	Mbuti.DG	USA_CA_Carmel_600BP	USA_CA_CastroVille_900BP	USA_CA_PacificGrove_5200BP	-0.004124	-7.539	17622	19234	390932
result:	Mbuti.DG	USA_CA_Monterey_1000BP	USA_CA_CastroVille_900BP	USA_CA_PacificGrove_5200BP	-0.003937	-3.675	4748	5157	103776
result:	Mbuti.DG	USA_CA_CalaverasCounty_600BP	USA_CA_CastroVille_900BP	USA_CA_PacificGrove_5200BP	-0.001662	-2.953	18056	18708	392426
result:	Mbuti.DG	USA_CA_PacificGrove_200BP	USA_CA_CastroVille_900BP	USA_CA_PacificGrove_5200BP	-0.003374	-2.555	2180	2345	49027
result:	Mbuti.DG	USA_CA_CalaverasCounty_1500BP	USA_CA_CastroVille_900BP	USA_CA_PacificGrove_5200BP	-0.000995	-1.319	15647	15982	337172
result:	Mbuti.DG	USA_CA_SanFranciscoBay_300BP.SG	USA_CA_CastroVille_900BP	USA_CA_PacificGrove_5200BP	-0.00181	-1.8	4509	4690	100149
result:	Mbuti.DG	Mexico_Pericues_Unknown.SG	USA_CA_CastroVille_900BP	USA_CA_PacificGrove_5200BP	0.002364	2.384	4700	4467	98811
result:	Mbuti.DG	Mexico_Pericues_500BP.SG	USA_CA_CastroVille_900BP	USA_CA_PacificGrove_5200BP	0.002085	2.445	6494	6204	138977
result:	Mbuti.DG	USA_CA_Monterey_1000BP	USA_CA_Carmel_600BP	USA_CA_PacificGrove_5200BP	-0.004824	-6.599	6528	7231	145611
result:	Mbuti.DG	USA_CA_CastroVille_900BP	USA_CA_Carmel_600BP	USA_CA_PacificGrove_5200BP	-0.003669	-5.916	17800	19234	390932
result:	Mbuti.DG	USA_CA_PacificGrove_200BP	USA_CA_Carmel_600BP	USA_CA_PacificGrove_5200BP	-0.003221	-3.23	3219	3445	70330
result:	Mbuti.DG	USA_CA_CalaverasCounty_600BP	USA_CA_Carmel_600BP	USA_CA_PacificGrove_5200BP	-0.001556	-3.697	27810	28749	603408
result:	Mbuti.DG	USA_CA_CalaverasCounty_1500BP	USA_CA_Carmel_600BP	USA_CA_PacificGrove_5200BP	-0.000438	-0.764	23164	23381	494951
result:	Mbuti.DG	USA_CA_SanFranciscoBay_300BP.SG	USA_CA_Carmel_600BP	USA_CA_PacificGrove_5200BP	-0.001534	-2.075	7354	7601	160847
result:	Mbuti.DG	Mexico_Pericues_Unknown.SG	USA_CA_Carmel_600BP	USA_CA_PacificGrove_5200BP	0.002745	3.81	7238	6819	152550
result:	Mbuti.DG	Mexico_Pericues_500BP.SG	USA_CA_Carmel_600BP	USA_CA_PacificGrove_5200BP	0.002472	4.111	9748	9236	207122
result:	Mbuti.DG	USA_CA_Carmel_600BP	USA_CA_Monterey_1000BP	USA_CA_PacificGrove_5200BP	-0.003556	-5.035	6713	7231	145611
result:	Mbuti.DG	USA_CA_CastroVille_900BP	USA_CA_Monterey_1000BP	USA_CA_PacificGrove_5200BP	-0.002968	-2.739	4849	5157	103776
result:	Mbuti.DG	USA_CA_CalaverasCounty_600BP	USA_CA_Monterey_1000BP	USA_CA_PacificGrove_5200BP	-0.000399	-0.596	6924	6983	145929
result:	Mbuti.DG	USA_CA_PacificGrove_200BP	USA_CA_Monterey_1000BP	USA_CA_PacificGrove_5200BP	-0.00103	-0.506	900	920	19147
result:	Mbuti.DG	USA_CA_SanFranciscoBay_300BP.SG	USA_CA_Monterey_1000BP	USA_CA_PacificGrove_5200BP	-0.000194	-0.129	1722	1729	36668
result:	Mbuti.DG	USA_CA_CalaverasCounty_1500BP	USA_CA_Monterey_1000BP	USA_CA_PacificGrove_5200BP	0.000451	0.469	6211	6153	128688
result:	Mbuti.DG	Mexico_Pericues_Unknown.SG	USA_CA_Monterey_1000BP	USA_CA_PacificGrove_5200BP	0.004143	2.802	1805	1651	37113
result:	Mbuti.DG	Mexico_Pericues_500BP.SG	USA_CA_Monterey_1000BP	USA_CA_PacificGrove_5200BP	0.004268	3.518	2552	2327	52614
result:	Mbuti.DG	USA_CA_Carmel_600BP	USA_CA_PacificGrove_200BP	USA_CA_PacificGrove_5200BP	-0.00278	-3.181	3250	3445	70330
result:	Mbuti.DG	USA_CA_CalaverasCounty_600BP	USA_CA_PacificGrove_200BP	USA_CA_PacificGrove_5200BP	-0.001213	-1.368	3252	3338	70779
result:	Mbuti.DG	USA_CA_CastroVille_900BP	USA_CA_PacificGrove_200BP	USA_CA_PacificGrove_5200BP	-0.002325	-1.695	2231	2345	49027
result:	Mbuti.DG	USA_CA_CalaverasCounty_1500BP	USA_CA_PacificGrove_200BP	USA_CA_PacificGrove_5200BP	-0.000243	-0.209	2880	2895	61659
result:	Mbuti.DG	USA_CA_SanFranciscoBay_300BP.SG	USA_CA_PacificGrove_200BP	USA_CA_PacificGrove_5200BP	-0.001493	-0.777	814	841	18226
result:	Mbuti.DG	USA_CA_Monterey_1000BP	USA_CA_PacificGrove_200BP	USA_CA_PacificGrove_5200BP	-0.001242	-0.607	896	920	19147
result:	Mbuti.DG	Mexico_Pericues_Unknown.SG	USA_CA_PacificGrove_200BP	USA_CA_PacificGrove_5200BP	0.003837	1.842	868	800	17846
result:	Mbuti.DG	Mexico_Pericues_500BP.SG	USA_CA_PacificGrove_200BP	USA_CA_PacificGrove_5200BP	0.003676	2.162	1206	1115	24920
result:	Mbuti.DG	Mexico_Pericues_Unknown.SG	USA_CA_CalaverasCounty_1500BP	USA_CA_PacificGrove_5200BP	0.004572	4.991	6082	5512	124704
result:	Mbuti.DG	Mexico_Pericues_500BP.SG	USA_CA_CalaverasCounty_1500BP	USA_CA_PacificGrove_5200BP	0.003832	4.75	8295	7630	173434
result:	Mbuti.DG	Mexico_Pericues_Unknown.SG	USA_CA_CalaverasCounty_600BP	USA_CA_PacificGrove_5200BP	0.004014	5.612	7551	6927	155401
result:	Mbuti.DG	Mexico_Pericues_500BP.SG	USA_CA_CalaverasCounty_600BP	USA_CA_PacificGrove_5200BP	0.003769	6.41	9985	9198	208931
Local Continuity Test:
result:	Mbuti.DG	USA_CA_PacificGrove_5200BP	USA_CA_Carmel_600BP	USA_CA_CalaverasCounty_1500BP	-0.000372	-0.638	23164	23349	494951
result:	Mbuti.DG	USA_CA_PacificGrove_5200BP	USA_CA_CastroVille_900BP	USA_CA_CalaverasCounty_1500BP	-0.000954	-1.273	15647	15969	337172
result:	Mbuti.DG	USA_CA_PacificGrove_5200BP	USA_CA_PacificGrove_200BP	USA_CA_CalaverasCounty_1500BP	9.6e-05	0.08	2880	2874	61659
result:	Mbuti.DG	USA_CA_PacificGrove_5200BP	USA_CA_SanFranciscoBay_300BP.SG	USA_CA_CalaverasCounty_1500BP	0.001235	1.345	6014	5855	128827
result:	Mbuti.DG	USA_CA_PacificGrove_5200BP	USA_CA_Monterey_1000BP	USA_CA_CalaverasCounty_1500BP	0.001381	1.454	6211	6033	128688
result:	Mbuti.DG	USA_CA_PacificGrove_5200BP	USA_CA_PacificGrove_200BP	USA_CA_CalaverasCounty_600BP	-0.001797	-1.886	3252	3379	70779
result:	Mbuti.DG	USA_CA_PacificGrove_5200BP	USA_CA_CastroVille_900BP	USA_CA_CalaverasCounty_600BP	-0.00147	-2.47	18056	18633	392426
result:	Mbuti.DG	USA_CA_PacificGrove_5200BP	USA_CA_Carmel_600BP	USA_CA_CalaverasCounty_600BP	-0.001125	-2.862	27810	28488	603408
result:	Mbuti.DG	USA_CA_PacificGrove_5200BP	USA_CA_Monterey_1000BP	USA_CA_CalaverasCounty_600BP	-0.000114	-0.155	6924	6941	145929
result:	Mbuti.DG	USA_CA_PacificGrove_5200BP	USA_CA_SanFranciscoBay_300BP.SG	USA_CA_CalaverasCounty_600BP	0.000878	1.211	7692	7546	165761
result:	Mbuti.DG	USA_CA_SanFranciscoBay_300BP.SG	USA_CA_SantaRosa_7400BP	USA_CA_PacificGrove_5200BP	0.000844	1.101	7928	7787	166215
result:	Mbuti.DG	USA_CA_CalaverasCounty_600BP	USA_CA_SantaRosa_7400BP	USA_CA_PacificGrove_5200BP	0.000957	2.091	29586	28997	614897
result:	Mbuti.DG	USA_CA_Monterey_1000BP	USA_CA_SantaRosa_7400BP	USA_CA_PacificGrove_5200BP	0.002144	2.752	7222	6908	146470
result:	Mbuti.DG	USA_CA_CalaverasCounty_1500BP	USA_CA_SantaRosa_7400BP	USA_CA_PacificGrove_5200BP	0.001779	2.993	24365	23474	500979
result:	Mbuti.DG	USA_CA_PacificGrove_200BP	USA_CA_SantaRosa_7400BP	USA_CA_PacificGrove_5200BP	0.003186	3.214	3484	3258	70973
result:	Mbuti.DG	USA_CA_CastroVille_900BP	USA_CA_SantaRosa_7400BP	USA_CA_PacificGrove_5200BP	0.002361	3.565	19275	18345	393822
result:	Mbuti.DG	USA_CA_Carmel_600BP	USA_CA_SantaRosa_7400BP	USA_CA_PacificGrove_5200BP	0.002001	4.519	29550	28337	606406

## Sheet: Mexico_Analyses
					f4_value	Z_statistic	BABA	ABBA	Num_SNPs
result:	Mbuti.DG	USA_CA_SantaBarbara_600BP	Mexico_Cueva_de_los_Muertos_Chiquitos_1100BP	Mexico_Tayopa_1000BP	-0.000731	-3.018	34231	34773	742305
result:	Mbuti.DG	Mexico_LaPlaya/CerroDeTrincheras_600BP	Mexico_Cueva_de_los_Muertos_Chiquitos_1100BP	Mexico_Tayopa_1000BP	-0.000426	-2.47	47021	47454	1018284
result:	Mbuti.DG	Mixtec.DG	Mexico_Cueva_de_los_Muertos_Chiquitos_1100BP	Mexico_Tayopa_1000BP	-0.00046	-2.475	47334	47817	1049528
result:	Mbuti.DG	Peru_Cuncaicha_3300BP_IP	Mexico_Cueva_de_los_Muertos_Chiquitos_1100BP	Mexico_Tayopa_1000BP	-0.000592	-2.399	35824	36291	788709
result:	Mbuti.DG	Peru_LaGalgada_4100BP	Mexico_Cueva_de_los_Muertos_Chiquitos_1100BP	Mexico_Tayopa_1000BP	-0.000562	-2.329	41809	42319	907175
result:	Mbuti.DG	Peru_HuacaPrieta_LA	Mexico_Cueva_de_los_Muertos_Chiquitos_1100BP	Mexico_Tayopa_1000BP	-0.002805	-2.15	268	286	6176
result:	Mbuti.DG	Piapoco.DG	Mexico_Cueva_de_los_Muertos_Chiquitos_1100BP	Mexico_Tayopa_1000BP	-0.000431	-2.143	48201	48653	1049470
result:	Mbuti.DG	Belize_SakiTzul_7400BP	Mexico_Cueva_de_los_Muertos_Chiquitos_1100BP	Mexico_Tayopa_1000BP	-0.000508	-2.14	26422	26714	575090
result:	Mbuti.DG	Kaweskar_WesternArchipelago_Grouped_1000BP.SG	Mexico_Cueva_de_los_Muertos_Chiquitos_1100BP	Mexico_Tayopa_1000BP	-0.000467	-2.108	49062	49563	1071369
result:	Mbuti.DG	Argentina_LagunaChica_1600BP	Mexico_Cueva_de_los_Muertos_Chiquitos_1100BP	Mexico_Tayopa_1000BP	-0.00053	-2.103	28366	28694	617344
result:	Mbuti.DG	Brazil_CavernadoSumidouro_10000BP.SG	Mexico_Cueva_de_los_Muertos_Chiquitos_1100BP	Mexico_Tayopa_1000BP	-0.000404	-2.092	48691	49125	1072341
result:	Mbuti.DG	Quechua.DG	Mexico_Cueva_de_los_Muertos_Chiquitos_1100BP	Mexico_Tayopa_1000BP	-0.000398	-1.915	48112	48529	1049555
result:	Mbuti.DG	USA_CA_GoletaC_1900BP	Mexico_Cueva_de_los_Muertos_Chiquitos_1100BP	Mexico_Tayopa_1000BP	-0.000439	-1.853	34922	35254	755719
result:	Mbuti.DG	Brazil_Laranjal_6700BP	Mexico_Cueva_de_los_Muertos_Chiquitos_1100BP	Mexico_Tayopa_1000BP	-0.000423	-1.826	26684	26932	585900
result:	Mbuti.DG	USA_CA_SanNicolas_1600BP.SG	Mexico_Cueva_de_los_Muertos_Chiquitos_1100BP	Mexico_Tayopa_1000BP	-0.000337	-1.67	47859	48210	1042117
result:	Mbuti.DG	Argentina_Haush	Mexico_Cueva_de_los_Muertos_Chiquitos_1100BP	Mexico_Tayopa_1000BP	-0.00044	-1.637	18241	18414	393772
result:	Mbuti.DG	Haush_MitrePeninsula_Grouped_700BP	Mexico_Cueva_de_los_Muertos_Chiquitos_1100BP	Mexico_Tayopa_1000BP	-0.000333	-1.617	41794	42097	910873
result:	Mbuti.DG	SouthPeruHighlands	Mexico_Cueva_de_los_Muertos_Chiquitos_1100BP	Mexico_Tayopa_1000BP	-0.000281	-1.575	48769	49066	1057329
result:	Mbuti.DG	Peru_Cuncaicha_9000BP.SG	Mexico_Cueva_de_los_Muertos_Chiquitos_1100BP	Mexico_Tayopa_1000BP	-0.000393	-1.556	33046	33330	722881
result:	Mbuti.DG	Brazil_LapaDoSanto_9600BP	Mexico_Cueva_de_los_Muertos_Chiquitos_1100BP	Mexico_Tayopa_1000BP	-0.000296	-1.549	47033	47336	1023922
result:	Mbuti.DG	Peru_Cusco_Torontoy_A_450BP_LH	Mexico_Cueva_de_los_Muertos_Chiquitos_1100BP	Mexico_Tayopa_1000BP	-0.00033	-1.546	40464	40753	878159
result:	Mbuti.DG	Lauricocha_LA.SG	Mexico_Cueva_de_los_Muertos_Chiquitos_1100BP	Mexico_Tayopa_1000BP	-0.000464	-1.517	17937	18118	391796
result:	Mbuti.DG	USA_CA_Goleta_2600BP	Mexico_Cueva_de_los_Muertos_Chiquitos_1100BP	Mexico_Tayopa_1000BP	-0.000377	-1.484	35637	35927	769792
result:	Mbuti.DG	CentralPeruCoast	Mexico_Cueva_de_los_Muertos_Chiquitos_1100BP	Mexico_Tayopa_1000BP	-0.000302	-1.476	45390	45689	990805
result:	Mbuti.DG	Canada_Lucier_4800BP_500BP.SG	Mexico_Cueva_de_los_Muertos_Chiquitos_1100BP	Mexico_Tayopa_1000BP	-0.000324	-1.44	37375	37643	828960
result:	Mbuti.DG	Yamana_BeagleChannel_Grouped_1900-500BP	Mexico_Cueva_de_los_Muertos_Chiquitos_1100BP	Mexico_Tayopa_1000BP	-0.000297	-1.422	44218	44504	963239
result:	Mbuti.DG	USA_California_Initial_Early_Period_Carpinteria	Mexico_Cueva_de_los_Muertos_Chiquitos_1100BP	Mexico_Tayopa_1000BP	-0.000374	-1.417	26388	26601	570557
result:	Mbuti.DG	Bolivia_Iroco_1050BP_MH	Mexico_Cueva_de_los_Muertos_Chiquitos_1100BP	Mexico_Tayopa_1000BP	-0.00036	-1.415	27395	27610	595851
result:	Mbuti.DG	USA_CA_SantaRosa_5300BP	Mexico_Cueva_de_los_Muertos_Chiquitos_1100BP	Mexico_Tayopa_1000BP	-0.000399	-1.397	15384	15516	332848
result:	Mbuti.DG	USA_CA_SantaRosa_3000BP	Mexico_Cueva_de_los_Muertos_Chiquitos_1100BP	Mexico_Tayopa_1000BP	-0.000307	-1.395	41758	42036	905121
result:	Mbuti.DG	SouthPeruCoast	Mexico_Cueva_de_los_Muertos_Chiquitos_1100BP	Mexico_Tayopa_1000BP	-0.000258	-1.383	40972	41202	887609
result:	Mbuti.DG	Lauricocha_EMA.SG	Mexico_Cueva_de_los_Muertos_Chiquitos_1100BP	Mexico_Tayopa_1000BP	-0.000363	-1.374	48926	49313	1064819
result:	Mbuti.DG	USA_CA_Ojai_1400BP	Mexico_Cueva_de_los_Muertos_Chiquitos_1100BP	Mexico_Tayopa_1000BP	-0.000289	-1.367	44015	44290	952231
result:	Mbuti.DG	Mayan.DG	Mexico_Cueva_de_los_Muertos_Chiquitos_1100BP	Mexico_Tayopa_1000BP	-0.00027	-1.338	48275	48559	1049426
result:	Mbuti.DG	Peru_Cuncaicha_4200BP	Mexico_Cueva_de_los_Muertos_Chiquitos_1100BP	Mexico_Tayopa_1000BP	-0.00036	-1.33	40536	40855	884024
result:	Mbuti.DG	Brazil_LapaDoSanto_9600BP.SG	Mexico_Cueva_de_los_Muertos_Chiquitos_1100BP	Mexico_Tayopa_1000BP	-0.000339	-1.328	34492	34746	750466
result:	Mbuti.DG	Peru_Cuncaicha_9000BP	Mexico_Cueva_de_los_Muertos_Chiquitos_1100BP	Mexico_Tayopa_1000BP	-0.000334	-1.318	41027	41326	894693
result:	Mbuti.DG	Chile_LosRieles_5100BP_MA	Mexico_Cueva_de_los_Muertos_Chiquitos_1100BP	Mexico_Tayopa_1000BP	-0.000336	-1.311	36233	36497	785775
result:	Mbuti.DG	Peru_Lauricocha_5800BP	Mexico_Cueva_de_los_Muertos_Chiquitos_1100BP	Mexico_Tayopa_1000BP	-0.000353	-1.294	29331	29558	641820
result:	Mbuti.DG	USA_NV_Lovelock_700BP.SG	Mexico_Cueva_de_los_Muertos_Chiquitos_1100BP	Mexico_Tayopa_1000BP	-0.00033	-1.283	49463	49816	1072505
result:	Mbuti.DG	USA_CA_SanClemente_500BP	Mexico_Cueva_de_los_Muertos_Chiquitos_1100BP	Mexico_Tayopa_1000BP	-0.000233	-1.266	48725	48970	1053383
result:	Mbuti.DG	USA_CA_PointSal_1500BP.SG	Mexico_Cueva_de_los_Muertos_Chiquitos_1100BP	Mexico_Tayopa_1000BP	-0.000279	-1.256	38602	38837	844628
result:	Mbuti.DG	USA_CA_GoletaM_800BP	Mexico_Cueva_de_los_Muertos_Chiquitos_1100BP	Mexico_Tayopa_1000BP	-0.000328	-1.255	32701	32933	706507
result:	Mbuti.DG	Cree.DG	Mexico_Cueva_de_los_Muertos_Chiquitos_1100BP	Mexico_Tayopa_1000BP	-0.000227	-1.246	46880	47119	1049579
result:	Mbuti.DG	USA_CA_SantaBarbara_4600BP	Mexico_Cueva_de_los_Muertos_Chiquitos_1100BP	Mexico_Tayopa_1000BP	-0.000294	-1.241	20634	20765	445179
result:	Mbuti.DG	USA_CA_CalaverasCounty_600BP	Mexico_Cueva_de_los_Muertos_Chiquitos_1100BP	Mexico_Tayopa_1000BP	-0.000307	-1.198	31200	31407	673702
result:	Mbuti.DG	Chane.DG	Mexico_Cueva_de_los_Muertos_Chiquitos_1100BP	Mexico_Tayopa_1000BP	-0.000281	-1.187	48257	48552	1047991
result:	Mbuti.DG	USA-MT_Anzick_12800BP.SG_realign	Mexico_Cueva_de_los_Muertos_Chiquitos_1100BP	Mexico_Tayopa_1000BP	-0.000303	-1.177	48982	49305	1067237
result:	Mbuti.DG	USA_CA_SanFranciscoBay_300BP.SG	Mexico_Cueva_de_los_Muertos_Chiquitos_1100BP	Mexico_Tayopa_1000BP	-0.00037	-1.134	13226	13333	288376
result:	Mbuti.DG	Chile_Conchali_700BP.SG	Mexico_Cueva_de_los_Muertos_Chiquitos_1100BP	Mexico_Tayopa_1000BP	-0.00031	-1.109	28525	28719	625402
result:	Mbuti.DG	USA_CA_SantaRosa_3000BP.DG	Mexico_Cueva_de_los_Muertos_Chiquitos_1100BP	Mexico_Tayopa_1000BP	-0.000291	-1.092	49398	49709	1067461
result:	Mbuti.DG	USA_CA_SanMiguel_650BP.SG	Mexico_Cueva_de_los_Muertos_Chiquitos_1100BP	Mexico_Tayopa_1000BP	-0.000268	-1.086	42485	42732	922239
result:	Mbuti.DG	USA_CA_CastroVille_900BP	Mexico_Cueva_de_los_Muertos_Chiquitos_1100BP	Mexico_Tayopa_1000BP	-0.000286	-1.085	25987	26148	562521
result:	Mbuti.DG	Peru_Cusco_Torontoy_B_450BP_LH	Mexico_Cueva_de_los_Muertos_Chiquitos_1100BP	Mexico_Tayopa_1000BP	-0.000278	-1.082	36268	36488	788288
result:	Mbuti.DG	Chile_LosRieles_12000BP	Mexico_Cueva_de_los_Muertos_Chiquitos_1100BP	Mexico_Tayopa_1000BP	-0.000281	-1.07	37141	37367	803900
result:	Mbuti.DG	USA_CA_CalaverasCounty_1500BP	Mexico_Cueva_de_los_Muertos_Chiquitos_1100BP	Mexico_Tayopa_1000BP	-0.000207	-1.051	45082	45284	974401
result:	Mbuti.DG	Peru_Lauricocha_8600BP	Mexico_Cueva_de_los_Muertos_Chiquitos_1100BP	Mexico_Tayopa_1000BP	-0.000243	-1.05	45086	45326	984894
result:	Mbuti.DG	NorthPeruHighlands	Mexico_Cueva_de_los_Muertos_Chiquitos_1100BP	Mexico_Tayopa_1000BP	-0.000208	-1.049	41164	41350	891491
result:	Mbuti.DG	Peru_Cusco_SanSebastian_610-490BP_LH-LIP	Mexico_Cueva_de_los_Muertos_Chiquitos_1100BP	Mexico_Tayopa_1000BP	-0.000242	-1.045	35388	35574	770595
result:	Mbuti.DG	USA_CA_SantaRosa_300BP	Mexico_Cueva_de_los_Muertos_Chiquitos_1100BP	Mexico_Tayopa_1000BP	-0.000204	-1.044	46024	46228	996228
result:	Mbuti.DG	USA_CA_GoletaT_1200BP	Mexico_Cueva_de_los_Muertos_Chiquitos_1100BP	Mexico_Tayopa_1000BP	-0.000229	-1.043	39863	40060	860728
result:	Mbuti.DG	Peru_RioUncallane_1700BP.SG	Mexico_Cueva_de_los_Muertos_Chiquitos_1100BP	Mexico_Tayopa_1000BP	-0.000198	-1.043	49583	49795	1072751
result:	Mbuti.DG	Belize_Archaic4	Mexico_Cueva_de_los_Muertos_Chiquitos_1100BP	Mexico_Tayopa_1000BP	-0.000267	-1.038	34474	34674	750016
result:	Mbuti.DG	Bolivia_Tiwanaku_1000BP_MH	Mexico_Cueva_de_los_Muertos_Chiquitos_1100BP	Mexico_Tayopa_1000BP	-0.000249	-1.025	17272	17366	376103
result:	Mbuti.DG	Mexico_Pericues_Unknown.SG	Mexico_Cueva_de_los_Muertos_Chiquitos_1100BP	Mexico_Tayopa_1000BP	-0.000328	-1.002	11744	11828	257144
result:	Mbuti.DG	Argentina_Aconcagua_500BP.SG	Mexico_Cueva_de_los_Muertos_Chiquitos_1100BP	Mexico_Tayopa_1000BP	-0.000249	-0.964	43539	43774	941450
result:	Mbuti.DG	USA_CA_SanNicolas_4800BP.SG	Mexico_Cueva_de_los_Muertos_Chiquitos_1100BP	Mexico_Tayopa_1000BP	-0.000218	-0.956	48450	48679	1052484
result:	Mbuti.DG	Mexico_LaPlaya/CerroDeTrincheras_2400BP	Mexico_Cueva_de_los_Muertos_Chiquitos_1100BP	Mexico_Tayopa_1000BP	-0.000261	-0.915	16533	16627	359520
result:	Mbuti.DG	Bolivia_Miraflores_1100BP_MH	Mexico_Cueva_de_los_Muertos_Chiquitos_1100BP	Mexico_Tayopa_1000BP	-0.00019	-0.909	44557	44741	965247
result:	Mbuti.DG	Argentina_LagunaToro_2400BP	Mexico_Cueva_de_los_Muertos_Chiquitos_1100BP	Mexico_Tayopa_1000BP	-0.000301	-0.901	8770	8827	189291
result:	Mbuti.DG	USA_CA_Carpinteria_7000BP	Mexico_Cueva_de_los_Muertos_Chiquitos_1100BP	Mexico_Tayopa_1000BP	-0.000181	-0.892	39909	40065	863493
result:	Mbuti.DG	USA_CA_SantaCruz_1150BP	Mexico_Cueva_de_los_Muertos_Chiquitos_1100BP	Mexico_Tayopa_1000BP	-0.00033	-0.89	4981	5016	108036
result:	Mbuti.DG	Arroyo_Seco_EMA	Mexico_Cueva_de_los_Muertos_Chiquitos_1100BP	Mexico_Tayopa_1000BP	-0.000169	-0.879	44188	44350	957341
result:	Mbuti.DG	USA_CA_Goleta_900BP	Mexico_Cueva_de_los_Muertos_Chiquitos_1100BP	Mexico_Tayopa_1000BP	-0.000196	-0.873	37359	37518	812783
result:	Mbuti.DG	USA_CA_Monterey_1000BP	Mexico_Cueva_de_los_Muertos_Chiquitos_1100BP	Mexico_Tayopa_1000BP	-0.000278	-0.869	9319	9375	199494
result:	Mbuti.DG	Peru_Cuncaicha_4200BP.SG	Mexico_Cueva_de_los_Muertos_Chiquitos_1100BP	Mexico_Tayopa_1000BP	-0.000233	-0.865	33522	33692	730000
result:	Mbuti.DG	USA_CA_PacificGrove_200BP	Mexico_Cueva_de_los_Muertos_Chiquitos_1100BP	Mexico_Tayopa_1000BP	-0.000334	-0.838	4581	4614	98777
result:	Mbuti.DG	USA_CA_Carmel_600BP	Mexico_Cueva_de_los_Muertos_Chiquitos_1100BP	Mexico_Tayopa_1000BP	-0.00016	-0.834	43357	43506	937472
result:	Mbuti.DG	USA_CA_Goleta_400BP	Mexico_Cueva_de_los_Muertos_Chiquitos_1100BP	Mexico_Tayopa_1000BP	-0.000213	-0.825	35875	36039	771404
result:	Mbuti.DG	Fuego_Patagonian.SG	Mexico_Cueva_de_los_Muertos_Chiquitos_1100BP	Mexico_Tayopa_1000BP	-0.000723	-0.755	659	670	14501
result:	Mbuti.DG	Peru_Kaillachuro_Unknown.SG	Mexico_Cueva_de_los_Muertos_Chiquitos_1100BP	Mexico_Tayopa_1000BP	-0.000209	-0.672	13845	13908	303133
result:	Mbuti.DG	Chile_Conchali_700BP	Mexico_Cueva_de_los_Muertos_Chiquitos_1100BP	Mexico_Tayopa_1000BP	-0.000146	-0.658	42108	42242	912193
result:	Mbuti.DG	Aymara.SG	Mexico_Cueva_de_los_Muertos_Chiquitos_1100BP	Mexico_Tayopa_1000BP	-0.000161	-0.638	49465	49637	1071886
result:	Mbuti.DG	Bolivia_Iroco_1050BP_MH_contam	Mexico_Cueva_de_los_Muertos_Chiquitos_1100BP	Mexico_Tayopa_1000BP	-0.000307	-0.613	2382	2398	52303
result:	Mbuti.DG	USA_CA_SantaBarbara_1300BP	Mexico_Cueva_de_los_Muertos_Chiquitos_1100BP	Mexico_Tayopa_1000BP	-0.000137	-0.563	33987	34087	735310
result:	Mbuti.DG	USA-MT_Anzick_12800BP.SG	Mexico_Cueva_de_los_Muertos_Chiquitos_1100BP	Mexico_Tayopa_1000BP	-0.000136	-0.534	49119	49265	1068450
result:	Mbuti.DG	Surui.DG	Mexico_Cueva_de_los_Muertos_Chiquitos_1100BP	Mexico_Tayopa_1000BP	-0.000111	-0.498	48450	48566	1049484
result:	Mbuti.DG	USA_CA_SantaCruz_1000BP.SG	Mexico_Cueva_de_los_Muertos_Chiquitos_1100BP	Mexico_Tayopa_1000BP	-0.000123	-0.479	46429	46553	1009268
result:	Mbuti.DG	Karitiana.DG	Mexico_Cueva_de_los_Muertos_Chiquitos_1100BP	Mexico_Tayopa_1000BP	-8.9e-05	-0.454	49619	49715	1072832
result:	Mbuti.DG	USA-CA_SanNicolas_4900BP.SG	Mexico_Cueva_de_los_Muertos_Chiquitos_1100BP	Mexico_Tayopa_1000BP	-0.000302	-0.436	1697	1709	37897
result:	Mbuti.DG	USA_CA_SantaRosa_7400BP.SG	Mexico_Cueva_de_los_Muertos_Chiquitos_1100BP	Mexico_Tayopa_1000BP	-0.000108	-0.406	46745	46854	1012135
result:	Mbuti.DG	USA_NV_Lovelock_1900BP.SG	Mexico_Cueva_de_los_Muertos_Chiquitos_1100BP	Mexico_Tayopa_1000BP	-8.6e-05	-0.403	49573	49665	1072579
result:	Mbuti.DG	USA_CA_Carpinteria_4000BP	Mexico_Cueva_de_los_Muertos_Chiquitos_1100BP	Mexico_Tayopa_1000BP	-0.000182	-0.399	3201	3214	68912
result:	Mbuti.DG	Brazil_Moraes_5800BP	Mexico_Cueva_de_los_Muertos_Chiquitos_1100BP	Mexico_Tayopa_1000BP	-9e-05	-0.308	13491	13518	296556
result:	Mbuti.DG	USA_NV_SpiritCave_10000BP.SG	Mexico_Cueva_de_los_Muertos_Chiquitos_1100BP	Mexico_Tayopa_1000BP	-7.5e-05	-0.304	49416	49497	1072479
result:	Mbuti.DG	Mexico_Pericues_500BP.SG	Mexico_Cueva_de_los_Muertos_Chiquitos_1100BP	Mexico_Tayopa_1000BP	-8.7e-05	-0.302	14862	14890	327760
result:	Mbuti.DG	Peru_Lauricocha_3500BP	Mexico_Cueva_de_los_Muertos_Chiquitos_1100BP	Mexico_Tayopa_1000BP	-7.7e-05	-0.279	28350	28398	621810
result:	Mbuti.DG	Mixe.DG	Mexico_Cueva_de_los_Muertos_Chiquitos_1100BP	Mexico_Tayopa_1000BP	-5.1e-05	-0.273	48330	48384	1049611
result:	Mbuti.DG	USA_CA_SanNicolas_1500BP	Mexico_Cueva_de_los_Muertos_Chiquitos_1100BP	Mexico_Tayopa_1000BP	-5.5e-05	-0.205	28003	28036	605041
result:	Mbuti.DG	USA_CA_PacificGrove_5200BP	Mexico_Cueva_de_los_Muertos_Chiquitos_1100BP	Mexico_Tayopa_1000BP	-5e-05	-0.193	31045	31078	666056
result:	Mbuti.DG	Mayan.SG	Mexico_Cueva_de_los_Muertos_Chiquitos_1100BP	Mexico_Tayopa_1000BP	-3e-05	-0.121	48828	48861	1069974
result:	Mbuti.DG	USA_CA_SanCatalina_400BP.SG	Mexico_Cueva_de_los_Muertos_Chiquitos_1100BP	Mexico_Tayopa_1000BP	-1.5e-05	-0.063	46077	46092	1001256
result:	Mbuti.DG	Peru_SMP5_6800BP.SG	Mexico_Cueva_de_los_Muertos_Chiquitos_1100BP	Mexico_Tayopa_1000BP	-2.4e-05	-0.043	2944	2946	66228
result:	Mbuti.DG	Nahua.DG	Mexico_Cueva_de_los_Muertos_Chiquitos_1100BP	Mexico_Tayopa_1000BP	1.1e-05	0.053	48351	48340	1049529
result:	Mbuti.DG	USA_CA_SantaRosa_3500BP	Mexico_Cueva_de_los_Muertos_Chiquitos_1100BP	Mexico_Tayopa_1000BP	1.3e-05	0.058	41555	41543	897526
result:	Mbuti.DG	USA_CA_GoletaC_4700BP	Mexico_Cueva_de_los_Muertos_Chiquitos_1100BP	Mexico_Tayopa_1000BP	3.4e-05	0.142	36051	36025	775148
result:	Mbuti.DG	Peru_La_Galgada_600BP_LIP	Mexico_Cueva_de_los_Muertos_Chiquitos_1100BP	Mexico_Tayopa_1000BP	0.000157	0.168	633	631	13602
result:	Mbuti.DG	USA_CA_LakeCachuma_400BP	Mexico_Cueva_de_los_Muertos_Chiquitos_1100BP	Mexico_Tayopa_1000BP	7.5e-05	0.28	18263	18234	390591
result:	Mbuti.DG	USA_CA_SantaRosa_7400BP	Mexico_Cueva_de_los_Muertos_Chiquitos_1100BP	Mexico_Tayopa_1000BP	8.3e-05	0.369	44937	44857	968801
result:	Mbuti.DG	Brazil_Jabuticabeira2_2000BP	Mexico_Cueva_de_los_Muertos_Chiquitos_1100BP	Mexico_Tayopa_1000BP	0.000136	0.448	7692	7669	167470
result:	Mbuti.DG	USA_CA_SanNicolas_250BP	Mexico_Cueva_de_los_Muertos_Chiquitos_1100BP	Mexico_Tayopa_1000BP	0.000127	0.573	35623	35526	772595
result:	Mbuti.DG	USA-WA_Kennewick_8800BP.SG	Mexico_Cueva_de_los_Muertos_Chiquitos_1100BP	Mexico_Tayopa_1000BP	0.000149	0.576	26540	26453	585656
result:	Mbuti.DG	Chile_WesternArchipelago_PuntaSantaAna_7300BP.SG	Mexico_Cueva_de_los_Muertos_Chiquitos_1100BP	Mexico_Tayopa_1000BP	0.000262	0.957	37433	37220	815195
result:	Mbuti.DG	Pima.DG	Mexico_Cueva_de_los_Muertos_Chiquitos_1100BP	Mexico_Tayopa_1000BP	0.00029	1.413	48903	48598	1049495
result:	Mbuti.DG	USA_CA_Malibu_3400BP	Mexico_Cueva_de_los_Muertos_Chiquitos_1100BP	Mexico_Tayopa_1000BP	0.000386	1.601	22089	21905	476833
result:	Mbuti.DG	Pima.SDG	Mexico_Cueva_de_los_Muertos_Chiquitos_1100BP	Mexico_Tayopa_1000BP	0.000308	1.833	49893	49565	1065140
result:	Mbuti.DG	USA_CA_Goleta_3000BP	Mexico_Cueva_de_los_Muertos_Chiquitos_1100BP	Mexico_Tayopa_1000BP	-0.000599	-1.709	7373	7468	159635
result:	Mbuti.DG	Mexico_LaPlaya/CerroDeTrincheras_2400BP	Mexico_LaPlaya/CerroDeTrincheras_600BP	Mexico_Cueva_de_los_Muertos_Chiquitos_1100BP	-0.001867	-6.425	16451	17119	357973
result:	Mbuti.DG	Mexico_Pericues_500BP.SG	Mexico_LaPlaya/CerroDeTrincheras_600BP	Mexico_Cueva_de_los_Muertos_Chiquitos_1100BP	-0.000461	-1.641	14684	14832	319976
result:	Mbuti.DG	USA_CA_Carmel_600BP	Mexico_LaPlaya/CerroDeTrincheras_600BP	Mexico_Cueva_de_los_Muertos_Chiquitos_1100BP	-0.000379	-1.892	43139	43488	919074
result:	Mbuti.DG	USA_CA_GoletaC_4700BP	Mexico_LaPlaya/CerroDeTrincheras_600BP	Mexico_Cueva_de_los_Muertos_Chiquitos_1100BP	-0.000451	-1.942	36035	36381	767205
result:	Mbuti.DG	USA_CA_Malibu_3400BP	Mexico_LaPlaya/CerroDeTrincheras_600BP	Mexico_Cueva_de_los_Muertos_Chiquitos_1100BP	-0.000363	-1.383	22029	22200	471735
result:	Mbuti.DG	Peru_La_Galgada_600BP_LIP	Mexico_LaPlaya/CerroDeTrincheras_600BP	Mexico_Cueva_de_los_Muertos_Chiquitos_1100BP	-0.001532	-1.528	630	650	13515
result:	Mbuti.DG	USA_CA_SantaBarbara_4600BP	Mexico_LaPlaya/CerroDeTrincheras_600BP	Mexico_Cueva_de_los_Muertos_Chiquitos_1100BP	-0.000353	-1.429	20797	20953	441726
result:	Mbuti.DG	Argentina_LagunaChica_1600BP	Mexico_LaPlaya/CerroDeTrincheras_600BP	Mexico_Cueva_de_los_Muertos_Chiquitos_1100BP	-0.000189	-0.711	28813	28930	614959
result:	Mbuti.DG	USA_CA_Carpinteria_4000BP	Mexico_LaPlaya/CerroDeTrincheras_600BP	Mexico_Cueva_de_los_Muertos_Chiquitos_1100BP	-6.8e-05	-0.146	3255	3260	68802
result:	Mbuti.DG	Peru_Cusco_SanSebastian_610-490BP_LH-LIP	Mexico_LaPlaya/CerroDeTrincheras_600BP	Mexico_Cueva_de_los_Muertos_Chiquitos_1100BP	-0.00019	-0.835	35664	35809	762863
result:	Mbuti.DG	USA_CA_SanNicolas_250BP	Mexico_LaPlaya/CerroDeTrincheras_600BP	Mexico_Cueva_de_los_Muertos_Chiquitos_1100BP	-0.000203	-0.869	35492	35647	760251
result:	Mbuti.DG	USA_CA_Goleta_900BP	Mexico_LaPlaya/CerroDeTrincheras_600BP	Mexico_Cueva_de_los_Muertos_Chiquitos_1100BP	-7.7e-05	-0.332	37473	37535	801487
result:	Mbuti.DG	USA_CA_LakeCachuma_400BP	Mexico_LaPlaya/CerroDeTrincheras_600BP	Mexico_Cueva_de_los_Muertos_Chiquitos_1100BP	5.9e-05	0.212	18500	18477	389136
result:	Mbuti.DG	Chile_Conchali_700BP.SG	Mexico_LaPlaya/CerroDeTrincheras_600BP	Mexico_Cueva_de_los_Muertos_Chiquitos_1100BP	-0.000166	-0.607	28163	28264	607260
result:	Mbuti.DG	Argentina_LagunaToro_2400BP	Mexico_LaPlaya/CerroDeTrincheras_600BP	Mexico_Cueva_de_los_Muertos_Chiquitos_1100BP	-8.9e-05	-0.25	8875	8892	187734
result:	Mbuti.DG	USA-WA_Kennewick_8800BP.SG	Mexico_LaPlaya/CerroDeTrincheras_600BP	Mexico_Cueva_de_los_Muertos_Chiquitos_1100BP	-7.4e-05	-0.265	25251	25292	552426
result:	Mbuti.DG	USA_CA_SanFranciscoBay_300BP.SG	Mexico_LaPlaya/CerroDeTrincheras_600BP	Mexico_Cueva_de_los_Muertos_Chiquitos_1100BP	-0.000285	-0.826	12605	12682	271150
result:	Mbuti.DG	USA_CA_CalaverasCounty_600BP	Mexico_LaPlaya/CerroDeTrincheras_600BP	Mexico_Cueva_de_los_Muertos_Chiquitos_1100BP	-0.000348	-1.267	31321	31552	665250
result:	Mbuti.DG	Peru_SMP5_6800BP.SG	Mexico_LaPlaya/CerroDeTrincheras_600BP	Mexico_Cueva_de_los_Muertos_Chiquitos_1100BP	0.000129	0.226	2845	2837	62891
result:	Mbuti.DG	USA_CA_SantaRosa_300BP	Mexico_LaPlaya/CerroDeTrincheras_600BP	Mexico_Cueva_de_los_Muertos_Chiquitos_1100BP	7.7e-05	0.388	45647	45572	969955
result:	Mbuti.DG	USA_CA_CalaverasCounty_1500BP	Mexico_LaPlaya/CerroDeTrincheras_600BP	Mexico_Cueva_de_los_Muertos_Chiquitos_1100BP	-3e-06	-0.015	44572	44575	947154
result:	Mbuti.DG	Bolivia_Tiwanaku_1000BP_MH	Mexico_LaPlaya/CerroDeTrincheras_600BP	Mexico_Cueva_de_los_Muertos_Chiquitos_1100BP	5e-06	0.018	17441	17439	372381
result:	Mbuti.DG	Yamana_BeagleChannel_Grouped_1900-500BP	Mexico_LaPlaya/CerroDeTrincheras_600BP	Mexico_Cueva_de_los_Muertos_Chiquitos_1100BP	4e-06	0.018	44090	44086	942106
result:	Mbuti.DG	USA_CA_SantaRosa_3000BP	Mexico_LaPlaya/CerroDeTrincheras_600BP	Mexico_Cueva_de_los_Muertos_Chiquitos_1100BP	-4.5e-05	-0.204	41854	41894	889797
result:	Mbuti.DG	SouthPeruCoast	Mexico_LaPlaya/CerroDeTrincheras_600BP	Mexico_Cueva_de_los_Muertos_Chiquitos_1100BP	9.4e-05	0.479	41110	41028	872636
result:	Mbuti.DG	USA_CA_SantaRosa_4900BP	Mexico_LaPlaya/CerroDeTrincheras_600BP	Mexico_Cueva_de_los_Muertos_Chiquitos_1100BP	-9.4e-05	-0.3	15652	15683	331773
result:	Mbuti.DG	USA_CA_PointSal_1500BP.SG	Mexico_LaPlaya/CerroDeTrincheras_600BP	Mexico_Cueva_de_los_Muertos_Chiquitos_1100BP	-0.000107	-0.447	37534	37621	808264
result:	Mbuti.DG	USA_CA_PacificGrove_5200BP	Mexico_LaPlaya/CerroDeTrincheras_600BP	Mexico_Cueva_de_los_Muertos_Chiquitos_1100BP	-8.7e-05	-0.31	30939	30996	653579
result:	Mbuti.DG	Nahua.DG	Mexico_LaPlaya/CerroDeTrincheras_600BP	Mexico_Cueva_de_los_Muertos_Chiquitos_1100BP	-0.000297	-1.441	46699	46996	1001835
result:	Mbuti.DG	Belize_SakiTzul_7400BP	Mexico_LaPlaya/CerroDeTrincheras_600BP	Mexico_Cueva_de_los_Muertos_Chiquitos_1100BP	-6.4e-05	-0.267	26731	26767	569471
result:	Mbuti.DG	USA_CA_SantaBarbara_1300BP	Mexico_LaPlaya/CerroDeTrincheras_600BP	Mexico_Cueva_de_los_Muertos_Chiquitos_1100BP	3.9e-05	0.148	34330	34301	729439
result:	Mbuti.DG	Brazil_Jabuticabeira2_2000BP	Mexico_LaPlaya/CerroDeTrincheras_600BP	Mexico_Cueva_de_los_Muertos_Chiquitos_1100BP	5e-05	0.151	7721	7712	165692
result:	Mbuti.DG	USA_CA_Carpinteria_7000BP	Mexico_LaPlaya/CerroDeTrincheras_600BP	Mexico_Cueva_de_los_Muertos_Chiquitos_1100BP	-9.8e-05	-0.474	39744	39827	845808
result:	Mbuti.DG	Brazil_LapaDoSanto_9600BP	Mexico_LaPlaya/CerroDeTrincheras_600BP	Mexico_Cueva_de_los_Muertos_Chiquitos_1100BP	-0.000115	-0.611	46204	46318	988924
result:	Mbuti.DG	Bolivia_Iroco_1050BP_MH	Mexico_LaPlaya/CerroDeTrincheras_600BP	Mexico_Cueva_de_los_Muertos_Chiquitos_1100BP	2.6e-05	0.095	27382	27366	583998
result:	Mbuti.DG	Bolivia_Iroco_1050BP_MH_contam	Mexico_LaPlaya/CerroDeTrincheras_600BP	Mexico_Cueva_de_los_Muertos_Chiquitos_1100BP	0.000508	0.956	2432	2406	51938
result:	Mbuti.DG	USA_CA_GoletaM_800BP	Mexico_LaPlaya/CerroDeTrincheras_600BP	Mexico_Cueva_de_los_Muertos_Chiquitos_1100BP	-1.2e-05	-0.042	33140	33148	701264
result:	Mbuti.DG	NorthPeruHighlands	Mexico_LaPlaya/CerroDeTrincheras_600BP	Mexico_Cueva_de_los_Muertos_Chiquitos_1100BP	0.000101	0.484	41230	41141	875715
result:	Mbuti.DG	Chile_Conchali_700BP	Mexico_LaPlaya/CerroDeTrincheras_600BP	Mexico_Cueva_de_los_Muertos_Chiquitos_1100BP	6.3e-05	0.278	42166	42110	896200
result:	Mbuti.DG	USA_CA_SantaCruz_1150BP	Mexico_LaPlaya/CerroDeTrincheras_600BP	Mexico_Cueva_de_los_Muertos_Chiquitos_1100BP	5.8e-05	0.141	5064	5058	107424
result:	Mbuti.DG	Chile_WesternArchipelago_PuntaSantaAna_7300BP.SG	Mexico_LaPlaya/CerroDeTrincheras_600BP	Mexico_Cueva_de_los_Muertos_Chiquitos_1100BP	3.4e-05	0.123	36295	36268	782441
result:	Mbuti.DG	Haush_MitrePeninsula_Grouped_700BP	Mexico_LaPlaya/CerroDeTrincheras_600BP	Mexico_Cueva_de_los_Muertos_Chiquitos_1100BP	0.000166	0.761	41887	41739	893504
result:	Mbuti.DG	Peru_Lauricocha_3500BP	Mexico_LaPlaya/CerroDeTrincheras_600BP	Mexico_Cueva_de_los_Muertos_Chiquitos_1100BP	-9.4e-05	-0.342	28200	28257	608737
result:	Mbuti.DG	USA_NV_SpiritCave_10000BP.SG	Mexico_LaPlaya/CerroDeTrincheras_600BP	Mexico_Cueva_de_los_Muertos_Chiquitos_1100BP	-7.2e-05	-0.275	47804	47878	1022952
result:	Mbuti.DG	Mexico_Pericues_Unknown.SG	Mexico_LaPlaya/CerroDeTrincheras_600BP	Mexico_Cueva_de_los_Muertos_Chiquitos_1100BP	-0.000108	-0.314	11467	11493	246284
result:	Mbuti.DG	USA_CA_Monterey_1000BP	Mexico_LaPlaya/CerroDeTrincheras_600BP	Mexico_Cueva_de_los_Muertos_Chiquitos_1100BP	0.000565	1.627	9486	9374	198063
result:	Mbuti.DG	Peru_HuacaPrieta_LA	Mexico_LaPlaya/CerroDeTrincheras_600BP	Mexico_Cueva_de_los_Muertos_Chiquitos_1100BP	0.000562	0.398	279	276	6129
result:	Mbuti.DG	Mayan.SG	Mexico_LaPlaya/CerroDeTrincheras_600BP	Mexico_Cueva_de_los_Muertos_Chiquitos_1100BP	3.2e-05	0.126	47261	47228	1020426
result:	Mbuti.DG	USA-MT_Anzick_12800BP.SG	Mexico_LaPlaya/CerroDeTrincheras_600BP	Mexico_Cueva_de_los_Muertos_Chiquitos_1100BP	4e-06	0.014	47624	47620	1020215
result:	Mbuti.DG	USA_CA_Goleta_2600BP	Mexico_LaPlaya/CerroDeTrincheras_600BP	Mexico_Cueva_de_los_Muertos_Chiquitos_1100BP	0.000171	0.627	36019	35889	761144
result:	Mbuti.DG	Arroyo_Seco_EMA	Mexico_LaPlaya/CerroDeTrincheras_600BP	Mexico_Cueva_de_los_Muertos_Chiquitos_1100BP	-6.2e-05	-0.3	43699	43757	931461
result:	Mbuti.DG	USA_CA_SantaRosa_3200BP	Mexico_LaPlaya/CerroDeTrincheras_600BP	Mexico_Cueva_de_los_Muertos_Chiquitos_1100BP	3.3e-05	0.141	41373	41344	879977
result:	Mbuti.DG	Chile_LosRieles_12000BP	Mexico_LaPlaya/CerroDeTrincheras_600BP	Mexico_Cueva_de_los_Muertos_Chiquitos_1100BP	5.3e-05	0.186	37335	37293	792429
result:	Mbuti.DG	USA_CA_PacificGrove_200BP	Mexico_LaPlaya/CerroDeTrincheras_600BP	Mexico_Cueva_de_los_Muertos_Chiquitos_1100BP	-6.3e-05	-0.145	4634	4641	97824
result:	Mbuti.DG	USA_CA_SantaRosa_7400BP.SG	Mexico_LaPlaya/CerroDeTrincheras_600BP	Mexico_Cueva_de_los_Muertos_Chiquitos_1100BP	4.1e-05	0.146	45637	45598	972699
result:	Mbuti.DG	USA_CA_Ojai_1400BP	Mexico_LaPlaya/CerroDeTrincheras_600BP	Mexico_Cueva_de_los_Muertos_Chiquitos_1100BP	7e-06	0.033	43783	43777	929681
result:	Mbuti.DG	USA_CA_SanMiguel_650BP.SG	Mexico_LaPlaya/CerroDeTrincheras_600BP	Mexico_Cueva_de_los_Muertos_Chiquitos_1100BP	9.5e-05	0.379	41438	41354	883086
result:	Mbuti.DG	USA_CA_Goleta_400BP	Mexico_LaPlaya/CerroDeTrincheras_600BP	Mexico_Cueva_de_los_Muertos_Chiquitos_1100BP	0.000159	0.615	36150	36029	762011
result:	Mbuti.DG	Peru_Cusco_Torontoy_B_450BP_LH	Mexico_LaPlaya/CerroDeTrincheras_600BP	Mexico_Cueva_de_los_Muertos_Chiquitos_1100BP	-6e-06	-0.022	36003	36008	768562
result:	Mbuti.DG	CentralPeruCoast	Mexico_LaPlaya/CerroDeTrincheras_600BP	Mexico_Cueva_de_los_Muertos_Chiquitos_1100BP	6.9e-05	0.339	44752	44685	957842
result:	Mbuti.DG	Brazil_Moraes_5800BP	Mexico_LaPlaya/CerroDeTrincheras_600BP	Mexico_Cueva_de_los_Muertos_Chiquitos_1100BP	-0.000152	-0.489	13548	13593	292717
result:	Mbuti.DG	Karitiana.DG	Mexico_LaPlaya/CerroDeTrincheras_600BP	Mexico_Cueva_de_los_Muertos_Chiquitos_1100BP	0.000109	0.536	48107	47996	1023261
result:	Mbuti.DG	Chane.DG	Mexico_LaPlaya/CerroDeTrincheras_600BP	Mexico_Cueva_de_los_Muertos_Chiquitos_1100BP	0.000154	0.616	46938	46784	1000367
result:	Mbuti.DG	USA-MT_Anzick_12800BP.SG_realign	Mexico_LaPlaya/CerroDeTrincheras_600BP	Mexico_Cueva_de_los_Muertos_Chiquitos_1100BP	1.3e-05	0.048	47594	47581	1019348
result:	Mbuti.DG	USA_NV_Lovelock_1900BP.SG	Mexico_LaPlaya/CerroDeTrincheras_600BP	Mexico_Cueva_de_los_Muertos_Chiquitos_1100BP	0.000132	0.614	48062	47927	1023039
result:	Mbuti.DG	Peru_Cuncaicha_9000BP	Mexico_LaPlaya/CerroDeTrincheras_600BP	Mexico_Cueva_de_los_Muertos_Chiquitos_1100BP	0.00012	0.454	41128	41022	878495
result:	Mbuti.DG	Kaweskar_WesternArchipelago_Grouped_1000BP.SG	Mexico_LaPlaya/CerroDeTrincheras_600BP	Mexico_Cueva_de_los_Muertos_Chiquitos_1100BP	0.000206	0.878	47845	47634	1021995
result:	Mbuti.DG	USA_CA_CastroVille_900BP	Mexico_LaPlaya/CerroDeTrincheras_600BP	Mexico_Cueva_de_los_Muertos_Chiquitos_1100BP	0.000223	0.834	26314	26190	556741
result:	Mbuti.DG	USA_CA_SanCatalina_400BP.SG	Mexico_LaPlaya/CerroDeTrincheras_600BP	Mexico_Cueva_de_los_Muertos_Chiquitos_1100BP	6.4e-05	0.249	44709	44647	957172
result:	Mbuti.DG	Brazil_CavernadoSumidouro_10000BP.SG	Mexico_LaPlaya/CerroDeTrincheras_600BP	Mexico_Cueva_de_los_Muertos_Chiquitos_1100BP	8.9e-05	0.458	47352	47261	1022798
result:	Mbuti.DG	USA_CA_SantaRosa_3000BP.DG	Mexico_LaPlaya/CerroDeTrincheras_600BP	Mexico_Cueva_de_los_Muertos_Chiquitos_1100BP	3.9e-05	0.144	48034	47994	1019392
result:	Mbuti.DG	USA_CA_GoletaT_1200BP	Mexico_LaPlaya/CerroDeTrincheras_600BP	Mexico_Cueva_de_los_Muertos_Chiquitos_1100BP	8.9e-05	0.396	39988	39912	847357
result:	Mbuti.DG	Mixe.DG	Mexico_LaPlaya/CerroDeTrincheras_600BP	Mexico_Cueva_de_los_Muertos_Chiquitos_1100BP	3e-05	0.152	46835	46805	1001911
result:	Mbuti.DG	Peru_Cuncaicha_9000BP.SG	Mexico_LaPlaya/CerroDeTrincheras_600BP	Mexico_Cueva_de_los_Muertos_Chiquitos_1100BP	0.000262	0.927	33470	33282	715048
result:	Mbuti.DG	Fuego_Patagonian.SG	Mexico_LaPlaya/CerroDeTrincheras_600BP	Mexico_Cueva_de_los_Muertos_Chiquitos_1100BP	0.000775	0.767	676	665	14315
result:	Mbuti.DG	USA-CA_SanNicolas_4900BP.SG	Mexico_LaPlaya/CerroDeTrincheras_600BP	Mexico_Cueva_de_los_Muertos_Chiquitos_1100BP	0.000186	0.247	1636	1629	35763
result:	Mbuti.DG	Belize_Archaic4	Mexico_LaPlaya/CerroDeTrincheras_600BP	Mexico_Cueva_de_los_Muertos_Chiquitos_1100BP	0.00019	0.718	34849	34709	742465
result:	Mbuti.DG	USA_CA_SanNicolas_4800BP.SG	Mexico_LaPlaya/CerroDeTrincheras_600BP	Mexico_Cueva_de_los_Muertos_Chiquitos_1100BP	0.000165	0.698	47062	46896	1003982
result:	Mbuti.DG	USA_CA_GoletaC_1700BP	Mexico_LaPlaya/CerroDeTrincheras_600BP	Mexico_Cueva_de_los_Muertos_Chiquitos_1100BP	0.000198	0.787	35378	35230	748492
result:	Mbuti.DG	Brazil_Laranjal_6700BP	Mexico_LaPlaya/CerroDeTrincheras_600BP	Mexico_Cueva_de_los_Muertos_Chiquitos_1100BP	0.000152	0.634	26887	26799	578079
result:	Mbuti.DG	USA_CA_SanNicolas_1500BP	Mexico_LaPlaya/CerroDeTrincheras_600BP	Mexico_Cueva_de_los_Muertos_Chiquitos_1100BP	-0.0001	-0.376	28073	28132	597094
result:	Mbuti.DG	Chile_LosRieles_5100BP_MA	Mexico_LaPlaya/CerroDeTrincheras_600BP	Mexico_Cueva_de_los_Muertos_Chiquitos_1100BP	0.000223	0.839	36553	36380	776255
result:	Mbuti.DG	Surui.DG	Mexico_LaPlaya/CerroDeTrincheras_600BP	Mexico_Cueva_de_los_Muertos_Chiquitos_1100BP	0.000168	0.735	47073	46905	1001786
result:	Mbuti.DG	USA_CA_SantaRosa_7400BP	Mexico_LaPlaya/CerroDeTrincheras_600BP	Mexico_Cueva_de_los_Muertos_Chiquitos_1100BP	0.000122	0.543	44496	44380	944957
result:	Mbuti.DG	USA_CA_SantaBarbara_600BP	Mexico_LaPlaya/CerroDeTrincheras_600BP	Mexico_Cueva_de_los_Muertos_Chiquitos_1100BP	0.000392	1.62	34971	34683	736950
result:	Mbuti.DG	Piapoco.DG	Mexico_LaPlaya/CerroDeTrincheras_600BP	Mexico_Cueva_de_los_Muertos_Chiquitos_1100BP	0.000184	0.904	47000	46816	1001780
result:	Mbuti.DG	Peru_Cuncaicha_4200BP	Mexico_LaPlaya/CerroDeTrincheras_600BP	Mexico_Cueva_de_los_Muertos_Chiquitos_1100BP	0.000459	1.751	40862	40463	869207
result:	Mbuti.DG	Peru_Cuncaicha_4200BP.SG	Mexico_LaPlaya/CerroDeTrincheras_600BP	Mexico_Cueva_de_los_Muertos_Chiquitos_1100BP	0.000503	1.869	33983	33619	722766
result:	Mbuti.DG	Brazil_LapaDoSanto_9600BP.SG	Mexico_LaPlaya/CerroDeTrincheras_600BP	Mexico_Cueva_de_los_Muertos_Chiquitos_1100BP	0.000266	1.05	34858	34661	741798
result:	Mbuti.DG	Peru_Lauricocha_5800BP	Mexico_LaPlaya/CerroDeTrincheras_600BP	Mexico_Cueva_de_los_Muertos_Chiquitos_1100BP	0.000215	0.742	29252	29117	626833
result:	Mbuti.DG	USA_CA_SanClemente_500BP	Mexico_LaPlaya/CerroDeTrincheras_600BP	Mexico_Cueva_de_los_Muertos_Chiquitos_1100BP	0.000188	1.006	47579	47389	1009797
result:	Mbuti.DG	Lauricocha_LA.SG	Mexico_LaPlaya/CerroDeTrincheras_600BP	Mexico_Cueva_de_los_Muertos_Chiquitos_1100BP	0.000361	1.141	17654	17518	377436
result:	Mbuti.DG	Mayan.DG	Mexico_LaPlaya/CerroDeTrincheras_600BP	Mexico_Cueva_de_los_Muertos_Chiquitos_1100BP	0.000175	0.88	47000	46825	1001731
result:	Mbuti.DG	Argentina_Aconcagua_500BP.SG	Mexico_LaPlaya/CerroDeTrincheras_600BP	Mexico_Cueva_de_los_Muertos_Chiquitos_1100BP	0.000179	0.704	42387	42226	899415
result:	Mbuti.DG	SouthPeruHighlands	Mexico_LaPlaya/CerroDeTrincheras_600BP	Mexico_Cueva_de_los_Muertos_Chiquitos_1100BP	0.0003	1.691	47776	47472	1014320
result:	Mbuti.DG	Canada_Lucier_4800BP_500BP.SG	Mexico_LaPlaya/CerroDeTrincheras_600BP	Mexico_Cueva_de_los_Muertos_Chiquitos_1100BP	0.00039	1.645	36464	36155	791611
result:	Mbuti.DG	USA_CA_SantaCruz_1000BP.SG	Mexico_LaPlaya/CerroDeTrincheras_600BP	Mexico_Cueva_de_los_Muertos_Chiquitos_1100BP	0.000409	1.565	45221	44827	963399
result:	Mbuti.DG	Peru_RioUncallane_1700BP.SG	Mexico_LaPlaya/CerroDeTrincheras_600BP	Mexico_Cueva_de_los_Muertos_Chiquitos_1100BP	0.00027	1.41	48220	47944	1023188
result:	Mbuti.DG	Argentina_Haush	Mexico_LaPlaya/CerroDeTrincheras_600BP	Mexico_Cueva_de_los_Muertos_Chiquitos_1100BP	0.000526	1.779	18640	18434	391920
result:	Mbuti.DG	USA_CA_SanNicolas_1600BP.SG	Mexico_LaPlaya/CerroDeTrincheras_600BP	Mexico_Cueva_de_los_Muertos_Chiquitos_1100BP	0.000226	1.122	46544	46319	993951
result:	Mbuti.DG	Aymara.SG	Mexico_LaPlaya/CerroDeTrincheras_600BP	Mexico_Cueva_de_los_Muertos_Chiquitos_1100BP	0.000495	1.906	48178	47673	1022335
result:	Mbuti.DG	Mixtec.DG	Mexico_LaPlaya/CerroDeTrincheras_600BP	Mexico_Cueva_de_los_Muertos_Chiquitos_1100BP	0.000217	1.098	46184	45967	1001828
result:	Mbuti.DG	Cree.DG	Mexico_LaPlaya/CerroDeTrincheras_600BP	Mexico_Cueva_de_los_Muertos_Chiquitos_1100BP	0.000439	2.315	45718	45279	1001883
result:	Mbuti.DG	Peru_Lauricocha_8600BP	Mexico_LaPlaya/CerroDeTrincheras_600BP	Mexico_Cueva_de_los_Muertos_Chiquitos_1100BP	0.000385	1.778	44579	44213	952037
result:	Mbuti.DG	Lauricocha_EMA.SG	Mexico_LaPlaya/CerroDeTrincheras_600BP	Mexico_Cueva_de_los_Muertos_Chiquitos_1100BP	0.000442	1.695	47780	47330	1015743
result:	Mbuti.DG	Peru_Cuncaicha_3300BP_IP	Mexico_LaPlaya/CerroDeTrincheras_600BP	Mexico_Cueva_de_los_Muertos_Chiquitos_1100BP	0.000734	2.813	36417	35847	777387
result:	Mbuti.DG	Peru_LaGalgada_4100BP	Mexico_LaPlaya/CerroDeTrincheras_600BP	Mexico_Cueva_de_los_Muertos_Chiquitos_1100BP	0.000696	2.702	42046	41429	886976
result:	Mbuti.DG	USA_NV_Lovelock_700BP.SG	Mexico_LaPlaya/CerroDeTrincheras_600BP	Mexico_Cueva_de_los_Muertos_Chiquitos_1100BP	0.000459	1.81	48266	47797	1022979
result:	Mbuti.DG	Peru_Kaillachuro_Unknown.SG	Mexico_LaPlaya/CerroDeTrincheras_600BP	Mexico_Cueva_de_los_Muertos_Chiquitos_1100BP	0.000707	2.163	13466	13261	288774
result:	Mbuti.DG	Quechua.DG	Mexico_LaPlaya/CerroDeTrincheras_600BP	Mexico_Cueva_de_los_Muertos_Chiquitos_1100BP	0.000445	2.259	47012	46566	1001863
result:	Mbuti.DG	Bolivia_Miraflores_1100BP_MH	Mexico_LaPlaya/CerroDeTrincheras_600BP	Mexico_Cueva_de_los_Muertos_Chiquitos_1100BP	0.000467	2.189	44125	43688	934838
result:	Mbuti.DG	Peru_Cusco_Torontoy_A_450BP_LH	Mexico_LaPlaya/CerroDeTrincheras_600BP	Mexico_Cueva_de_los_Muertos_Chiquitos_1100BP	0.000646	2.978	40382	39830	853730
result:	Mbuti.DG	Pima.DG	Mexico_LaPlaya/CerroDeTrincheras_600BP	Mexico_Cueva_de_los_Muertos_Chiquitos_1100BP	0.001402	6.587	47829	46425	1001807
result:	Mbuti.DG	Pima.SDG	Mexico_LaPlaya/CerroDeTrincheras_600BP	Mexico_Cueva_de_los_Muertos_Chiquitos_1100BP	0.001284	7.05	48717	47412	1015825
result:	Mbuti.DG	Mexico_Tayopa_1000BP	Mexico_LaPlaya/CerroDeTrincheras_600BP	Mexico_Cueva_de_los_Muertos_Chiquitos_1100BP	0.002385	12.841	49450	47021	1018284
result:	Mbuti.DG	USA_CA_Goleta_3000BP	Mexico_LaPlaya/CerroDeTrincheras_600BP	Mexico_Cueva_de_los_Muertos_Chiquitos_1100BP	0.000183	0.49	7504	7475	158444
result:	Mbuti.DG	Peru_Lauricocha_8600BP	Mexico_LaPlaya/CerroDeTrincheras_2400BP	Mexico_LaPlaya/CerroDeTrincheras_600BP	-0.001155	-2.451	15400	15796	342741
result:	Mbuti.DG	Chile_LosRieles_12000BP	Mexico_LaPlaya/CerroDeTrincheras_2400BP	Mexico_LaPlaya/CerroDeTrincheras_600BP	-0.001268	-2.205	14495	14900	319192
result:	Mbuti.DG	SouthPeruHighlands	Mexico_LaPlaya/CerroDeTrincheras_2400BP	Mexico_LaPlaya/CerroDeTrincheras_600BP	-0.00082	-2.18	16261	16555	358251
result:	Mbuti.DG	Mixtec.DG	Mexico_LaPlaya/CerroDeTrincheras_2400BP	Mexico_LaPlaya/CerroDeTrincheras_600BP	-0.00067	-1.695	15636	15872	352197
result:	Mbuti.DG	USA_CA_SantaRosa_7400BP	Mexico_LaPlaya/CerroDeTrincheras_2400BP	Mexico_LaPlaya/CerroDeTrincheras_600BP	-0.000769	-1.721	15944	16213	350525
result:	Mbuti.DG	Belize_SakiTzul_7400BP	Mexico_LaPlaya/CerroDeTrincheras_2400BP	Mexico_LaPlaya/CerroDeTrincheras_600BP	-0.001001	-1.885	11408	11661	252433
result:	Mbuti.DG	Lauricocha_EMA.SG	Mexico_LaPlaya/CerroDeTrincheras_2400BP	Mexico_LaPlaya/CerroDeTrincheras_600BP	-0.000785	-1.451	16088	16367	355428
result:	Mbuti.DG	Brazil_Laranjal_6700BP	Mexico_LaPlaya/CerroDeTrincheras_2400BP	Mexico_LaPlaya/CerroDeTrincheras_600BP	-0.000751	-1.505	11314	11503	250916
result:	Mbuti.DG	USA_CA_SantaRosa_300BP	Mexico_LaPlaya/CerroDeTrincheras_2400BP	Mexico_LaPlaya/CerroDeTrincheras_600BP	-0.000704	-1.679	16163	16413	355379
result:	Mbuti.DG	USA-MT_Anzick_12800BP.SG	Mexico_LaPlaya/CerroDeTrincheras_2400BP	Mexico_LaPlaya/CerroDeTrincheras_600BP	-0.0009	-1.676	16107	16430	358627
result:	Mbuti.DG	Peru_Lauricocha_5800BP	Mexico_LaPlaya/CerroDeTrincheras_2400BP	Mexico_LaPlaya/CerroDeTrincheras_600BP	-0.000892	-1.499	10736	10948	238329
result:	Mbuti.DG	USA_CA_LakeCachuma_400BP	Mexico_LaPlaya/CerroDeTrincheras_2400BP	Mexico_LaPlaya/CerroDeTrincheras_600BP	-0.001074	-1.763	8775	8982	192107
result:	Mbuti.DG	Bolivia_Iroco_1050BP_MH	Mexico_LaPlaya/CerroDeTrincheras_2400BP	Mexico_LaPlaya/CerroDeTrincheras_600BP	-0.00097	-1.706	10643	10871	235080
result:	Mbuti.DG	USA_CA_GoletaM_800BP	Mexico_LaPlaya/CerroDeTrincheras_2400BP	Mexico_LaPlaya/CerroDeTrincheras_600BP	-0.000796	-1.423	13848	14090	303776
result:	Mbuti.DG	Nahua.DG	Mexico_LaPlaya/CerroDeTrincheras_2400BP	Mexico_LaPlaya/CerroDeTrincheras_600BP	-0.000581	-1.364	15933	16137	352193
result:	Mbuti.DG	USA_CA_SanClemente_500BP	Mexico_LaPlaya/CerroDeTrincheras_2400BP	Mexico_LaPlaya/CerroDeTrincheras_600BP	-0.000482	-1.215	16266	16437	356580
result:	Mbuti.DG	Brazil_Jabuticabeira2_2000BP	Mexico_LaPlaya/CerroDeTrincheras_2400BP	Mexico_LaPlaya/CerroDeTrincheras_600BP	-0.00125	-1.564	3351	3445	75192
result:	Mbuti.DG	Peru_La_Galgada_600BP_LIP	Mexico_LaPlaya/CerroDeTrincheras_2400BP	Mexico_LaPlaya/CerroDeTrincheras_600BP	-0.00377	-1.551	289	313	6363
result:	Mbuti.DG	Peru_Cusco_Torontoy_A_450BP_LH	Mexico_LaPlaya/CerroDeTrincheras_2400BP	Mexico_LaPlaya/CerroDeTrincheras_600BP	-0.000547	-1.211	14560	14735	320349
result:	Mbuti.DG	Mexico_Pericues_500BP.SG	Mexico_LaPlaya/CerroDeTrincheras_2400BP	Mexico_LaPlaya/CerroDeTrincheras_600BP	-0.001039	-1.628	6006	6147	135602
result:	Mbuti.DG	USA_CA_SantaRosa_3000BP	Mexico_LaPlaya/CerroDeTrincheras_2400BP	Mexico_LaPlaya/CerroDeTrincheras_600BP	-0.000617	-1.3	15701	15914	345436
result:	Mbuti.DG	Chile_LosRieles_5100BP_MA	Mexico_LaPlaya/CerroDeTrincheras_2400BP	Mexico_LaPlaya/CerroDeTrincheras_600BP	-0.000841	-1.393	14452	14719	317840
result:	Mbuti.DG	Bolivia_Miraflores_1100BP_MH	Mexico_LaPlaya/CerroDeTrincheras_2400BP	Mexico_LaPlaya/CerroDeTrincheras_600BP	-0.000435	-0.988	15632	15781	343012
result:	Mbuti.DG	USA_CA_SanNicolas_1600BP.SG	Mexico_LaPlaya/CerroDeTrincheras_2400BP	Mexico_LaPlaya/CerroDeTrincheras_600BP	-0.000435	-1.082	15761	15912	348243
result:	Mbuti.DG	Argentina_LagunaChica_1600BP	Mexico_LaPlaya/CerroDeTrincheras_2400BP	Mexico_LaPlaya/CerroDeTrincheras_600BP	-0.000706	-1.187	12839	13038	282081
result:	Mbuti.DG	USA_CA_SantaBarbara_600BP	Mexico_LaPlaya/CerroDeTrincheras_2400BP	Mexico_LaPlaya/CerroDeTrincheras_600BP	-0.00061	-1.165	14474	14668	316965
result:	Mbuti.DG	CentralPeruCoast	Mexico_LaPlaya/CerroDeTrincheras_2400BP	Mexico_LaPlaya/CerroDeTrincheras_600BP	-0.000641	-1.504	15718	15940	347509
result:	Mbuti.DG	Pima.DG	Mexico_LaPlaya/CerroDeTrincheras_2400BP	Mexico_LaPlaya/CerroDeTrincheras_600BP	-0.000436	-1.007	16012	16166	352195
result:	Mbuti.DG	Peru_Cusco_SanSebastian_610-490BP_LH-LIP	Mexico_LaPlaya/CerroDeTrincheras_2400BP	Mexico_LaPlaya/CerroDeTrincheras_600BP	-0.000628	-1.28	14491	14692	319378
result:	Mbuti.DG	USA_CA_PacificGrove_5200BP	Mexico_LaPlaya/CerroDeTrincheras_2400BP	Mexico_LaPlaya/CerroDeTrincheras_600BP	-0.00057	-0.957	11777	11924	256599
result:	Mbuti.DG	Peru_Cusco_Torontoy_B_450BP_LH	Mexico_LaPlaya/CerroDeTrincheras_2400BP	Mexico_LaPlaya/CerroDeTrincheras_600BP	-0.000449	-0.776	13391	13523	294506
result:	Mbuti.DG	USA_CA_SantaRosa_4900BP	Mexico_LaPlaya/CerroDeTrincheras_2400BP	Mexico_LaPlaya/CerroDeTrincheras_600BP	-0.000692	-1.031	7471	7584	163418
result:	Mbuti.DG	Lauricocha_LA.SG	Mexico_LaPlaya/CerroDeTrincheras_2400BP	Mexico_LaPlaya/CerroDeTrincheras_600BP	-0.000432	-0.612	6066	6123	133326
result:	Mbuti.DG	Arroyo_Seco_EMA	Mexico_LaPlaya/CerroDeTrincheras_2400BP	Mexico_LaPlaya/CerroDeTrincheras_600BP	-0.000484	-1.09	15729	15896	345767
result:	Mbuti.DG	Aymara.SG	Mexico_LaPlaya/CerroDeTrincheras_2400BP	Mexico_LaPlaya/CerroDeTrincheras_600BP	-0.000521	-0.979	16222	16409	358331
result:	Mbuti.DG	USA_CA_SantaRosa_7400BP.SG	Mexico_LaPlaya/CerroDeTrincheras_2400BP	Mexico_LaPlaya/CerroDeTrincheras_600BP	-0.000485	-0.885	16001	16171	350219
result:	Mbuti.DG	Brazil_Moraes_5800BP	Mexico_LaPlaya/CerroDeTrincheras_2400BP	Mexico_LaPlaya/CerroDeTrincheras_600BP	-0.000701	-0.961	6006	6100	133309
result:	Mbuti.DG	Peru_LaGalgada_4100BP	Mexico_LaPlaya/CerroDeTrincheras_2400BP	Mexico_LaPlaya/CerroDeTrincheras_600BP	-0.000565	-1.058	15296	15486	335891
result:	Mbuti.DG	USA_CA_GoletaC_1700BP	Mexico_LaPlaya/CerroDeTrincheras_2400BP	Mexico_LaPlaya/CerroDeTrincheras_600BP	-0.000373	-0.673	14467	14585	316204
result:	Mbuti.DG	Brazil_LapaDoSanto_9600BP.SG	Mexico_LaPlaya/CerroDeTrincheras_2400BP	Mexico_LaPlaya/CerroDeTrincheras_600BP	-0.000476	-0.833	14140	14288	311292
result:	Mbuti.DG	USA_CA_Ojai_1400BP	Mexico_LaPlaya/CerroDeTrincheras_2400BP	Mexico_LaPlaya/CerroDeTrincheras_600BP	-0.000314	-0.658	15896	16005	347035
result:	Mbuti.DG	Peru_Cuncaicha_4200BP.SG	Mexico_LaPlaya/CerroDeTrincheras_2400BP	Mexico_LaPlaya/CerroDeTrincheras_600BP	-0.000483	-0.893	14002	14151	308660
result:	Mbuti.DG	Chile_Conchali_700BP	Mexico_LaPlaya/CerroDeTrincheras_2400BP	Mexico_LaPlaya/CerroDeTrincheras_600BP	-0.000398	-0.888	15757	15895	345530
result:	Mbuti.DG	NorthPeruHighlands	Mexico_LaPlaya/CerroDeTrincheras_2400BP	Mexico_LaPlaya/CerroDeTrincheras_600BP	-0.000443	-0.991	15374	15523	337138
result:	Mbuti.DG	USA_CA_CastroVille_900BP	Mexico_LaPlaya/CerroDeTrincheras_2400BP	Mexico_LaPlaya/CerroDeTrincheras_600BP	-0.000544	-0.946	10855	10984	236966
result:	Mbuti.DG	USA_CA_SantaBarbara_1300BP	Mexico_LaPlaya/CerroDeTrincheras_2400BP	Mexico_LaPlaya/CerroDeTrincheras_600BP	-0.00057	-1.059	14236	14414	312186
result:	Mbuti.DG	USA_CA_SanNicolas_4800BP.SG	Mexico_LaPlaya/CerroDeTrincheras_2400BP	Mexico_LaPlaya/CerroDeTrincheras_600BP	-0.000312	-0.66	15954	16064	351928
result:	Mbuti.DG	Mayan.SG	Mexico_LaPlaya/CerroDeTrincheras_2400BP	Mexico_LaPlaya/CerroDeTrincheras_600BP	-0.000384	-0.758	15993	16130	357194
result:	Mbuti.DG	Peru_Cuncaicha_3300BP_IP	Mexico_LaPlaya/CerroDeTrincheras_2400BP	Mexico_LaPlaya/CerroDeTrincheras_600BP	-0.000351	-0.656	14240	14350	314996
result:	Mbuti.DG	USA-MT_Anzick_12800BP.SG_realign	Mexico_LaPlaya/CerroDeTrincheras_2400BP	Mexico_LaPlaya/CerroDeTrincheras_600BP	-0.000396	-0.737	16217	16359	358587
result:	Mbuti.DG	Peru_Lauricocha_3500BP	Mexico_LaPlaya/CerroDeTrincheras_2400BP	Mexico_LaPlaya/CerroDeTrincheras_600BP	-0.000488	-0.796	10497	10611	234270
result:	Mbuti.DG	Peru_Cuncaicha_9000BP	Mexico_LaPlaya/CerroDeTrincheras_2400BP	Mexico_LaPlaya/CerroDeTrincheras_600BP	-0.000355	-0.621	15565	15686	341105
result:	Mbuti.DG	USA_CA_SanFranciscoBay_300BP.SG	Mexico_LaPlaya/CerroDeTrincheras_2400BP	Mexico_LaPlaya/CerroDeTrincheras_600BP	-0.000552	-0.672	3814	3862	85387
result:	Mbuti.DG	Pima.SDG	Mexico_LaPlaya/CerroDeTrincheras_2400BP	Mexico_LaPlaya/CerroDeTrincheras_600BP	-0.000187	-0.52	16325	16391	355854
result:	Mbuti.DG	Mexico_Tayopa_1000BP	Mexico_LaPlaya/CerroDeTrincheras_2400BP	Mexico_LaPlaya/CerroDeTrincheras_600BP	-0.0002	-0.54	16431	16503	358438
result:	Mbuti.DG	USA_CA_SantaRosa_3200BP	Mexico_LaPlaya/CerroDeTrincheras_2400BP	Mexico_LaPlaya/CerroDeTrincheras_600BP	-0.000228	-0.465	15438	15515	337874
result:	Mbuti.DG	Belize_Archaic4	Mexico_LaPlaya/CerroDeTrincheras_2400BP	Mexico_LaPlaya/CerroDeTrincheras_600BP	-0.000341	-0.619	14232	14339	312704
result:	Mbuti.DG	SouthPeruCoast	Mexico_LaPlaya/CerroDeTrincheras_2400BP	Mexico_LaPlaya/CerroDeTrincheras_600BP	-0.000337	-0.831	15548	15663	340970
result:	Mbuti.DG	USA_CA_PointSal_1500BP.SG	Mexico_LaPlaya/CerroDeTrincheras_2400BP	Mexico_LaPlaya/CerroDeTrincheras_600BP	-0.000217	-0.447	12969	13032	286591
result:	Mbuti.DG	Peru_SMP5_6800BP.SG	Mexico_LaPlaya/CerroDeTrincheras_2400BP	Mexico_LaPlaya/CerroDeTrincheras_600BP	-0.00098	-0.705	949	970	21924
result:	Mbuti.DG	Peru_RioUncallane_1700BP.SG	Mexico_LaPlaya/CerroDeTrincheras_2400BP	Mexico_LaPlaya/CerroDeTrincheras_600BP	-0.000188	-0.462	16391	16458	358780
result:	Mbuti.DG	USA_CA_SantaRosa_3000BP.DG	Mexico_LaPlaya/CerroDeTrincheras_2400BP	Mexico_LaPlaya/CerroDeTrincheras_600BP	-0.000182	-0.334	16364	16429	358369
result:	Mbuti.DG	Mixe.DG	Mexico_LaPlaya/CerroDeTrincheras_2400BP	Mexico_LaPlaya/CerroDeTrincheras_600BP	-0.0001	-0.246	15987	16022	352224
result:	Mbuti.DG	USA_CA_SanCatalina_400BP.SG	Mexico_LaPlaya/CerroDeTrincheras_2400BP	Mexico_LaPlaya/CerroDeTrincheras_600BP	-0.000147	-0.272	15337	15386	338016
result:	Mbuti.DG	USA_CA_Carpinteria_4000BP	Mexico_LaPlaya/CerroDeTrincheras_2400BP	Mexico_LaPlaya/CerroDeTrincheras_600BP	-0.00056	-0.534	1799	1821	39134
result:	Mbuti.DG	USA_CA_SantaCruz_1000BP.SG	Mexico_LaPlaya/CerroDeTrincheras_2400BP	Mexico_LaPlaya/CerroDeTrincheras_600BP	-0.000226	-0.443	15411	15488	339543
result:	Mbuti.DG	USA_NV_SpiritCave_10000BP.SG	Mexico_LaPlaya/CerroDeTrincheras_2400BP	Mexico_LaPlaya/CerroDeTrincheras_600BP	-0.000196	-0.366	16301	16372	358730
result:	Mbuti.DG	USA_CA_Goleta_2600BP	Mexico_LaPlaya/CerroDeTrincheras_2400BP	Mexico_LaPlaya/CerroDeTrincheras_600BP	-0.000141	-0.244	14498	14542	315093
result:	Mbuti.DG	Argentina_Aconcagua_500BP.SG	Mexico_LaPlaya/CerroDeTrincheras_2400BP	Mexico_LaPlaya/CerroDeTrincheras_600BP	-0.000175	-0.314	14582	14638	318694
result:	Mbuti.DG	Peru_Kaillachuro_Unknown.SG	Mexico_LaPlaya/CerroDeTrincheras_2400BP	Mexico_LaPlaya/CerroDeTrincheras_600BP	-0.00018	-0.236	4568	4586	101562
result:	Mbuti.DG	Bolivia_Tiwanaku_1000BP_MH	Mexico_LaPlaya/CerroDeTrincheras_2400BP	Mexico_LaPlaya/CerroDeTrincheras_600BP	-0.000415	-0.721	7500	7569	165304
result:	Mbuti.DG	USA_CA_Carpinteria_7000BP	Mexico_LaPlaya/CerroDeTrincheras_2400BP	Mexico_LaPlaya/CerroDeTrincheras_600BP	-0.000106	-0.243	15152	15187	331506
result:	Mbuti.DG	Brazil_LapaDoSanto_9600BP	Mexico_LaPlaya/CerroDeTrincheras_2400BP	Mexico_LaPlaya/CerroDeTrincheras_600BP	-3.9e-05	-0.098	16213	16227	355897
result:	Mbuti.DG	USA_CA_Carmel_600BP	Mexico_LaPlaya/CerroDeTrincheras_2400BP	Mexico_LaPlaya/CerroDeTrincheras_600BP	-0.000173	-0.413	15995	16056	348928
result:	Mbuti.DG	USA_NV_Lovelock_1900BP.SG	Mexico_LaPlaya/CerroDeTrincheras_2400BP	Mexico_LaPlaya/CerroDeTrincheras_600BP	-6.6e-05	-0.151	16347	16371	358759
result:	Mbuti.DG	Peru_Cuncaicha_4200BP	Mexico_LaPlaya/CerroDeTrincheras_2400BP	Mexico_LaPlaya/CerroDeTrincheras_600BP	-0.000147	-0.276	15423	15473	339497
result:	Mbuti.DG	USA_CA_SanNicolas_1500BP	Mexico_LaPlaya/CerroDeTrincheras_2400BP	Mexico_LaPlaya/CerroDeTrincheras_600BP	3.3e-05	0.06	11244	11236	245694
result:	Mbuti.DG	Mexico_Cueva_de_los_Muertos_Chiquitos_1100BP	Mexico_LaPlaya/CerroDeTrincheras_2400BP	Mexico_LaPlaya/CerroDeTrincheras_600BP	-2.4e-05	-0.067	16442	16451	357973
result:	Mbuti.DG	USA_CA_SantaBarbara_4600BP	Mexico_LaPlaya/CerroDeTrincheras_2400BP	Mexico_LaPlaya/CerroDeTrincheras_600BP	-0.000194	-0.355	9590	9630	208268
result:	Mbuti.DG	Mayan.DG	Mexico_LaPlaya/CerroDeTrincheras_2400BP	Mexico_LaPlaya/CerroDeTrincheras_600BP	-3.9e-05	-0.095	16041	16055	352172
result:	Mbuti.DG	USA_CA_Malibu_3400BP	Mexico_LaPlaya/CerroDeTrincheras_2400BP	Mexico_LaPlaya/CerroDeTrincheras_600BP	-0.00025	-0.451	9407	9459	206650
result:	Mbuti.DG	Peru_HuacaPrieta_LA	Mexico_LaPlaya/CerroDeTrincheras_2400BP	Mexico_LaPlaya/CerroDeTrincheras_600BP	-0.000617	-0.192	131	133	3175
result:	Mbuti.DG	Peru_Cuncaicha_9000BP.SG	Mexico_LaPlaya/CerroDeTrincheras_2400BP	Mexico_LaPlaya/CerroDeTrincheras_600BP	-9e-05	-0.157	13784	13811	302417
result:	Mbuti.DG	Yamana_BeagleChannel_Grouped_1900-500BP	Mexico_LaPlaya/CerroDeTrincheras_2400BP	Mexico_LaPlaya/CerroDeTrincheras_600BP	-0.000152	-0.334	16052	16105	352293
result:	Mbuti.DG	USA_CA_CalaverasCounty_1500BP	Mexico_LaPlaya/CerroDeTrincheras_2400BP	Mexico_LaPlaya/CerroDeTrincheras_600BP	-9.2e-05	-0.224	16017	16049	349280
result:	Mbuti.DG	Chane.DG	Mexico_LaPlaya/CerroDeTrincheras_2400BP	Mexico_LaPlaya/CerroDeTrincheras_600BP	-0.000158	-0.306	16034	16090	351678
result:	Mbuti.DG	Piapoco.DG	Mexico_LaPlaya/CerroDeTrincheras_2400BP	Mexico_LaPlaya/CerroDeTrincheras_600BP	-3.6e-05	-0.084	16018	16031	352172
result:	Mbuti.DG	USA_CA_GoletaT_1200BP	Mexico_LaPlaya/CerroDeTrincheras_2400BP	Mexico_LaPlaya/CerroDeTrincheras_600BP	0.00012	0.255	15424	15384	334948
result:	Mbuti.DG	Kaweskar_WesternArchipelago_Grouped_1000BP.SG	Mexico_LaPlaya/CerroDeTrincheras_2400BP	Mexico_LaPlaya/CerroDeTrincheras_600BP	-0.000103	-0.213	16287	16324	358560
result:	Mbuti.DG	USA_CA_GoletaC_4700BP	Mexico_LaPlaya/CerroDeTrincheras_2400BP	Mexico_LaPlaya/CerroDeTrincheras_600BP	-0.000184	-0.357	14723	14782	320825
result:	Mbuti.DG	Chile_WesternArchipelago_PuntaSantaAna_7300BP.SG	Mexico_LaPlaya/CerroDeTrincheras_2400BP	Mexico_LaPlaya/CerroDeTrincheras_600BP	-0.000192	-0.312	13024	13080	288289
result:	Mbuti.DG	Argentina_Haush	Mexico_LaPlaya/CerroDeTrincheras_2400BP	Mexico_LaPlaya/CerroDeTrincheras_600BP	-7.3e-05	-0.122	8963	8978	193974
result:	Mbuti.DG	USA_CA_SantaCruz_1150BP	Mexico_LaPlaya/CerroDeTrincheras_2400BP	Mexico_LaPlaya/CerroDeTrincheras_600BP	5.3e-05	0.057	2289	2286	50028
result:	Mbuti.DG	Argentina_LagunaToro_2400BP	Mexico_LaPlaya/CerroDeTrincheras_2400BP	Mexico_LaPlaya/CerroDeTrincheras_600BP	-0.000354	-0.469	3886	3916	83961
result:	Mbuti.DG	USA_CA_SanMiguel_650BP.SG	Mexico_LaPlaya/CerroDeTrincheras_2400BP	Mexico_LaPlaya/CerroDeTrincheras_600BP	5.9e-05	0.107	14349	14331	314863
result:	Mbuti.DG	USA_CA_Goleta_400BP	Mexico_LaPlaya/CerroDeTrincheras_2400BP	Mexico_LaPlaya/CerroDeTrincheras_600BP	0.000127	0.223	14485	14446	313438
result:	Mbuti.DG	USA-CA_SanNicolas_4900BP.SG	Mexico_LaPlaya/CerroDeTrincheras_2400BP	Mexico_LaPlaya/CerroDeTrincheras_600BP	0.001162	0.674	490	477	11458
result:	Mbuti.DG	Surui.DG	Mexico_LaPlaya/CerroDeTrincheras_2400BP	Mexico_LaPlaya/CerroDeTrincheras_600BP	9.6e-05	0.203	16081	16048	352197
result:	Mbuti.DG	USA_CA_Monterey_1000BP	Mexico_LaPlaya/CerroDeTrincheras_2400BP	Mexico_LaPlaya/CerroDeTrincheras_600BP	-0.000184	-0.241	4183	4199	90218
result:	Mbuti.DG	USA_CA_Goleta_900BP	Mexico_LaPlaya/CerroDeTrincheras_2400BP	Mexico_LaPlaya/CerroDeTrincheras_600BP	-1e-06	-0.003	14748	14748	323886
result:	Mbuti.DG	USA_CA_PacificGrove_200BP	Mexico_LaPlaya/CerroDeTrincheras_2400BP	Mexico_LaPlaya/CerroDeTrincheras_600BP	0.000335	0.327	1974	1959	42349
result:	Mbuti.DG	Canada_Lucier_4800BP_500BP.SG	Mexico_LaPlaya/CerroDeTrincheras_2400BP	Mexico_LaPlaya/CerroDeTrincheras_600BP	6.6e-05	0.125	12474	12455	279751
result:	Mbuti.DG	Bolivia_Iroco_1050BP_MH_contam	Mexico_LaPlaya/CerroDeTrincheras_2400BP	Mexico_LaPlaya/CerroDeTrincheras_600BP	0.000127	0.106	1189	1186	26124
result:	Mbuti.DG	Karitiana.DG	Mexico_LaPlaya/CerroDeTrincheras_2400BP	Mexico_LaPlaya/CerroDeTrincheras_600BP	0.000137	0.32	16406	16357	358785
result:	Mbuti.DG	Mexico_Pericues_Unknown.SG	Mexico_LaPlaya/CerroDeTrincheras_2400BP	Mexico_LaPlaya/CerroDeTrincheras_600BP	0.00024	0.309	3979	3958	88439
result:	Mbuti.DG	Brazil_CavernadoSumidouro_10000BP.SG	Mexico_LaPlaya/CerroDeTrincheras_2400BP	Mexico_LaPlaya/CerroDeTrincheras_600BP	0.000193	0.451	16187	16118	358685
result:	Mbuti.DG	Cree.DG	Mexico_LaPlaya/CerroDeTrincheras_2400BP	Mexico_LaPlaya/CerroDeTrincheras_600BP	0.000144	0.377	15572	15521	352209
result:	Mbuti.DG	Fuego_Patagonian.SG	Mexico_LaPlaya/CerroDeTrincheras_2400BP	Mexico_LaPlaya/CerroDeTrincheras_600BP	0.000486	0.208	326	322	7035
result:	Mbuti.DG	USA-WA_Kennewick_8800BP.SG	Mexico_LaPlaya/CerroDeTrincheras_2400BP	Mexico_LaPlaya/CerroDeTrincheras_600BP	7.3e-05	0.12	7979	7965	179890
result:	Mbuti.DG	Haush_MitrePeninsula_Grouped_700BP	Mexico_LaPlaya/CerroDeTrincheras_2400BP	Mexico_LaPlaya/CerroDeTrincheras_600BP	0.000118	0.265	15769	15729	345012
result:	Mbuti.DG	Quechua.DG	Mexico_LaPlaya/CerroDeTrincheras_2400BP	Mexico_LaPlaya/CerroDeTrincheras_600BP	0.000123	0.297	16025	15982	352214
result:	Mbuti.DG	USA_CA_SanNicolas_250BP	Mexico_LaPlaya/CerroDeTrincheras_2400BP	Mexico_LaPlaya/CerroDeTrincheras_600BP	0.000409	0.827	13921	13797	304034
result:	Mbuti.DG	Chile_Conchali_700BP.SG	Mexico_LaPlaya/CerroDeTrincheras_2400BP	Mexico_LaPlaya/CerroDeTrincheras_600BP	0.000569	0.975	10813	10678	237569
result:	Mbuti.DG	USA_NV_Lovelock_700BP.SG	Mexico_LaPlaya/CerroDeTrincheras_2400BP	Mexico_LaPlaya/CerroDeTrincheras_600BP	0.000658	1.273	16500	16264	358747
result:	Mbuti.DG	USA_CA_CalaverasCounty_600BP	Mexico_LaPlaya/CerroDeTrincheras_2400BP	Mexico_LaPlaya/CerroDeTrincheras_600BP	0.000768	1.412	12939	12726	278192
result:	Mbuti.DG	USA_CA_Goleta_3000BP	Mexico_LaPlaya/CerroDeTrincheras_2400BP	Mexico_LaPlaya/CerroDeTrincheras_600BP	-0.001888	-2.281	3538	3685	77959
result:	Mbuti.DG	Mexico_LaPlaya/CerroDeTrincheras_2400BP	Mexico_LaPlaya/CerroDeTrincheras_600BP	Mexico_Tayopa_1000BP	-0.002278	-7.162	16503	17319	358438
result:	Mbuti.DG	Argentina_LagunaChica_1600BP	Mexico_LaPlaya/CerroDeTrincheras_600BP	Mexico_Tayopa_1000BP	-0.000936	-3.362	28750	29326	615547	Note: it is unclear what this represents; it likely is an artifact of multiple hypothesis testing.
result:	Mbuti.DG	USA_CA_Carmel_600BP	Mexico_LaPlaya/CerroDeTrincheras_600BP	Mexico_Tayopa_1000BP	-0.000501	-2.398	43446	43909	923002
result:	Mbuti.DG	USA_CA_SantaBarbara_4600BP	Mexico_LaPlaya/CerroDeTrincheras_600BP	Mexico_Tayopa_1000BP	-0.000674	-2.513	20876	21174	442631
result:	Mbuti.DG	Mexico_Pericues_500BP.SG	Mexico_LaPlaya/CerroDeTrincheras_600BP	Mexico_Tayopa_1000BP	-0.000586	-1.911	14830	15019	322098
result:	Mbuti.DG	Belize_SakiTzul_7400BP	Mexico_LaPlaya/CerroDeTrincheras_600BP	Mexico_Tayopa_1000BP	-0.000529	-2.002	26765	27067	570866
result:	Mbuti.DG	SouthPeruCoast	Mexico_LaPlaya/CerroDeTrincheras_600BP	Mexico_Tayopa_1000BP	-0.000279	-1.34	41250	41495	876191
result:	Mbuti.DG	Chile_Conchali_700BP.SG	Mexico_LaPlaya/CerroDeTrincheras_600BP	Mexico_Tayopa_1000BP	-0.000544	-1.816	28386	28719	611554
result:	Mbuti.DG	USA_CA_GoletaC_4700BP	Mexico_LaPlaya/CerroDeTrincheras_600BP	Mexico_Tayopa_1000BP	-0.000389	-1.543	36328	36627	769068
result:	Mbuti.DG	Yamana_BeagleChannel_Grouped_1900-500BP	Mexico_LaPlaya/CerroDeTrincheras_600BP	Mexico_Tayopa_1000BP	-0.000367	-1.652	44359	44706	946646
result:	Mbuti.DG	Peru_Cusco_SanSebastian_610-490BP_LH-LIP	Mexico_LaPlaya/CerroDeTrincheras_600BP	Mexico_Tayopa_1000BP	-0.000332	-1.371	35818	36072	764782
result:	Mbuti.DG	USA_CA_CalaverasCounty_600BP	Mexico_LaPlaya/CerroDeTrincheras_600BP	Mexico_Tayopa_1000BP	-0.000573	-1.99	31465	31848	667080
result:	Mbuti.DG	USA_CA_SantaRosa_4900BP	Mexico_LaPlaya/CerroDeTrincheras_600BP	Mexico_Tayopa_1000BP	-0.000498	-1.519	15654	15819	332014
result:	Mbuti.DG	USA_CA_SanFranciscoBay_300BP.SG	Mexico_LaPlaya/CerroDeTrincheras_600BP	Mexico_Tayopa_1000BP	-0.000453	-1.24	12850	12975	275877
result:	Mbuti.DG	USA_CA_SantaRosa_3000BP	Mexico_LaPlaya/CerroDeTrincheras_600BP	Mexico_Tayopa_1000BP	-0.000378	-1.535	42074	42411	893312
result:	Mbuti.DG	Brazil_LapaDoSanto_9600BP	Mexico_LaPlaya/CerroDeTrincheras_600BP	Mexico_Tayopa_1000BP	-0.000434	-2.031	46666	47098	997708
result:	Mbuti.DG	Bolivia_Tiwanaku_1000BP_MH	Mexico_LaPlaya/CerroDeTrincheras_600BP	Mexico_Tayopa_1000BP	-0.000209	-0.811	17504	17582	373309
result:	Mbuti.DG	USA_CA_Goleta_900BP	Mexico_LaPlaya/CerroDeTrincheras_600BP	Mexico_Tayopa_1000BP	-0.00027	-1.075	37708	37924	804050
result:	Mbuti.DG	Kaweskar_WesternArchipelago_Grouped_1000BP.SG	Mexico_LaPlaya/CerroDeTrincheras_600BP	Mexico_Tayopa_1000BP	-0.000339	-1.415	48444	48794	1035355
result:	Mbuti.DG	USA_CA_Carpinteria_4000BP	Mexico_LaPlaya/CerroDeTrincheras_600BP	Mexico_Tayopa_1000BP	-0.000531	-1.123	3263	3300	68827
result:	Mbuti.DG	USA_CA_PointSal_1500BP.SG	Mexico_LaPlaya/CerroDeTrincheras_600BP	Mexico_Tayopa_1000BP	-0.000375	-1.49	38078	38384	817794
result:	Mbuti.DG	USA_CA_SantaBarbara_600BP	Mexico_LaPlaya/CerroDeTrincheras_600BP	Mexico_Tayopa_1000BP	-0.000283	-1.058	34932	35141	738163
result:	Mbuti.DG	Argentina_LagunaToro_2400BP	Mexico_LaPlaya/CerroDeTrincheras_600BP	Mexico_Tayopa_1000BP	-0.000527	-1.484	8868	8967	188027
result:	Mbuti.DG	USA_CA_CalaverasCounty_1500BP	Mexico_LaPlaya/CerroDeTrincheras_600BP	Mexico_Tayopa_1000BP	-0.000224	-1.033	44983	45197	953312
result:	Mbuti.DG	Peru_HuacaPrieta_LA	Mexico_LaPlaya/CerroDeTrincheras_600BP	Mexico_Tayopa_1000BP	-0.001911	-1.363	272	284	6141
result:	Mbuti.DG	Peru_La_Galgada_600BP_LIP	Mexico_LaPlaya/CerroDeTrincheras_600BP	Mexico_Tayopa_1000BP	-0.000309	-0.307	638	642	13531
result:	Mbuti.DG	USA_CA_Carpinteria_7000BP	Mexico_LaPlaya/CerroDeTrincheras_600BP	Mexico_Tayopa_1000BP	-0.000312	-1.375	40065	40331	850057
result:	Mbuti.DG	Haush_MitrePeninsula_Grouped_700BP	Mexico_LaPlaya/CerroDeTrincheras_600BP	Mexico_Tayopa_1000BP	-0.000169	-0.735	42099	42251	897520
result:	Mbuti.DG	CentralPeruCoast	Mexico_LaPlaya/CerroDeTrincheras_600BP	Mexico_Tayopa_1000BP	-0.000364	-1.619	45069	45421	965571
result:	Mbuti.DG	USA_CA_Ojai_1400BP	Mexico_LaPlaya/CerroDeTrincheras_600BP	Mexico_Tayopa_1000BP	-0.000322	-1.417	44044	44344	934241
result:	Mbuti.DG	Bolivia_Iroco_1050BP_MH	Mexico_LaPlaya/CerroDeTrincheras_600BP	Mexico_Tayopa_1000BP	-0.000254	-0.859	27584	27733	586528
result:	Mbuti.DG	USA_CA_GoletaM_800BP	Mexico_LaPlaya/CerroDeTrincheras_600BP	Mexico_Tayopa_1000BP	-0.00035	-1.269	33219	33465	702461
result:	Mbuti.DG	Brazil_CavernadoSumidouro_10000BP.SG	Mexico_LaPlaya/CerroDeTrincheras_600BP	Mexico_Tayopa_1000BP	-0.000283	-1.334	48034	48328	1036207
result:	Mbuti.DG	USA_CA_Goleta_2600BP	Mexico_LaPlaya/CerroDeTrincheras_600BP	Mexico_Tayopa_1000BP	-0.000382	-1.317	36023	36314	762866
result:	Mbuti.DG	USA_CA_SantaRosa_300BP	Mexico_LaPlaya/CerroDeTrincheras_600BP	Mexico_Tayopa_1000BP	-5.1e-05	-0.229	46086	46136	975929
result:	Mbuti.DG	NorthPeruHighlands	Mexico_LaPlaya/CerroDeTrincheras_600BP	Mexico_Tayopa_1000BP	-0.000119	-0.532	41502	41607	879315
result:	Mbuti.DG	USA_CA_SantaCruz_1150BP	Mexico_LaPlaya/CerroDeTrincheras_600BP	Mexico_Tayopa_1000BP	-0.000412	-0.992	5060	5104	107559
result:	Mbuti.DG	USA_CA_SantaBarbara_1300BP	Mexico_LaPlaya/CerroDeTrincheras_600BP	Mexico_Tayopa_1000BP	-0.000126	-0.454	34502	34594	730790
result:	Mbuti.DG	Piapoco.DG	Mexico_LaPlaya/CerroDeTrincheras_600BP	Mexico_Tayopa_1000BP	-0.000298	-1.34	47578	47880	1014505
result:	Mbuti.DG	USA_CA_Monterey_1000BP	Mexico_LaPlaya/CerroDeTrincheras_600BP	Mexico_Tayopa_1000BP	0.000164	0.472	9488	9455	198307
result:	Mbuti.DG	Brazil_Laranjal_6700BP	Mexico_LaPlaya/CerroDeTrincheras_600BP	Mexico_Tayopa_1000BP	-0.000418	-1.644	26978	27221	580000
result:	Mbuti.DG	USA_CA_SanMiguel_650BP.SG	Mexico_LaPlaya/CerroDeTrincheras_600BP	Mexico_Tayopa_1000BP	-0.000193	-0.702	41991	42163	893423
result:	Mbuti.DG	Mexico_Pericues_Unknown.SG	Mexico_LaPlaya/CerroDeTrincheras_600BP	Mexico_Tayopa_1000BP	-0.000345	-0.973	11609	11695	249114
result:	Mbuti.DG	Chile_Conchali_700BP	Mexico_LaPlaya/CerroDeTrincheras_600BP	Mexico_Tayopa_1000BP	-0.000166	-0.695	42396	42546	899822
result:	Mbuti.DG	USA_CA_GoletaC_1700BP	Mexico_LaPlaya/CerroDeTrincheras_600BP	Mexico_Tayopa_1000BP	-0.000274	-0.991	35412	35617	749995
result:	Mbuti.DG	Peru_Cuncaicha_9000BP.SG	Mexico_LaPlaya/CerroDeTrincheras_600BP	Mexico_Tayopa_1000BP	-0.000102	-0.353	33593	33666	716966
result:	Mbuti.DG	USA_CA_SanNicolas_250BP	Mexico_LaPlaya/CerroDeTrincheras_600BP	Mexico_Tayopa_1000BP	-0.000224	-0.915	35792	35962	762701
result:	Mbuti.DG	Peru_Cusco_Torontoy_B_450BP_LH	Mexico_LaPlaya/CerroDeTrincheras_600BP	Mexico_Tayopa_1000BP	-0.000275	-0.956	36292	36504	772949
result:	Mbuti.DG	Peru_Cuncaicha_9000BP	Mexico_LaPlaya/CerroDeTrincheras_600BP	Mexico_Tayopa_1000BP	-0.000227	-0.83	41307	41507	882457
result:	Mbuti.DG	USA_CA_PacificGrove_200BP	Mexico_LaPlaya/CerroDeTrincheras_600BP	Mexico_Tayopa_1000BP	-0.000363	-0.803	4640	4675	97963
result:	Mbuti.DG	USA_CA_LakeCachuma_400BP	Mexico_LaPlaya/CerroDeTrincheras_600BP	Mexico_Tayopa_1000BP	-0.000133	-0.442	18567	18619	389470
result:	Mbuti.DG	Bolivia_Iroco_1050BP_MH_contam	Mexico_LaPlaya/CerroDeTrincheras_600BP	Mexico_Tayopa_1000BP	-0.00017	-0.301	2428	2437	52046
result:	Mbuti.DG	USA-MT_Anzick_12800BP.SG_realign	Mexico_LaPlaya/CerroDeTrincheras_600BP	Mexico_Tayopa_1000BP	-0.000179	-0.668	48358	48543	1032231
result:	Mbuti.DG	Chile_LosRieles_12000BP	Mexico_LaPlaya/CerroDeTrincheras_600BP	Mexico_Tayopa_1000BP	-0.000186	-0.661	37523	37671	794704
result:	Mbuti.DG	USA_CA_CastroVille_900BP	Mexico_LaPlaya/CerroDeTrincheras_600BP	Mexico_Tayopa_1000BP	-0.000114	-0.397	26384	26448	557856
result:	Mbuti.DG	USA_CA_Goleta_400BP	Mexico_LaPlaya/CerroDeTrincheras_600BP	Mexico_Tayopa_1000BP	1.6e-05	0.053	36312	36300	763759
result:	Mbuti.DG	Arroyo_Seco_EMA	Mexico_LaPlaya/CerroDeTrincheras_600BP	Mexico_Tayopa_1000BP	-0.000244	-1.151	44117	44346	937699
result:	Mbuti.DG	USA_CA_Malibu_3400BP	Mexico_LaPlaya/CerroDeTrincheras_600BP	Mexico_Tayopa_1000BP	0	0	22256	22256	472801
result:	Mbuti.DG	USA_CA_GoletaT_1200BP	Mexico_LaPlaya/CerroDeTrincheras_600BP	Mexico_Tayopa_1000BP	-0.000251	-1.075	40133	40346	850102
result:	Mbuti.DG	Nahua.DG	Mexico_LaPlaya/CerroDeTrincheras_600BP	Mexico_Tayopa_1000BP	-0.00026	-1.268	47564	47828	1014565
result:	Mbuti.DG	Chane.DG	Mexico_LaPlaya/CerroDeTrincheras_600BP	Mexico_Tayopa_1000BP	-0.000103	-0.394	47667	47771	1013072
result:	Mbuti.DG	USA_NV_SpiritCave_10000BP.SG	Mexico_LaPlaya/CerroDeTrincheras_600BP	Mexico_Tayopa_1000BP	-0.000186	-0.656	48635	48828	1036351
result:	Mbuti.DG	USA-WA_Kennewick_8800BP.SG	Mexico_LaPlaya/CerroDeTrincheras_600BP	Mexico_Tayopa_1000BP	3.1e-05	0.103	25897	25880	561758
result:	Mbuti.DG	USA-MT_Anzick_12800BP.SG	Mexico_LaPlaya/CerroDeTrincheras_600BP	Mexico_Tayopa_1000BP	-0.000147	-0.539	48387	48538	1033232
result:	Mbuti.DG	USA_CA_PacificGrove_5200BP	Mexico_LaPlaya/CerroDeTrincheras_600BP	Mexico_Tayopa_1000BP	-0.000227	-0.749	31146	31295	655980
result:	Mbuti.DG	Peru_Lauricocha_3500BP	Mexico_LaPlaya/CerroDeTrincheras_600BP	Mexico_Tayopa_1000BP	-0.000261	-0.887	28375	28535	611310
result:	Mbuti.DG	USA_CA_SantaRosa_3000BP.DG	Mexico_LaPlaya/CerroDeTrincheras_600BP	Mexico_Tayopa_1000BP	-0.000196	-0.669	48716	48918	1032165
result:	Mbuti.DG	Mayan.SG	Mexico_LaPlaya/CerroDeTrincheras_600BP	Mexico_Tayopa_1000BP	-6e-05	-0.224	48094	48155	1033841
result:	Mbuti.DG	Belize_Archaic4	Mexico_LaPlaya/CerroDeTrincheras_600BP	Mexico_Tayopa_1000BP	-3.3e-05	-0.113	35054	35078	744074
result:	Mbuti.DG	Canada_Lucier_4800BP_500BP.SG	Mexico_LaPlaya/CerroDeTrincheras_600BP	Mexico_Tayopa_1000BP	-8.3e-05	-0.325	36928	36995	801636
result:	Mbuti.DG	SouthPeruHighlands	Mexico_LaPlaya/CerroDeTrincheras_600BP	Mexico_Tayopa_1000BP	-5e-05	-0.266	48355	48406	1025210
result:	Mbuti.DG	Chile_LosRieles_5100BP_MA	Mexico_LaPlaya/CerroDeTrincheras_600BP	Mexico_Tayopa_1000BP	-1.9e-05	-0.067	36764	36779	778275
result:	Mbuti.DG	USA_CA_SanNicolas_1600BP.SG	Mexico_LaPlaya/CerroDeTrincheras_600BP	Mexico_Tayopa_1000BP	-0.000125	-0.572	47231	47357	1006992
result:	Mbuti.DG	Mixtec.DG	Mexico_LaPlaya/CerroDeTrincheras_600BP	Mexico_Tayopa_1000BP	-0.000226	-1.124	46787	47016	1014554
result:	Mbuti.DG	Fuego_Patagonian.SG	Mexico_LaPlaya/CerroDeTrincheras_600BP	Mexico_Tayopa_1000BP	-0.000218	-0.207	675	678	14364
result:	Mbuti.DG	USA_CA_SanNicolas_4800BP.SG	Mexico_LaPlaya/CerroDeTrincheras_600BP	Mexico_Tayopa_1000BP	2e-05	0.082	47860	47839	1017103
result:	Mbuti.DG	Peru_Cuncaicha_4200BP	Mexico_LaPlaya/CerroDeTrincheras_600BP	Mexico_Tayopa_1000BP	0.000107	0.395	41084	40991	872783
result:	Mbuti.DG	Brazil_Moraes_5800BP	Mexico_LaPlaya/CerroDeTrincheras_600BP	Mexico_Tayopa_1000BP	-0.000262	-0.814	13625	13702	293606
result:	Mbuti.DG	USA_NV_Lovelock_1900BP.SG	Mexico_LaPlaya/CerroDeTrincheras_600BP	Mexico_Tayopa_1000BP	5.7e-05	0.257	48932	48872	1036448
result:	Mbuti.DG	Peru_Cuncaicha_3300BP_IP	Mexico_LaPlaya/CerroDeTrincheras_600BP	Mexico_Tayopa_1000BP	3.8e-05	0.141	36419	36390	779627
result:	Mbuti.DG	USA_CA_SantaRosa_7400BP.SG	Mexico_LaPlaya/CerroDeTrincheras_600BP	Mexico_Tayopa_1000BP	2.8e-05	0.094	46352	46324	982588
result:	Mbuti.DG	Karitiana.DG	Mexico_LaPlaya/CerroDeTrincheras_600BP	Mexico_Tayopa_1000BP	-1.7e-05	-0.074	48908	48925	1036668
result:	Mbuti.DG	Mayan.DG	Mexico_LaPlaya/CerroDeTrincheras_600BP	Mexico_Tayopa_1000BP	-9.3e-05	-0.42	47707	47801	1014465
result:	Mbuti.DG	Peru_SMP5_6800BP.SG	Mexico_LaPlaya/CerroDeTrincheras_600BP	Mexico_Tayopa_1000BP	0.000296	0.528	2893	2874	63823
result:	Mbuti.DG	Brazil_Jabuticabeira2_2000BP	Mexico_LaPlaya/CerroDeTrincheras_600BP	Mexico_Tayopa_1000BP	0.000118	0.341	7783	7763	166047
result:	Mbuti.DG	Peru_LaGalgada_4100BP	Mexico_LaPlaya/CerroDeTrincheras_600BP	Mexico_Tayopa_1000BP	7.5e-05	0.27	42228	42161	891842
result:	Mbuti.DG	Lauricocha_LA.SG	Mexico_LaPlaya/CerroDeTrincheras_600BP	Mexico_Tayopa_1000BP	-0.000167	-0.487	17824	17888	380906
result:	Mbuti.DG	Peru_Cuncaicha_4200BP.SG	Mexico_LaPlaya/CerroDeTrincheras_600BP	Mexico_Tayopa_1000BP	0.000115	0.424	34109	34026	724534
result:	Mbuti.DG	USA_CA_SanClemente_500BP	Mexico_LaPlaya/CerroDeTrincheras_600BP	Mexico_Tayopa_1000BP	-1.5e-05	-0.072	48250	48266	1020711
result:	Mbuti.DG	Brazil_LapaDoSanto_9600BP.SG	Mexico_LaPlaya/CerroDeTrincheras_600BP	Mexico_Tayopa_1000BP	-0.000116	-0.405	34978	35065	743918
result:	Mbuti.DG	Argentina_Aconcagua_500BP.SG	Mexico_LaPlaya/CerroDeTrincheras_600BP	Mexico_Tayopa_1000BP	-0.000113	-0.396	43009	43112	910848
result:	Mbuti.DG	Peru_Lauricocha_5800BP	Mexico_LaPlaya/CerroDeTrincheras_600BP	Mexico_Tayopa_1000BP	5.9e-05	0.197	29479	29442	629994
result:	Mbuti.DG	USA_CA_SanCatalina_400BP.SG	Mexico_LaPlaya/CerroDeTrincheras_600BP	Mexico_Tayopa_1000BP	2.4e-05	0.089	45473	45450	968821
result:	Mbuti.DG	USA_CA_SantaRosa_3200BP	Mexico_LaPlaya/CerroDeTrincheras_600BP	Mexico_Tayopa_1000BP	8.4e-05	0.333	41786	41712	883446
result:	Mbuti.DG	Argentina_Haush	Mexico_LaPlaya/CerroDeTrincheras_600BP	Mexico_Tayopa_1000BP	0.000223	0.735	18698	18610	392336
result:	Mbuti.DG	Quechua.DG	Mexico_LaPlaya/CerroDeTrincheras_600BP	Mexico_Tayopa_1000BP	6.2e-05	0.285	47648	47585	1014592
result:	Mbuti.DG	Mixe.DG	Mexico_LaPlaya/CerroDeTrincheras_600BP	Mexico_Tayopa_1000BP	-1.9e-05	-0.092	47657	47676	1014643
result:	Mbuti.DG	Cree.DG	Mexico_LaPlaya/CerroDeTrincheras_600BP	Mexico_Tayopa_1000BP	0.000171	0.875	46391	46217	1014614
result:	Mbuti.DG	Surui.DG	Mexico_LaPlaya/CerroDeTrincheras_600BP	Mexico_Tayopa_1000BP	2.7e-05	0.116	47811	47784	1014520
result:	Mbuti.DG	Peru_Lauricocha_8600BP	Mexico_LaPlaya/CerroDeTrincheras_600BP	Mexico_Tayopa_1000BP	0.000127	0.536	45009	44888	959559
result:	Mbuti.DG	USA_CA_SanNicolas_1500BP	Mexico_LaPlaya/CerroDeTrincheras_600BP	Mexico_Tayopa_1000BP	-3.5e-05	-0.12	28230	28251	598538
result:	Mbuti.DG	Peru_RioUncallane_1700BP.SG	Mexico_LaPlaya/CerroDeTrincheras_600BP	Mexico_Tayopa_1000BP	3e-05	0.146	48977	48946	1036595
result:	Mbuti.DG	Lauricocha_EMA.SG	Mexico_LaPlaya/CerroDeTrincheras_600BP	Mexico_Tayopa_1000BP	0.000152	0.547	48458	48302	1028994
result:	Mbuti.DG	USA_NV_Lovelock_700BP.SG	Mexico_LaPlaya/CerroDeTrincheras_600BP	Mexico_Tayopa_1000BP	0.000121	0.444	48984	48859	1036381
result:	Mbuti.DG	Aymara.SG	Mexico_LaPlaya/CerroDeTrincheras_600BP	Mexico_Tayopa_1000BP	0.000265	0.941	48984	48710	1035738
result:	Mbuti.DG	Chile_WesternArchipelago_PuntaSantaAna_7300BP.SG	Mexico_LaPlaya/CerroDeTrincheras_600BP	Mexico_Tayopa_1000BP	0.000336	1.179	37094	36828	791250
result:	Mbuti.DG	Peru_Cusco_Torontoy_A_450BP_LH	Mexico_LaPlaya/CerroDeTrincheras_600BP	Mexico_Tayopa_1000BP	0.000231	0.932	40662	40464	859323
result:	Mbuti.DG	USA_CA_SantaCruz_1000BP.SG	Mexico_LaPlaya/CerroDeTrincheras_600BP	Mexico_Tayopa_1000BP	0.000269	0.922	45980	45717	975794
result:	Mbuti.DG	USA-CA_SanNicolas_4900BP.SG	Mexico_LaPlaya/CerroDeTrincheras_600BP	Mexico_Tayopa_1000BP	0.000414	0.562	1672	1657	36366
result:	Mbuti.DG	Bolivia_Miraflores_1100BP_MH	Mexico_LaPlaya/CerroDeTrincheras_600BP	Mexico_Tayopa_1000BP	0.000261	1.192	44619	44373	941801
result:	Mbuti.DG	USA_CA_SantaRosa_7400BP	Mexico_LaPlaya/CerroDeTrincheras_600BP	Mexico_Tayopa_1000BP	0.000202	0.856	44988	44796	949897
result:	Mbuti.DG	Peru_Kaillachuro_Unknown.SG	Mexico_LaPlaya/CerroDeTrincheras_600BP	Mexico_Tayopa_1000BP	0.000359	1.059	13677	13572	292631
result:	Mbuti.DG	Pima.DG	Mexico_LaPlaya/CerroDeTrincheras_600BP	Mexico_Tayopa_1000BP	0.001727	7.636	48895	47142	1014534
result:	Mbuti.DG	Pima.SDG	Mexico_LaPlaya/CerroDeTrincheras_600BP	Mexico_Tayopa_1000BP	0.001594	8.212	49805	48165	1029173
result:	Mbuti.DG	Mexico_Cueva_de_los_Muertos_Chiquitos_1100BP	Mexico_LaPlaya/CerroDeTrincheras_600BP	Mexico_Tayopa_1000BP	0.00196	10.31	49450	47454	1018284
result:	Mbuti.DG	USA_CA_Goleta_3000BP	Mexico_LaPlaya/CerroDeTrincheras_600BP	Mexico_Tayopa_1000BP	-0.000504	-1.314	7490	7570	158760

## Sheet: Polynesian_test
					f4_value	Z_score	BABA	ABBA	Num_SNPs
result:	Mbuti.DG	Lapita_Tonga	USA_CA_Carpinteria_7000BP	USA_CA_SantaRosa_7400BP	-0.000806	-1.846	9069	9242	215236
result:	Mbuti.DG	Lapita_Tonga	USA_CA_GoletaC_4700BP	USA_CA_SantaRosa_7400BP	-0.000791	-1.506	9293	9462	213463
result:	Mbuti.DG	Lapita_Tonga	USA_CA_Goleta_3000BP	USA_CA_SantaRosa_7400BP	4.7e-05	0.048	2371	2369	54904
result:	Mbuti.DG	Lapita_Tonga	USA_CA_SantaRosa_3000BP	USA_CA_SantaRosa_7400BP	-0.000587	-1.224	9601	9731	221881
result:	Mbuti.DG	Lapita_Tonga	USA_CA_SantaRosa_3000BP_lc	USA_CA_SantaRosa_7400BP	-0.003014	-1.153	248	266	6068
result:	Mbuti.DG	Lapita_Tonga	USA_CA_Goleta_400BP	USA_CA_SantaRosa_7400BP	-0.000641	-1.047	9033	9165	206068
result:	Mbuti.DG	Lapita_Tonga	USA_CA_GoletaM_800BP	USA_CA_SantaRosa_7400BP	-0.000596	-1.027	8784	8904	200481
result:	Mbuti.DG	Lapita_Tonga	Mexico_CoyoteCave_2750BP	USA_CA_SantaRosa_7400BP	-0.001331	-1.001	1336	1374	28785
result:	Mbuti.DG	Lapita_Tonga	USA_CA_Goleta_900BP_lc	USA_CA_SantaRosa_7400BP	-0.004838	-0.979	71	80	1804
result:	Mbuti.DG	Lapita_Tonga	USA_CA_LakeCachuma_400BP	USA_CA_SantaRosa_7400BP	-0.000598	-0.944	5835	5915	132539
result:	Mbuti.DG	Lapita_Tonga	USA_CA_SantaCruz_1150BP	USA_CA_SantaRosa_7400BP	-0.001081	-0.936	1490	1527	34177
result:	Mbuti.DG	Lapita_Tonga	USA_CA_SantaRosa_300BP	USA_CA_SantaRosa_7400BP	-0.000363	-0.858	9873	9955	226361
result:	Mbuti.DG	Lapita_Tonga	Mexico_LaPlaya/CerroDeTrincheras_2400BP	USA_CA_SantaRosa_7400BP	-0.000549	-0.78	5421	5488	122728
result:	Mbuti.DG	Lapita_Tonga	USA_CA_Carpinteria_1500BP_contam_lc.SG	USA_CA_SantaRosa_7400BP	-0.004343	-0.732	46	51	1145
result:	Mbuti.DG	Lapita_Tonga	USA_CA_Carmel_600BP	USA_CA_SantaRosa_7400BP	-0.000291	-0.668	9891	9956	223469
result:	Mbuti.DG	Lapita_Tonga	Mexico_Tayopa_possible.1d.rel.I17109_lc	USA_CA_SantaRosa_7400BP	-0.002611	-0.57	107	113	2373
result:	Mbuti.DG	Lapita_Tonga	USA_CA_CalaverasCounty_1500BP	USA_CA_SantaRosa_7400BP	-0.0003	-0.475	8753	8812	196841
result:	Mbuti.DG	Lapita_Tonga	USA_CA_SantaBarbara_600BP	USA_CA_SantaRosa_7400BP	-0.00026	-0.464	9096	9150	207963
result:	Mbuti.DG	Lapita_Tonga	USA_CA_PointSal_1500BP_lc.SG	USA_CA_SantaRosa_7400BP	-0.000678	-0.444	738	750	17933
result:	Mbuti.DG	Lapita_Tonga	USA_CA_GoletaC_1900BP	USA_CA_SantaRosa_7400BP	-0.000219	-0.354	9020	9065	207128
result:	Mbuti.DG	Lapita_Tonga	USA_CA_GoletaT_1200BP	USA_CA_SantaRosa_7400BP	-0.000155	-0.311	9497	9531	217160
result:	Mbuti.DG	Lapita_Tonga	Mexico_Tayopa_lc	USA_CA_SantaRosa_7400BP	-0.001274	-0.286	102	105	2291
result:	Mbuti.DG	Lapita_Tonga	USA_CA_Goleta_2600BP	USA_CA_SantaRosa_7400BP	-0.000161	-0.257	9174	9208	207211
result:	Mbuti.DG	Lapita_Tonga	USA_CA_Monterey_1000BP	USA_CA_SantaRosa_7400BP	-0.000236	-0.251	2859	2874	62630
result:	Mbuti.DG	Lapita_Tonga	USA_CA_SantaBarbara_4600BP.SG	USA_CA_SantaRosa_7400BP	-0.000161	-0.249	6832	6857	155746
result:	Mbuti.DG	Lapita_Tonga	USA_CA_SantaBarbara_4600BP	USA_CA_SantaRosa_7400BP	-0.001107	-1.07	2171	2225	48994
result:	Mbuti.DG	Lapita_Tonga	Mexico_LaPlaya/CerroDeTrincheras_600BP	USA_CA_SantaRosa_7400BP	2.9e-05	0.073	10259	10252	226966
result:	Mbuti.DG	Lapita_Tonga	Mexico_CoyoteCave_950BP	USA_CA_SantaRosa_7400BP	-0.000144	-0.221	6974	6996	155001
result:	Mbuti.DG	Lapita_Tonga	USA_CA_SantaRosa_5300BP	USA_CA_SantaRosa_7400BP	-6.9e-05	-0.095	4921	4929	114314
result:	Mbuti.DG	Lapita_Tonga	USA_CA_SantaRosa_3000BP.SG	USA_CA_SantaRosa_7400BP	-5.1e-05	-0.084	9944	9956	227521
result:	Mbuti.DG	Lapita_Tonga	USA_CA_SanFranciscoBay_300BP.SG	USA_CA_SantaRosa_7400BP	-1.6e-05	-0.016	2359	2360	53568
result:	Mbuti.DG	Lapita_Tonga	USA_CA_SanNicolas_4800BP_lc.SG	USA_CA_SantaRosa_7400BP	0.000109	0.059	487	486	12126
result:	Mbuti.DG	Lapita_Tonga	USA_CA_SanClemente_500BP	USA_CA_SantaRosa_7400BP	3.3e-05	0.08	10020	10013	226891
result:	Mbuti.DG	Lapita_Tonga	USA_CA_SanClemente_900BP_lc.SG	USA_CA_SantaRosa_7400BP	0.000586	0.096	47	47	1233
result:	Mbuti.DG	Lapita_Tonga	USA_CA_PacificGrove_5200BP	USA_CA_SantaRosa_7400BP	7.6e-05	0.12	7656	7643	171442
result:	Mbuti.DG	Lapita_Tonga	USA_CA_Malibu_3400BP	USA_CA_SantaRosa_7400BP	9.2e-05	0.139	6134	6121	138192
result:	Mbuti.DG	Lapita_Tonga	USA_CA_SanNicolas_4800BP.SG	USA_CA_SantaRosa_7400BP	6.7e-05	0.141	9121	9106	223304
result:	Mbuti.DG	Lapita_Tonga	USA_CA_SantaRosa_3500BP	USA_CA_SantaRosa_7400BP	8.7e-05	0.171	9553	9534	219380
result:	Mbuti.DG	Lapita_Tonga	Mexico_Baja_Comondu_Unknown.SG	USA_CA_SantaRosa_7400BP	0.000408	0.199	534	529	11979
result:	Mbuti.DG	Lapita_Tonga	USA_CA_Carpinteria_4000BP	USA_CA_SantaRosa_7400BP	0.000263	0.205	1285	1278	29308
result:	Mbuti.DG	Lapita_Tonga	USA_CA_SantaRosa_5300BP_lc	USA_CA_SantaRosa_7400BP	0.000749	0.237	173	170	4055
result:	Mbuti.DG	Lapita_Tonga	USA_CA_PacificGrove_200BP	USA_CA_SantaRosa_7400BP	0.000344	0.263	1280	1271	28903
result:	Mbuti.DG	Lapita_Tonga	USA_CA_SantaBarbara_8000BP_lc	USA_CA_SantaRosa_7400BP	0.001241	0.281	89	86	2068
result:	Mbuti.DG	Lapita_Tonga	USA_CA_Ojai_1400BP	USA_CA_SantaRosa_7400BP	0.000152	0.302	9915	9881	223449
result:	Mbuti.DG	Lapita_Tonga	USA_CA_SantaRosa_3000BP.DG	USA_CA_SantaRosa_7400BP	0.000207	0.372	9953	9906	227406
result:	Mbuti.DG	Lapita_Tonga	Mexico_Tayopa_1000BP	USA_CA_SantaRosa_7400BP	0.000194	0.47	10311	10266	227583
result:	Mbuti.DG	Lapita_Tonga	Mexico_Tayopa_1000BP_daughter.I8239	USA_CA_SantaRosa_7400BP	0.000594	0.52	1839	1815	39697
result:	Mbuti.DG	Lapita_Tonga	USA_CA_CalaverasCounty_600BP	USA_CA_SantaRosa_7400BP	-0.00019	-0.444	9948	9991	223908
result:	Mbuti.DG	Lapita_Tonga	Mexico_Baja_IronSprings_Unknown.SG	USA_CA_SantaRosa_7400BP	0.001009	0.606	765	748	17109
result:	Mbuti.DG	Lapita_Tonga	USA_CA_SantaBarbara_1300BP	USA_CA_SantaRosa_7400BP	0.000384	0.625	9043	8965	204407
result:	Mbuti.DG	Lapita_Tonga	USA_CA_SanNicolas_1600BP_contam.SG	USA_CA_SantaRosa_7400BP	0.000633	0.635	2337	2303	53155
result:	Mbuti.DG	Lapita_Tonga	USA_CA_Goleta_900BP	USA_CA_SantaRosa_7400BP	0.00034	0.648	9167	9096	208538
result:	Mbuti.DG	Lapita_Tonga	USA_CA_SanNicolas_1600BP.SG_1d.rel.SN-09	USA_CA_SantaRosa_7400BP	0.001106	0.676	900	878	20118
result:	Mbuti.DG	Lapita_Tonga	USA_CA_SanNicolas_1500BP	USA_CA_SantaRosa_7400BP	0.000456	0.706	7176	7102	162881
result:	Mbuti.DG	Lapita_Tonga	USA_CA_SanMiguel_650BP.SG	USA_CA_SantaRosa_7400BP	0.000479	0.801	8711	8615	199746
result:	Mbuti.DG	Lapita_Tonga	USA_CA_CastroVille_900BP	USA_CA_SantaRosa_7400BP	0.000558	0.856	6974	6886	157135
result:	Mbuti.DG	Lapita_Tonga	Mexico_Cueva_de_los_Muertos_Chiquitos_1100BP	USA_CA_SantaRosa_7400BP	0.000422	1.021	10339	10243	227403
result:	Mbuti.DG	Lapita_Tonga	USA_CA_SanNicolas_1600BP_lc.SG	USA_CA_SantaRosa_7400BP	0.002187	1.045	433	411	10113
result:	Mbuti.DG	Lapita_Tonga	USA_CA_PebbleBeach_400BP_lc	USA_CA_SantaRosa_7400BP	0.00385	1.136	171	157	3694
result:	Mbuti.DG	Lapita_Tonga	USA_CA_SanNicolas_1600BP.SG_1d.rel.SN-50	USA_CA_SantaRosa_7400BP	0.001272	1.151	1808	1756	41035
result:	Mbuti.DG	Lapita_Tonga	Mexico_Pericues_Unknown.SG	USA_CA_SantaRosa_7400BP	0.001423	1.351	2554	2474	56097
result:	Mbuti.DG	Lapita_Tonga	USA_CA_SantaRosa_7400BP.SG	USA_CA_SantaRosa_7400BP	0.000673	1.61	7138	6988	222693
result:	Mbuti.DG	Lapita_Tonga	Huichol.SG	USA_CA_SantaRosa_7400BP	0.000977	1.63	10410	10188	227370
result:	Mbuti.DG	Lapita_Tonga	USA_CA_NewCuyama_1300BP.SG	USA_CA_SantaRosa_7400BP	0.001418	1.788	4360	4222	97452
result:	Mbuti.DG	Lapita_Tonga	Mexico_Pericues_500BP.SG	USA_CA_SantaRosa_7400BP	0.001475	1.809	4050	3920	88163
result:	Mbuti.DG	Lapita_Tonga	USA_CA_PointSal_1500BP.SG	USA_CA_SantaRosa_7400BP	0.001097	1.858	8110	7911	181484
result:	Mbuti.DG	Lapita_Tonga	USA_CA_SanNicolas_1600BP.SG	USA_CA_SantaRosa_7400BP	0.000886	1.878	9839	9644	220745
result:	Mbuti.DG	Lapita_Tonga	Mayan.DG	USA_CA_SantaRosa_7400BP	0.001014	2.112	10219	9992	223574
result:	Mbuti.DG	Lapita_Tonga	USA_CA_SanClemente_900BP.SG	USA_CA_SantaRosa_7400BP	0.001132	2.177	10128	9873	225412
result:	Mbuti.DG	Lapita_Tonga	USA_CA_PointSal_1500BP.SG_mother.or.daughter.PS-18.SG	USA_CA_SantaRosa_7400BP	0.004188	2.222	610	554	13205
result:	Mbuti.DG	Lapita_Tonga	USA_CA_Malibu_8000BP_lc	USA_CA_SantaRosa_7400BP	0.00651	2.266	315	277	5948
result:	Mbuti.DG	Lapita_Tonga	Mixe.DG	USA_CA_SantaRosa_7400BP	0.001098	2.44	10171	9925	223614
result:	Mbuti.DG	Lapita_Tonga	USA_CA_SantaCruz_1000BP.SG	USA_CA_SantaRosa_7400BP	0.001436	2.462	9656	9347	215408
result:	Mbuti.DG	Lapita_Tonga	Nahua.DG	USA_CA_SantaRosa_7400BP	0.001139	2.513	10224	9969	223602
result:	Mbuti.DG	Lapita_Tonga	USA_CA_SanNicolas_250BP	USA_CA_SantaRosa_7400BP	0.001339	2.517	8899	8633	198663
result:	Mbuti.DG	Lapita_Tonga	Mexico_SanLorenzo_700BP	USA_CA_SantaRosa_7400BP	0.003211	2.546	1648	1539	33826
result:	Mbuti.DG	Lapita_Tonga	USA_CA_SanCatalina_400BP.SG	USA_CA_SantaRosa_7400BP	0.001656	2.655	9718	9363	214294
result:	Mbuti.DG	Lapita_Tonga	Pima.DG	USA_CA_SantaRosa_7400BP	0.0014	2.869	10243	9930	223596
result:	Mbuti.DG	Lapita_Tonga	Mayan.SG	USA_CA_SantaRosa_7400BP	0.001917	3.068	10762	10328	226597
result:	Mbuti.DG	Lapita_Tonga	Zapotec.DG	USA_CA_SantaRosa_7400BP	0.001573	3.266	10349	9997	223585
result:	Mbuti.DG	Lapita_Tonga	Pima.SDG	USA_CA_SantaRosa_7400BP	0.001417	3.384	10500	10180	225833
result:	Mbuti.DG	Lapita_Tonga	Mayan.SDG	USA_CA_SantaRosa_7400BP	0.002155	5.79	10708	10221	225839
result:	Mbuti.DG	Lapita_Tonga	Mixtec.DG	USA_CA_SantaRosa_7400BP	0.003893	7.613	10978	10108	223599
result:	Mbuti.DG	Hawaiian.DG	USA_CA_PacificGrove_200BP	USA_CA_SantaRosa_7400BP	-0.001315	-1.903	4146	4270	94645
result:	Mbuti.DG	Hawaiian.DG	USA_CA_PacificGrove_5200BP	USA_CA_SantaRosa_7400BP	-0.000676	-1.523	27598	28021	625586
result:	Mbuti.DG	Hawaiian.DG	USA_CA_GoletaC_1900BP	USA_CA_SantaRosa_7400BP	-0.000454	-1.049	31180	31507	719168
result:	Mbuti.DG	Hawaiian.DG	USA_CA_SanNicolas_1500BP	USA_CA_SantaRosa_7400BP	-0.000419	-0.946	24446	24686	572228
result:	Mbuti.DG	Hawaiian.DG	USA_CA_SanClemente_900BP_lc.SG	USA_CA_SantaRosa_7400BP	-0.002244	-0.881	187	198	4908
result:	Mbuti.DG	Hawaiian.DG	USA_CA_SantaRosa_3000BP.DG	USA_CA_SantaRosa_7400BP	-0.000339	-0.787	41531	41856	959520
result:	Mbuti.DG	Hawaiian.DG	USA_CA_SanMiguel_650BP.SG	USA_CA_SantaRosa_7400BP	-0.000322	-0.768	36026	36295	833452
result:	Mbuti.DG	Hawaiian.DG	USA_CA_SantaRosa_3000BP.SG	USA_CA_SantaRosa_7400BP	-0.000285	-0.64	41682	41956	962267
result:	Mbuti.DG	Hawaiian.DG	USA_CA_SantaBarbara_600BP	USA_CA_SantaRosa_7400BP	-0.000189	-0.444	30854	30988	708544
result:	Mbuti.DG	Hawaiian.DG	USA_CA_SantaRosa_3500BP	USA_CA_SantaRosa_7400BP	-0.000166	-0.44	36290	36429	838881
result:	Mbuti.DG	Hawaiian.DG	Mexico_CoyoteCave_2750BP	USA_CA_SantaRosa_7400BP	-0.000302	-0.422	3812	3837	82737
result:	Mbuti.DG	Hawaiian.DG	USA_CA_GoletaC_4700BP	USA_CA_SantaRosa_7400BP	5.9e-05	0.154	33429	33384	764064
result:	Mbuti.DG	Hawaiian.DG	USA_CA_Carpinteria_1500BP_contam_lc.SG	USA_CA_SantaRosa_7400BP	-0.000571	-0.204	192	194	4317
result:	Mbuti.DG	Hawaiian.DG	Mayan.DG	USA_CA_SantaRosa_7400BP	-7.1e-05	-0.203	43518	43587	963100
result:	Mbuti.DG	Hawaiian.DG	USA_CA_SantaRosa_3000BP	USA_CA_SantaRosa_7400BP	-6.4e-05	-0.179	36595	36650	846895
result:	Mbuti.DG	Hawaiian.DG	USA_CA_SanNicolas_1600BP.SG_1d.rel.SN-09	USA_CA_SantaRosa_7400BP	-9.1e-05	-0.122	3753	3761	85226
result:	Mbuti.DG	Hawaiian.DG	Mexico_LaPlaya/CerroDeTrincheras_600BP	USA_CA_SantaRosa_7400BP	0.000288	0.966	41965	41697	930561
result:	Mbuti.DG	Hawaiian.DG	USA_CA_PointSal_1500BP_lc.SG	USA_CA_SantaRosa_7400BP	-9e-06	-0.013	3279	3279	76616
result:	Mbuti.DG	Hawaiian.DG	USA_CA_Carmel_600BP	USA_CA_SantaRosa_7400BP	2e-06	0.006	38626	38624	872631
result:	Mbuti.DG	Hawaiian.DG	Mexico_Tayopa_possible.1d.rel.I17109_lc	USA_CA_SantaRosa_7400BP	4.4e-05	0.019	277	277	6279
result:	Mbuti.DG	Hawaiian.DG	USA_CA_LakeCachuma_400BP	USA_CA_SantaRosa_7400BP	9e-06	0.021	16580	16577	376822
result:	Mbuti.DG	Hawaiian.DG	USA_CA_SantaCruz_1150BP	USA_CA_SantaRosa_7400BP	8.2e-05	0.126	4520	4512	103885
result:	Mbuti.DG	Hawaiian.DG	USA_CA_Goleta_400BP	USA_CA_SantaRosa_7400BP	6e-05	0.139	32219	32175	731068
result:	Mbuti.DG	Hawaiian.DG	USA_CA_CalaverasCounty_600BP	USA_CA_SantaRosa_7400BP	0.000509	1.612	39724	39269	893056
result:	Mbuti.DG	Hawaiian.DG	USA_CA_SantaRosa_7400BP.SG	USA_CA_SantaRosa_7400BP	4.6e-05	0.171	28363	28321	918312
result:	Mbuti.DG	Hawaiian.DG	USA_CA_PebbleBeach_400BP_lc	USA_CA_SantaRosa_7400BP	0.000482	0.289	544	538	11902
result:	Mbuti.DG	Hawaiian.DG	USA_CA_SantaRosa_5300BP	USA_CA_SantaRosa_7400BP	0.000185	0.377	13772	13712	321888
result:	Mbuti.DG	Hawaiian.DG	USA_CA_SantaBarbara_4600BP.SG	USA_CA_SantaRosa_7400BP	0.000186	0.404	28151	28032	640561
result:	Mbuti.DG	Hawaiian.DG	Nahua.DG	USA_CA_SantaRosa_7400BP	0.000154	0.438	43610	43462	963158
result:	Mbuti.DG	Hawaiian.DG	USA_CA_SanClemente_500BP	USA_CA_SantaRosa_7400BP	0.000139	0.45	41649	41517	951247
result:	Mbuti.DG	Hawaiian.DG	Pima.DG	USA_CA_SantaRosa_7400BP	0.000174	0.453	43588	43421	963134
result:	Mbuti.DG	Hawaiian.DG	USA_CA_Monterey_1000BP	USA_CA_SantaRosa_7400BP	0.000254	0.474	8603	8555	191463
result:	Mbuti.DG	Hawaiian.DG	USA_CA_SantaBarbara_8000BP_lc	USA_CA_SantaRosa_7400BP	0.000972	0.488	298	291	7049
result:	Mbuti.DG	Hawaiian.DG	USA_CA_Ojai_1400BP	USA_CA_SantaRosa_7400BP	0.000181	0.498	38912	38753	882769
result:	Mbuti.DG	Hawaiian.DG	USA_CA_Goleta_900BP_lc	USA_CA_SantaRosa_7400BP	0.001307	0.539	253	246	5758
result:	Mbuti.DG	Hawaiian.DG	USA_CA_Carpinteria_4000BP	USA_CA_SantaRosa_7400BP	0.000439	0.592	2932	2903	67019
result:	Mbuti.DG	Hawaiian.DG	USA_CA_SanFranciscoBay_300BP.SG	USA_CA_SantaRosa_7400BP	0.000342	0.631	11324	11237	254922
result:	Mbuti.DG	Hawaiian.DG	USA_CA_SantaRosa_300BP	USA_CA_SantaRosa_7400BP	0.000206	0.662	39838	39649	916232
result:	Mbuti.DG	Hawaiian.DG	Zapotec.DG	USA_CA_SantaRosa_7400BP	0.000257	0.679	43928	43680	963151
result:	Mbuti.DG	Hawaiian.DG	Mexico_LaPlaya/CerroDeTrincheras_2400BP	USA_CA_SantaRosa_7400BP	0.000375	0.73	15295	15166	344303
result:	Mbuti.DG	Hawaiian.DG	USA_CA_SanNicolas_4800BP_lc.SG	USA_CA_SantaRosa_7400BP	0.000661	0.766	1993	1960	48833
result:	Mbuti.DG	Hawaiian.DG	USA_CA_Goleta_2600BP	USA_CA_SantaRosa_7400BP	0.000344	0.774	32348	32097	730582
result:	Mbuti.DG	Hawaiian.DG	Mexico_Baja_Comondu_Unknown.SG	USA_CA_SantaRosa_7400BP	0.000705	0.777	2318	2281	51901
result:	Mbuti.DG	Hawaiian.DG	USA_CA_Malibu_3400BP	USA_CA_SantaRosa_7400BP	0.000316	0.791	19913	19770	452788
result:	Mbuti.DG	Hawaiian.DG	USA_CA_SanNicolas_1600BP.SG_1d.rel.SN-50	USA_CA_SantaRosa_7400BP	0.000461	0.813	7151	7074	165969
result:	Mbuti.DG	Hawaiian.DG	Mexico_CoyoteCave_950BP	USA_CA_SantaRosa_7400BP	0.000394	0.818	20737	20555	460806
result:	Mbuti.DG	Hawaiian.DG	Mexico_Tayopa_1000BP_daughter.I8239	USA_CA_SantaRosa_7400BP	0.000558	0.851	5201	5138	111722
result:	Mbuti.DG	Hawaiian.DG	USA_CA_SanNicolas_1600BP_contam.SG	USA_CA_SantaRosa_7400BP	0.00051	0.917	9792	9678	223143
result:	Mbuti.DG	Hawaiian.DG	USA_CA_Carpinteria_7000BP	USA_CA_SantaRosa_7400BP	0.000272	0.931	34186	33968	804503
result:	Mbuti.DG	Hawaiian.DG	Mixe.DG	USA_CA_SantaRosa_7400BP	0.000315	0.948	43540	43236	963215
result:	Mbuti.DG	Hawaiian.DG	USA_CA_Goleta_3000BP	USA_CA_SantaRosa_7400BP	0.00017	0.303	6518	6492	152319
result:	Mbuti.DG	Hawaiian.DG	USA_CA_CalaverasCounty_1500BP	USA_CA_SantaRosa_7400BP	-0.00066	-1.481	30167	30619	683675
result:	Mbuti.DG	Hawaiian.DG	USA_CA_PointSal_1500BP.SG_mother.or.daughter.PS-18.SG	USA_CA_SantaRosa_7400BP	0.00081	1.005	2358	2314	54173
result:	Mbuti.DG	Hawaiian.DG	Pima.SDG	USA_CA_SantaRosa_7400BP	0.000355	1.068	43917	43577	956638
result:	Mbuti.DG	Hawaiian.DG	USA_CA_SantaRosa_3000BP_lc	USA_CA_SantaRosa_7400BP	0.001659	1.128	597	575	13741
result:	Mbuti.DG	Hawaiian.DG	Mexico_Cueva_de_los_Muertos_Chiquitos_1100BP	USA_CA_SantaRosa_7400BP	0.000373	1.172	42883	42528	949400
result:	Mbuti.DG	Hawaiian.DG	Mexico_Tayopa_lc	USA_CA_SantaRosa_7400BP	0.002818	1.181	261	245	5741
result:	Mbuti.DG	Hawaiian.DG	USA_CA_SantaCruz_1000BP.SG	USA_CA_SantaRosa_7400BP	0.00053	1.246	40039	39558	907929
result:	Mbuti.DG	Hawaiian.DG	USA_CA_SanNicolas_1600BP.SG	USA_CA_SantaRosa_7400BP	0.000409	1.246	41422	41039	936353
result:	Mbuti.DG	Hawaiian.DG	USA_CA_SanNicolas_250BP	USA_CA_SantaRosa_7400BP	0.000515	1.334	32030	31657	725303
result:	Mbuti.DG	Hawaiian.DG	USA_CA_NewCuyama_1300BP.SG	USA_CA_SantaRosa_7400BP	0.000662	1.347	16190	15946	367990
result:	Mbuti.DG	Hawaiian.DG	USA_CA_SanNicolas_1600BP_lc.SG	USA_CA_SantaRosa_7400BP	0.001189	1.365	1925	1872	44895
result:	Mbuti.DG	Hawaiian.DG	USA_CA_SanCatalina_400BP.SG	USA_CA_SantaRosa_7400BP	0.000583	1.376	40271	39744	902556
result:	Mbuti.DG	Hawaiian.DG	USA_CA_CastroVille_900BP	USA_CA_SantaRosa_7400BP	0.000634	1.421	23762	23422	535171
result:	Mbuti.DG	Hawaiian.DG	Mexico_Tayopa_1000BP	USA_CA_SantaRosa_7400BP	0.000442	1.432	43317	42893	958020
result:	Mbuti.DG	Hawaiian.DG	Mexico_Baja_IronSprings_Unknown.SG	USA_CA_SantaRosa_7400BP	0.001155	1.47	3515	3424	78586
result:	Mbuti.DG	Hawaiian.DG	USA_CA_SantaBarbara_1300BP	USA_CA_SantaRosa_7400BP	0.000656	1.542	31023	30562	701641
result:	Mbuti.DG	Hawaiian.DG	Mexico_Pericues_Unknown.SG	USA_CA_SantaRosa_7400BP	0.000909	1.605	10412	10201	232480
result:	Mbuti.DG	Hawaiian.DG	USA_CA_Goleta_900BP	USA_CA_SantaRosa_7400BP	0.000642	1.63	33628	33139	763109
result:	Mbuti.DG	Hawaiian.DG	USA_CA_PointSal_1500BP.SG	USA_CA_SantaRosa_7400BP	0.000648	1.641	33738	33243	762808
result:	Mbuti.DG	Hawaiian.DG	USA_CA_SanClemente_900BP.SG	USA_CA_SantaRosa_7400BP	0.000622	1.657	42157	41565	949829
result:	Mbuti.DG	Hawaiian.DG	USA_CA_SantaBarbara_4600BP	USA_CA_SantaRosa_7400BP	0.000158	0.239	5316	5297	119410
result:	Mbuti.DG	Hawaiian.DG	USA_CA_GoletaM_800BP	USA_CA_SantaRosa_7400BP	0.0008	1.796	29699	29159	675195
result:	Mbuti.DG	Hawaiian.DG	USA_CA_SantaRosa_5300BP_lc	USA_CA_SantaRosa_7400BP	0.003068	1.85	525	489	11786
result:	Mbuti.DG	Hawaiian.DG	USA_CA_GoletaT_1200BP	USA_CA_SantaRosa_7400BP	0.000786	2.148	35602	34966	809145
result:	Mbuti.DG	Hawaiian.DG	Huichol.SG	USA_CA_SantaRosa_7400BP	0.001048	2.333	43990	42981	962543
result:	Mbuti.DG	Hawaiian.DG	USA_CA_SanNicolas_4800BP.SG	USA_CA_SantaRosa_7400BP	0.000944	2.865	38913	38021	945752
result:	Mbuti.DG	Hawaiian.DG	Mexico_Pericues_500BP.SG	USA_CA_SantaRosa_7400BP	0.001477	3.027	13797	13349	303248
result:	Mbuti.DG	Hawaiian.DG	Mexico_SanLorenzo_700BP	USA_CA_SantaRosa_7400BP	0.002753	3.886	4559	4302	93341
result:	Mbuti.DG	Hawaiian.DG	Mayan.SG	USA_CA_SantaRosa_7400BP	0.001952	4.172	45426	43551	960901
result:	Mbuti.DG	Hawaiian.DG	USA_CA_Malibu_8000BP_lc	USA_CA_SantaRosa_7400BP	0.006158	4.274	916	808	17507
result:	Mbuti.DG	Hawaiian.DG	Mayan.SDG	USA_CA_SantaRosa_7400BP	0.001397	4.918	44893	43556	956647
result:	Mbuti.DG	Hawaiian.DG	Mixtec.DG	USA_CA_SantaRosa_7400BP	0.0032	8.34	46975	43893	963150
result:	Mbuti.DG	Botocudo.SG	USA_CA_SantaRosa_3000BP_lc	USA_CA_SantaRosa_7400BP	-0.002638	-1.675	566	602	13760
result:	Mbuti.DG	Botocudo.SG	USA_CA_PacificGrove_5200BP	USA_CA_SantaRosa_7400BP	-0.000651	-1.561	27054	27455	615551
result:	Mbuti.DG	Botocudo.SG	USA_CA_SanNicolas_4800BP_lc.SG	USA_CA_SantaRosa_7400BP	-0.001282	-1.383	1886	1948	47963
result:	Mbuti.DG	Botocudo.SG	USA_CA_SanClemente_900BP_lc.SG	USA_CA_SantaRosa_7400BP	-0.003167	-1.213	178	193	4815
result:	Mbuti.DG	Botocudo.SG	USA_CA_LakeCachuma_400BP	USA_CA_SantaRosa_7400BP	-0.000406	-0.926	16341	16493	374781
result:	Mbuti.DG	Botocudo.SG	USA_CA_SanMiguel_650BP.SG	USA_CA_SantaRosa_7400BP	-0.000329	-0.814	35220	35489	816290
result:	Mbuti.DG	Botocudo.SG	USA_CA_SantaRosa_3500BP	USA_CA_SantaRosa_7400BP	-0.000291	-0.785	35508	35748	825046
result:	Mbuti.DG	Botocudo.SG	USA_CA_Goleta_900BP_lc	USA_CA_SantaRosa_7400BP	-0.00174	-0.702	244	254	5729
result:	Mbuti.DG	Botocudo.SG	USA_CA_Carpinteria_1500BP_contam_lc.SG	USA_CA_SantaRosa_7400BP	-0.002068	-0.657	188	197	4265
result:	Mbuti.DG	Botocudo.SG	USA_CA_GoletaC_4700BP	USA_CA_SantaRosa_7400BP	3.7e-05	0.102	32828	32799	754317
result:	Mbuti.DG	Botocudo.SG	USA_CA_PacificGrove_200BP	USA_CA_SantaRosa_7400BP	-0.000456	-0.63	4090	4133	93403
result:	Mbuti.DG	Botocudo.SG	USA_CA_SantaRosa_300BP	USA_CA_SantaRosa_7400BP	-0.000173	-0.559	38830	38986	899121
result:	Mbuti.DG	Botocudo.SG	USA_CA_SantaRosa_3000BP	USA_CA_SantaRosa_7400BP	-0.000176	-0.527	35865	36012	833712
result:	Mbuti.DG	Botocudo.SG	USA_CA_CalaverasCounty_1500BP	USA_CA_SantaRosa_7400BP	-0.000775	-1.799	29552	30075	674255
result:	Mbuti.DG	Botocudo.SG	USA_CA_Monterey_1000BP	USA_CA_SantaRosa_7400BP	-0.000242	-0.457	8505	8551	190061
result:	Mbuti.DG	Botocudo.SG	USA_CA_GoletaT_1200BP	USA_CA_SantaRosa_7400BP	-0.000135	-0.382	34574	34681	796986
result:	Mbuti.DG	Botocudo.SG	USA_CA_Goleta_2600BP	USA_CA_SantaRosa_7400BP	-0.000159	-0.377	31541	31656	720924
result:	Mbuti.DG	Botocudo.SG	Mexico_Baja_Comondu_Unknown.SG	USA_CA_SantaRosa_7400BP	-0.000332	-0.356	2213	2230	50728
result:	Mbuti.DG	Botocudo.SG	Mexico_LaPlaya/CerroDeTrincheras_2400BP	USA_CA_SantaRosa_7400BP	-0.000151	-0.301	15106	15158	342879
result:	Mbuti.DG	Botocudo.SG	USA_CA_SanFranciscoBay_300BP.SG	USA_CA_SantaRosa_7400BP	-0.000145	-0.272	10870	10906	247943
result:	Mbuti.DG	Botocudo.SG	Mexico_Tayopa_lc	USA_CA_SantaRosa_7400BP	-0.000543	-0.214	254	257	5757
result:	Mbuti.DG	Botocudo.SG	USA_CA_SantaBarbara_600BP	USA_CA_SantaRosa_7400BP	-7.5e-05	-0.184	30439	30492	700892
result:	Mbuti.DG	Botocudo.SG	Mexico_Tayopa_possible.1d.rel.I17109_lc	USA_CA_SantaRosa_7400BP	-0.000433	-0.171	285	288	6286
result:	Mbuti.DG	Botocudo.SG	USA_CA_Ojai_1400BP	USA_CA_SantaRosa_7400BP	-3.6e-05	-0.106	37895	37927	866824
result:	Mbuti.DG	Botocudo.SG	USA_CA_SantaCruz_1150BP	USA_CA_SantaRosa_7400BP	-2.9e-05	-0.043	4483	4486	103087
result:	Mbuti.DG	Botocudo.SG	USA_CA_SantaRosa_5300BP	USA_CA_SantaRosa_7400BP	5e-05	0.104	13621	13605	320094
result:	Mbuti.DG	Botocudo.SG	USA_CA_Carmel_600BP	USA_CA_SantaRosa_7400BP	4.2e-05	0.134	37850	37813	857913
result:	Mbuti.DG	Botocudo.SG	USA_CA_Goleta_400BP	USA_CA_SantaRosa_7400BP	5.7e-05	0.139	31666	31625	721192
result:	Mbuti.DG	Botocudo.SG	USA_CA_SanNicolas_1600BP.SG_1d.rel.SN-09	USA_CA_SantaRosa_7400BP	0.000138	0.182	3639	3627	83668
result:	Mbuti.DG	Botocudo.SG	USA_CA_GoletaC_1900BP	USA_CA_SantaRosa_7400BP	7.5e-05	0.182	30879	30826	710439
result:	Mbuti.DG	Botocudo.SG	Mexico_LaPlaya/CerroDeTrincheras_600BP	USA_CA_SantaRosa_7400BP	0.000183	0.613	40969	40802	912680
result:	Mbuti.DG	Botocudo.SG	Mexico_Cueva_de_los_Muertos_Chiquitos_1100BP	USA_CA_SantaRosa_7400BP	9.3e-05	0.309	41730	41644	929734
result:	Mbuti.DG	Botocudo.SG	USA_CA_PointSal_1500BP_lc.SG	USA_CA_SantaRosa_7400BP	0.00023	0.31	3184	3167	74986
result:	Mbuti.DG	Botocudo.SG	USA_CA_CalaverasCounty_600BP	USA_CA_SantaRosa_7400BP	6.1e-05	0.196	38672	38618	876391
result:	Mbuti.DG	Botocudo.SG	USA_CA_SanNicolas_1600BP.SG_1d.rel.SN-50	USA_CA_SantaRosa_7400BP	0.00021	0.369	6962	6928	162972
result:	Mbuti.DG	Botocudo.SG	Mexico_Pericues_Unknown.SG	USA_CA_SantaRosa_7400BP	0.000207	0.375	10130	10083	227921
result:	Mbuti.DG	Botocudo.SG	USA_CA_SanNicolas_1500BP	USA_CA_SantaRosa_7400BP	0.000158	0.377	24189	24100	564749
result:	Mbuti.DG	Botocudo.SG	USA_CA_PebbleBeach_400BP_lc	USA_CA_SantaRosa_7400BP	0.000683	0.386	530	522	11810
result:	Mbuti.DG	Botocudo.SG	USA_CA_SantaRosa_3000BP.SG	USA_CA_SantaRosa_7400BP	0.000178	0.42	40781	40613	941088
result:	Mbuti.DG	Botocudo.SG	USA_CA_SantaRosa_3000BP.DG	USA_CA_SantaRosa_7400BP	0.000178	0.437	40700	40534	938626
result:	Mbuti.DG	Botocudo.SG	USA_CA_SantaRosa_5300BP_lc	USA_CA_SantaRosa_7400BP	0.0008	0.441	502	492	11695
result:	Mbuti.DG	Botocudo.SG	USA_CA_CastroVille_900BP	USA_CA_SantaRosa_7400BP	0.000189	0.46	23297	23197	528925
result:	Mbuti.DG	Botocudo.SG	USA_CA_SantaRosa_7400BP.SG	USA_CA_SantaRosa_7400BP	0.000122	0.476	27666	27556	899664
result:	Mbuti.DG	Botocudo.SG	USA_CA_SantaBarbara_8000BP_lc	USA_CA_SantaRosa_7400BP	0.001107	0.482	288	280	6956
result:	Mbuti.DG	Botocudo.SG	USA_CA_Malibu_3400BP	USA_CA_SantaRosa_7400BP	0.000195	0.484	19615	19528	447870
result:	Mbuti.DG	Botocudo.SG	USA_CA_SantaBarbara_4600BP.SG	USA_CA_SantaRosa_7400BP	0.000207	0.489	27398	27268	627597
result:	Mbuti.DG	Botocudo.SG	USA_CA_Carpinteria_7000BP	USA_CA_SantaRosa_7400BP	0.000159	0.544	33488	33362	792131
result:	Mbuti.DG	Botocudo.SG	USA_CA_PointSal_1500BP.SG	USA_CA_SantaRosa_7400BP	0.000214	0.579	32768	32608	746812
result:	Mbuti.DG	Botocudo.SG	USA_CA_NewCuyama_1300BP.SG	USA_CA_SantaRosa_7400BP	0.000333	0.705	15833	15713	361988
result:	Mbuti.DG	Botocudo.SG	USA_CA_PointSal_1500BP.SG_mother.or.daughter.PS-18.SG	USA_CA_SantaRosa_7400BP	0.000614	0.714	2309	2277	53200
result:	Mbuti.DG	Botocudo.SG	Mexico_Baja_IronSprings_Unknown.SG	USA_CA_SantaRosa_7400BP	0.000623	0.801	3368	3321	76633
result:	Mbuti.DG	Botocudo.SG	USA_CA_SanNicolas_4800BP.SG	USA_CA_SantaRosa_7400BP	0.00027	0.825	37579	37329	925004
result:	Mbuti.DG	Botocudo.SG	Pima.DG	USA_CA_SantaRosa_7400BP	0.000291	0.834	41535	41266	923489
result:	Mbuti.DG	Botocudo.SG	Mexico_CoyoteCave_2750BP	USA_CA_SantaRosa_7400BP	0.00067	0.883	3812	3757	82403
result:	Mbuti.DG	Botocudo.SG	USA_CA_SantaCruz_1000BP.SG	USA_CA_SantaRosa_7400BP	0.000383	0.939	38928	38588	888188
result:	Mbuti.DG	Botocudo.SG	Mayan.DG	USA_CA_SantaRosa_7400BP	0.000342	0.948	41660	41345	923421
result:	Mbuti.DG	Botocudo.SG	Mexico_Tayopa_1000BP	USA_CA_SantaRosa_7400BP	0.000276	0.954	42142	41882	937358
result:	Mbuti.DG	Botocudo.SG	USA_CA_GoletaM_800BP	USA_CA_SantaRosa_7400BP	0.000393	0.99	29175	28913	667553
result:	Mbuti.DG	Botocudo.SG	USA_CA_SanClemente_500BP	USA_CA_SantaRosa_7400BP	0.000321	1.069	40730	40432	930923
result:	Mbuti.DG	Botocudo.SG	USA_CA_SanNicolas_1600BP.SG	USA_CA_SantaRosa_7400BP	0.0004	1.304	40292	39926	915706
result:	Mbuti.DG	Botocudo.SG	Mexico_CoyoteCave_950BP	USA_CA_SantaRosa_7400BP	0.000665	1.424	20596	20291	457844
result:	Mbuti.DG	Botocudo.SG	Mexico_Pericues_500BP.SG	USA_CA_SantaRosa_7400BP	0.000717	1.462	13474	13259	300200
result:	Mbuti.DG	Botocudo.SG	USA_CA_SanNicolas_1600BP_lc.SG	USA_CA_SantaRosa_7400BP	0.001431	1.495	1896	1834	43878
result:	Mbuti.DG	Botocudo.SG	Zapotec.DG	USA_CA_SantaRosa_7400BP	0.000557	1.527	42079	41565	923499
result:	Mbuti.DG	Botocudo.SG	USA_CA_SantaBarbara_1300BP	USA_CA_SantaRosa_7400BP	0.000669	1.6	30525	30061	693422
result:	Mbuti.DG	Botocudo.SG	Mexico_Tayopa_1000BP_daughter.I8239	USA_CA_SantaRosa_7400BP	0.001153	1.704	5180	5052	111212
result:	Mbuti.DG	Botocudo.SG	USA_CA_SanNicolas_1600BP_contam.SG	USA_CA_SantaRosa_7400BP	0.000898	1.741	9638	9442	218772
result:	Mbuti.DG	Botocudo.SG	Mixe.DG	USA_CA_SantaRosa_7400BP	0.000607	1.825	41674	41114	923578
result:	Mbuti.DG	Botocudo.SG	USA_CA_Carpinteria_4000BP	USA_CA_SantaRosa_7400BP	0.001459	1.884	2959	2861	66946
result:	Mbuti.DG	Botocudo.SG	USA_CA_SanClemente_900BP.SG	USA_CA_SantaRosa_7400BP	0.000677	1.947	41111	40482	929233
result:	Mbuti.DG	Botocudo.SG	Huichol.SG	USA_CA_SantaRosa_7400BP	0.000841	1.986	42782	41991	941318
result:	Mbuti.DG	Botocudo.SG	Nahua.DG	USA_CA_SantaRosa_7400BP	0.000723	2.122	41826	41159	923510
result:	Mbuti.DG	Botocudo.SG	Pima.SDG	USA_CA_SantaRosa_7400BP	0.000629	2.141	42852	42264	935203
result:	Mbuti.DG	Botocudo.SG	USA_CA_SanNicolas_250BP	USA_CA_SantaRosa_7400BP	0.000822	2.179	31562	30975	715196
result:	Mbuti.DG	Botocudo.SG	USA_CA_Goleta_900BP	USA_CA_SantaRosa_7400BP	0.000811	2.341	33034	32424	753088
result:	Mbuti.DG	Botocudo.SG	USA_CA_SanCatalina_400BP.SG	USA_CA_SantaRosa_7400BP	0.001024	2.411	39434	38529	883167
result:	Mbuti.DG	Botocudo.SG	USA_CA_Goleta_3000BP	USA_CA_SantaRosa_7400BP	0.000135	0.228	6472	6452	151586
result:	Mbuti.DG	Botocudo.SG	USA_CA_SantaBarbara_4600BP	USA_CA_SantaRosa_7400BP	0.000267	0.408	5283	5251	119545
result:	Mbuti.DG	Botocudo.SG	Mexico_SanLorenzo_700BP	USA_CA_SantaRosa_7400BP	0.002044	2.753	4487	4297	93002
result:	Mbuti.DG	Botocudo.SG	Mayan.SG	USA_CA_SantaRosa_7400BP	0.001478	3.253	44088	42700	939666
result:	Mbuti.DG	Botocudo.SG	USA_CA_Malibu_8000BP_lc	USA_CA_SantaRosa_7400BP	0.005595	3.426	910	813	17364
result:	Mbuti.DG	Botocudo.SG	Mayan.SDG	USA_CA_SantaRosa_7400BP	0.001698	5.98	43850	42261	935218
result:	Mbuti.DG	Botocudo.SG	Mixtec.DG	USA_CA_SantaRosa_7400BP	0.003105	8.03	44749	41882	923494

## Sheet: PopY_Test
					f4_value	Z_statistic	BABA	ABBA	Num_SNPs
result:	Mbuti.DG	Papuan.DG	USA_CA_PacificGrove_200BP	Mixe.DG	-0.001558	-2.954	4175	4327	97551
result:	Mbuti.DG	Papuan.DG	USA_CA_SanMiguel_650BP.SG	Mixe.DG	-0.000905	-2.723	41067	41932	955545
result:	Mbuti.DG	Papuan.DG	USA_CA_SantaRosa_3000BP	Mixe.DG	-0.000731	-2.509	38840	39497	899223
result:	Mbuti.DG	Papuan.DG	USA_CA_SantaBarbara_600BP	Mixe.DG	-0.000856	-2.456	31672	32300	732575
result:	Mbuti.DG	Papuan.DG	USA_CA_SantaRosa_3500BP	Mixe.DG	-0.000759	-2.433	38640	39317	891618
result:	Mbuti.DG	Papuan.DG	USA_CA_PacificGrove_5200BP	Mixe.DG	-0.000838	-2.285	28673	29227	661500
result:	Mbuti.DG	Papuan.DG	Mayan.DG	Mixe.DG	-0.000608	-2.213	48546	49228	1121113
result:	Mbuti.DG	Papuan.DG	Mexico_LaPlaya/CerroDeTrincheras_600BP	Mixe.DG	-0.000242	-1.071	44694	44942	1022732
result:	Mbuti.DG	Papuan.DG	USA_CA_SanNicolas_1500BP	Mixe.DG	-0.000711	-2.026	25765	26191	598674
result:	Mbuti.DG	Papuan.DG	USA_CA_Monterey_1000BP	Mixe.DG	-0.000876	-2.009	8629	8801	196449
result:	Mbuti.DG	Papuan.DG	USA_CA_SantaRosa_3000BP.DG	Mixe.DG	-0.000681	-1.926	47905	48659	1107767
result:	Mbuti.DG	Papuan.DG	USA_CA_SantaCruz_1150BP	Mixe.DG	-0.000882	-1.8	4602	4696	106488
result:	Mbuti.DG	Papuan.DG	USA_CA_CalaverasCounty_600BP	Mixe.DG	-0.000206	-0.812	42378	42578	971769
result:	Mbuti.DG	Papuan.DG	USA_CA_CastroVille_900BP	Mixe.DG	-0.000594	-1.76	23917	24247	555639
result:	Mbuti.DG	Papuan.DG	USA_CA_GoletaC_4700BP	Mixe.DG	-0.000438	-1.516	34777	35127	799569
result:	Mbuti.DG	Papuan.DG	USA_CA_SantaRosa_3000BP.SG	Mixe.DG	-0.000623	-1.747	48381	49076	1116102
result:	Mbuti.DG	Papuan.DG	Pima.DG	Mixe.DG	-0.000458	-1.67	49095	49609	1121179
result:	Mbuti.DG	Papuan.DG	USA_CA_Carmel_600BP	Mixe.DG	-0.00041	-1.67	40449	40831	931674
result:	Mbuti.DG	Papuan.DG	USA_CA_SantaRosa_3000BP_lc	Mixe.DG	-0.001897	-1.603	589	615	13943
result:	Mbuti.DG	Papuan.DG	USA_CA_SantaRosa_7400BP	Mixe.DG	-0.000442	-1.563	42115	42542	966405
result:	Mbuti.DG	Papuan.DG	USA_CA_SanNicolas_4800BP_lc.SG	Mixe.DG	-0.000912	-1.504	2364	2415	55320
result:	Mbuti.DG	Papuan.DG	USA_CA_SanClemente_500BP	Mixe.DG	-0.000377	-1.503	47162	47568	1076870
result:	Mbuti.DG	Papuan.DG	Mexico_Cueva_de_los_Muertos_Chiquitos_1100BP	Mixe.DG	-0.000341	-1.47	46478	46840	1060366
result:	Mbuti.DG	Papuan.DG	USA_CA_LakeCachuma_400BP	Mixe.DG	-0.000521	-1.414	16774	16975	384706
result:	Mbuti.DG	Papuan.DG	USA_CA_Goleta_900BP_lc	Mixe.DG	-0.002451	-1.376	254	269	5965
result:	Mbuti.DG	Papuan.DG	Nahua.DG	Mixe.DG	-0.000372	-1.372	48774	49192	1121223
result:	Mbuti.DG	Papuan.DG	USA_CA_Goleta_400BP	Mixe.DG	-0.00048	-1.364	33370	33736	762987
result:	Mbuti.DG	Papuan.DG	USA_CA_GoletaT_1200BP	Mixe.DG	-0.000397	-1.351	37058	37397	853280
result:	Mbuti.DG	Papuan.DG	Zapotec.DG	Mixe.DG	-0.000357	-1.312	48993	49394	1121204
result:	Mbuti.DG	Papuan.DG	Mexico_Pericues_Unknown.SG	Mixe.DG	-0.000521	-1.268	11492	11631	266206
result:	Mbuti.DG	Papuan.DG	USA_CA_Ojai_1400BP	Mixe.DG	-0.000322	-1.171	41474	41779	948667
result:	Mbuti.DG	Papuan.DG	USA_CA_SantaRosa_300BP	Mixe.DG	-0.000285	-1.167	43330	43613	996615
result:	Mbuti.DG	Papuan.DG	Mexico_Baja_Comondu_Unknown.SG	Mixe.DG	-0.000713	-1.162	2602	2645	60017
result:	Mbuti.DG	Papuan.DG	USA_CA_PointSal_1500BP_lc.SG	Mixe.DG	-0.000596	-1.116	3750	3803	88729
result:	Mbuti.DG	Papuan.DG	USA_CA_PointSal_1500BP.SG_mother.or.daughter.PS-18.SG	Mixe.DG	-0.000556	-0.887	2637	2672	61484
result:	Mbuti.DG	Papuan.DG	USA_CA_SanClemente_900BP.SG	Mixe.DG	-0.000253	-0.872	48329	48607	1099126
result:	Mbuti.DG	Papuan.DG	USA_CA_GoletaC_1900BP	Mixe.DG	-0.000307	-0.869	32555	32784	746960
result:	Mbuti.DG	Papuan.DG	USA_CA_SantaBarbara_4600BP	Mixe.DG	0.000277	0.555	5423	5389	121681
result:	Mbuti.DG	Papuan.DG	USA_CA_SantaRosa_7400BP.SG	Mixe.DG	-0.000302	-0.832	45318	45632	1038667
result:	Mbuti.DG	Papuan.DG	USA_CA_CalaverasCounty_1500BP	Mixe.DG	-0.000404	-1.133	31239	31528	715139
result:	Mbuti.DG	Papuan.DG	Mexico_Tayopa_1000BP	Mixe.DG	-0.000178	-0.749	48129	48323	1091884
result:	Mbuti.DG	Papuan.DG	USA_CA_SanNicolas_250BP	Mixe.DG	-0.000199	-0.698	33302	33454	766058
result:	Mbuti.DG	Papuan.DG	USA_CA_Carpinteria_7000BP	Mixe.DG	-0.000175	-0.656	37879	38030	861154
result:	Mbuti.DG	Papuan.DG	Mexico_Tayopa_possible.1d.rel.I17109_lc	Mixe.DG	-0.001099	-0.63	285	292	6506
result:	Mbuti.DG	Papuan.DG	USA_CA_SanFranciscoBay_300BP.SG	Mixe.DG	-0.000254	-0.617	13509	13587	308381
result:	Mbuti.DG	Papuan.DG	USA_CA_Carpinteria_4000BP	Mixe.DG	-0.000304	-0.493	2958	2979	67753
result:	Mbuti.DG	Papuan.DG	USA_CA_SantaRosa_5300BP	Mixe.DG	-0.000182	-0.465	14272	14331	327625
result:	Mbuti.DG	Papuan.DG	USA_CA_SanClemente_900BP_lc.SG	Mixe.DG	-0.000775	-0.459	228	232	5474
result:	Mbuti.DG	Papuan.DG	USA_CA_Carpinteria_1500BP_contam_lc.SG	Mixe.DG	-0.000868	-0.434	202	207	4701
result:	Mbuti.DG	Papuan.DG	USA_CA_SanNicolas_1600BP.SG	Mixe.DG	-0.000101	-0.39	47916	48026	1089509
result:	Mbuti.DG	Papuan.DG	USA_CA_SantaCruz_1000BP.SG	Mixe.DG	-0.000121	-0.368	46103	46231	1053338
result:	Mbuti.DG	Papuan.DG	USA_CA_Malibu_3400BP	Mixe.DG	-0.000111	-0.363	20403	20456	471338
result:	Mbuti.DG	Papuan.DG	Pima.SDG	Mixe.DG	-7.5e-05	-0.317	49605	49688	1113957
result:	Mbuti.DG	Papuan.DG	USA_CA_SantaBarbara_4600BP	Mixe.DG	-8.4e-05	-0.262	19322	19359	439000
result:	Mbuti.DG	Papuan.DG	USA_CA_SanNicolas_1600BP_contam.SG	Mixe.DG	-9.6e-05	-0.229	10976	11000	254237
result:	Mbuti.DG	Papuan.DG	USA_CA_SantaBarbara_8000BP_lc	Mixe.DG	-0.000338	-0.218	320	323	7472
result:	Mbuti.DG	Papuan.DG	USA_CA_SantaRosa_5300BP_lc	Mixe.DG	-0.000259	-0.202	531	534	12043
result:	Mbuti.DG	Papuan.DG	Mexico_CoyoteCave_950BP	Mixe.DG	-7.2e-05	-0.196	20680	20714	474710
result:	Mbuti.DG	Papuan.DG	Mexico_Baja_IronSprings_Unknown.SG	Mixe.DG	-5.7e-05	-0.107	4074	4080	93370
result:	Mbuti.DG	Papuan.DG	USA_CA_SanNicolas_1600BP.SG_1d.rel.SN-50	Mixe.DG	-4e-05	-0.089	8176	8184	187939
result:	Mbuti.DG	Papuan.DG	USA_CA_SanNicolas_4800BP.SG	Mixe.DG	2e-05	0.065	48432	48410	1099858
result:	Mbuti.DG	Papuan.DG	USA_CA_SanNicolas_1600BP.SG_1d.rel.SN-09	Mixe.DG	5.5e-05	0.104	4242	4237	97923
result:	Mbuti.DG	Papuan.DG	USA_CA_NewCuyama_1300BP.SG	Mixe.DG	5.3e-05	0.146	17703	17681	411008
result:	Mbuti.DG	Papuan.DG	USA_CA_Goleta_2600BP	Mixe.DG	6.3e-05	0.176	33328	33280	761030
result:	Mbuti.DG	Papuan.DG	USA_CA_Goleta_900BP	Mixe.DG	8.8e-05	0.307	35174	35103	805413
result:	Mbuti.DG	Papuan.DG	USA_CA_SantaBarbara_1300BP	Mixe.DG	0.000152	0.428	31749	31638	726355
result:	Mbuti.DG	Papuan.DG	Mexico_LaPlaya/CerroDeTrincheras_2400BP	Mixe.DG	0.000176	0.448	15352	15289	354358
result:	Mbuti.DG	Papuan.DG	USA_CA_PebbleBeach_400BP_lc	Mixe.DG	0.000557	0.451	551	544	12409
result:	Mbuti.DG	Papuan.DG	USA_CA_PointSal_1500BP.SG	Mixe.DG	0.000134	0.472	38157	38040	876133
result:	Mbuti.DG	Papuan.DG	USA_CA_GoletaM_800BP	Mixe.DG	0.000173	0.51	30433	30312	697348
result:	Mbuti.DG	Papuan.DG	Mexico_Tayopa_lc	Mixe.DG	0.001256	0.758	258	251	5874
result:	Mbuti.DG	Papuan.DG	Huichol.SG	Mixe.DG	0.000292	0.853	49428	49101	1120392
result:	Mbuti.DG	Papuan.DG	USA_CA_SanNicolas_1600BP_lc.SG	Mixe.DG	0.000631	0.977	2273	2240	52918
result:	Mbuti.DG	Papuan.DG	USA_CA_SanCatalina_400BP.SG	Mixe.DG	0.000401	1.204	45868	45451	1039830
result:	Mbuti.DG	Papuan.DG	Mexico_CoyoteCave_2750BP	Mixe.DG	0.000663	1.254	3824	3767	85418
result:	Mbuti.DG	Papuan.DG	Mexico_Pericues_500BP.SG	Mixe.DG	0.000541	1.498	14481	14301	331366
result:	Mbuti.DG	Papuan.DG	USA_CA_Malibu_8000BP_lc	Mixe.DG	0.001997	1.735	902	866	18024
result:	Mbuti.DG	Papuan.DG	Mayan.SDG	Mixe.DG	0.000432	2.148	50188	49707	1113973
result:	Mbuti.DG	Papuan.DG	Mexico_Tayopa_1000BP_daughter.I8239	Mixe.DG	0.001115	2.179	5228	5099	115372
result:	Mbuti.DG	Papuan.DG	Mexico_SanLorenzo_700BP	Mixe.DG	0.001349	2.519	4440	4312	95544
result:	Mbuti.DG	Papuan.DG	Mayan.SG	Mixe.DG	0.001161	3.366	50790	49491	1118553
result:	Mbuti.DG	Papuan.DG	Mixtec.DG	Mixe.DG	0.001406	4.932	51959	50382	1121234
result:	Mbuti.DG	Papuan.DG	USA_CA_Goleta_3000BP	Mixe.DG	-0.000208	-0.444	6925	6957	157350
result:	Mbuti.DG	Onge.DG	USA_CA_SantaRosa_3500BP	Mixe.DG	-0.000952	-2.838	38779	39628	891038
result:	Mbuti.DG	Onge.DG	USA_CA_GoletaC_4700BP	Mixe.DG	-0.000787	-2.353	34918	35547	798998
result:	Mbuti.DG	Onge.DG	USA_CA_Carmel_600BP	Mixe.DG	-0.000766	-2.796	40583	41296	931049
result:	Mbuti.DG	Onge.DG	USA_CA_SantaRosa_3000BP_lc	Mixe.DG	-0.003698	-2.744	591	642	13930
result:	Mbuti.DG	Onge.DG	USA_CA_CalaverasCounty_600BP	Mixe.DG	-0.000442	-1.547	42577	43006	971126
result:	Mbuti.DG	Onge.DG	USA_CA_SantaRosa_7400BP	Mixe.DG	-0.000786	-2.532	42259	43018	965767
result:	Mbuti.DG	Onge.DG	USA_CA_SantaBarbara_600BP	Mixe.DG	-0.000877	-2.389	31883	32524	732025
result:	Mbuti.DG	Onge.DG	USA_CA_SantaRosa_3000BP.DG	Mixe.DG	-0.000889	-2.324	48151	49135	1107059
result:	Mbuti.DG	Onge.DG	USA_CA_CastroVille_900BP	Mixe.DG	-0.000891	-2.312	23997	24491	555209
result:	Mbuti.DG	Onge.DG	USA_CA_SantaRosa_3000BP	Mixe.DG	-0.000704	-2.239	39113	39746	898599
result:	Mbuti.DG	Onge.DG	USA_CA_PacificGrove_5200BP	Mixe.DG	-0.000837	-2.185	28849	29402	661072
result:	Mbuti.DG	Onge.DG	USA_CA_GoletaC_1900BP	Mixe.DG	-0.000797	-2.123	32551	33145	746411
result:	Mbuti.DG	Onge.DG	USA_CA_Monterey_1000BP	Mixe.DG	-0.000967	-2.103	8661	8851	196284
result:	Mbuti.DG	Onge.DG	Mexico_Cueva_de_los_Muertos_Chiquitos_1100BP	Mixe.DG	-0.00052	-2.102	46711	47262	1059683
result:	Mbuti.DG	Onge.DG	USA_CA_SantaRosa_3000BP.SG	Mixe.DG	-0.000777	-2.007	48646	49513	1115395
result:	Mbuti.DG	Onge.DG	USA_CA_SanMiguel_650BP.SG	Mixe.DG	-0.000661	-1.841	41400	42031	954951
result:	Mbuti.DG	Onge.DG	USA_CA_Goleta_2600BP	Mixe.DG	-0.000704	-1.78	33262	33798	760483
result:	Mbuti.DG	Onge.DG	USA_CA_Malibu_3400BP	Mixe.DG	-0.000552	-1.637	20455	20714	471004
result:	Mbuti.DG	Onge.DG	Mexico_Pericues_Unknown.SG	Mixe.DG	-0.000728	-1.596	11529	11723	266028
result:	Mbuti.DG	Onge.DG	USA_CA_Carpinteria_7000BP	Mixe.DG	-0.000454	-1.592	38027	38417	860570
result:	Mbuti.DG	Onge.DG	USA_CA_CalaverasCounty_1500BP	Mixe.DG	-0.000804	-2.123	31292	31866	714628
result:	Mbuti.DG	Onge.DG	USA_CA_SantaBarbara_4600BP.SG	Mixe.DG	-0.000572	-1.452	32665	33088	738922
result:	Mbuti.DG	Onge.DG	USA_CA_SantaRosa_7400BP.SG	Mixe.DG	-0.000526	-1.36	45521	46067	1037987
result:	Mbuti.DG	Onge.DG	USA_CA_PacificGrove_200BP	Mixe.DG	-0.000741	-1.313	4268	4340	97482
result:	Mbuti.DG	Onge.DG	USA_CA_SantaRosa_300BP	Mixe.DG	-0.000362	-1.311	43636	43997	995963
result:	Mbuti.DG	Onge.DG	Nahua.DG	Mixe.DG	-0.000353	-1.272	49086	49482	1120527
result:	Mbuti.DG	Onge.DG	Mexico_Baja_IronSprings_Unknown.SG	Mixe.DG	-0.000732	-1.256	4055	4124	93313
result:	Mbuti.DG	Onge.DG	Mayan.DG	Mixe.DG	-0.000351	-1.224	49056	49449	1120419
result:	Mbuti.DG	Onge.DG	Mexico_Tayopa_1000BP	Mixe.DG	-0.000316	-1.199	48381	48726	1091203
result:	Mbuti.DG	Onge.DG	Pima.DG	Mixe.DG	-0.00034	-1.157	49541	49922	1120489
result:	Mbuti.DG	Onge.DG	Mexico_Baja_Comondu_Unknown.SG	Mixe.DG	-0.000742	-1.075	2610	2655	59982
result:	Mbuti.DG	Onge.DG	USA_CA_GoletaT_1200BP	Mixe.DG	-0.000299	-0.957	37316	37570	852682
result:	Mbuti.DG	Onge.DG	USA_CA_SanFranciscoBay_300BP.SG	Mixe.DG	-0.000408	-0.948	13601	13726	308235
result:	Mbuti.DG	Onge.DG	USA_CA_GoletaM_800BP	Mixe.DG	-0.000363	-0.941	30493	30745	696836
result:	Mbuti.DG	Onge.DG	USA_CA_SanClemente_500BP	Mixe.DG	-0.00026	-0.938	47543	47823	1076212
result:	Mbuti.DG	Onge.DG	USA_CA_Ojai_1400BP	Mixe.DG	-0.000284	-0.921	41744	42014	948045
result:	Mbuti.DG	Onge.DG	USA_CA_PointSal_1500BP.SG_mother.or.daughter.PS-18.SG	Mixe.DG	-0.0006	-0.888	2651	2688	61444
result:	Mbuti.DG	Onge.DG	USA_CA_SanNicolas_1500BP	Mixe.DG	-0.000353	-0.877	26148	26360	598252
result:	Mbuti.DG	Onge.DG	Mexico_LaPlaya/CerroDeTrincheras_600BP	Mixe.DG	-0.000298	-1.235	44967	45272	1022046
result:	Mbuti.DG	Onge.DG	USA_CA_SanNicolas_4800BP_lc.SG	Mixe.DG	-0.000408	-0.588	2400	2423	55294
result:	Mbuti.DG	Onge.DG	USA_CA_SantaBarbara_8000BP_lc	Mixe.DG	-0.001029	-0.581	320	328	7469
result:	Mbuti.DG	Onge.DG	Mexico_LaPlaya/CerroDeTrincheras_2400BP	Mixe.DG	-0.000232	-0.552	15382	15464	354063
result:	Mbuti.DG	Onge.DG	USA_CA_SanClemente_900BP_lc.SG	Mixe.DG	-0.001029	-0.548	226	232	5472
result:	Mbuti.DG	Onge.DG	USA_CA_PointSal_1500BP_lc.SG	Mixe.DG	-0.000312	-0.539	3782	3810	88677
result:	Mbuti.DG	Onge.DG	USA_CA_SantaCruz_1150BP	Mixe.DG	-0.000289	-0.527	4682	4713	106397
result:	Mbuti.DG	Onge.DG	Zapotec.DG	Mixe.DG	-0.000148	-0.524	49450	49615	1120511
result:	Mbuti.DG	Onge.DG	USA_CA_SanNicolas_4800BP.SG	Mixe.DG	-0.000151	-0.447	48711	48877	1099173
result:	Mbuti.DG	Onge.DG	USA_CA_SantaRosa_5300BP_lc	Mixe.DG	-0.000619	-0.424	535	543	12028
result:	Mbuti.DG	Onge.DG	USA_CA_SanNicolas_1600BP.SG_1d.rel.SN-09	Mixe.DG	-0.000196	-0.336	4250	4269	97869
result:	Mbuti.DG	Onge.DG	Mexico_Tayopa_possible.1d.rel.I17109_lc	Mixe.DG	-0.00059	-0.318	283	287	6501
result:	Mbuti.DG	Onge.DG	USA_CA_Goleta_400BP	Mixe.DG	-0.00012	-0.314	33682	33774	762442
result:	Mbuti.DG	Onge.DG	USA_CA_SanNicolas_1600BP.SG	Mixe.DG	-6.4e-05	-0.228	48269	48338	1088836
result:	Mbuti.DG	Onge.DG	USA_CA_Goleta_900BP_lc	Mixe.DG	-0.000423	-0.207	261	264	5960
result:	Mbuti.DG	Onge.DG	USA_CA_LakeCachuma_400BP	Mixe.DG	-7.7e-05	-0.196	16988	17018	384401
result:	Mbuti.DG	Onge.DG	USA_CA_NewCuyama_1300BP.SG	Mixe.DG	-1e-05	-0.024	17826	17830	410748
result:	Mbuti.DG	Onge.DG	USA_CA_Goleta_900BP	Mixe.DG	-4e-06	-0.013	35432	35435	804840
result:	Mbuti.DG	Onge.DG	USA_CA_PointSal_1500BP.SG	Mixe.DG	-3e-06	-0.011	38374	38377	875599
result:	Mbuti.DG	Onge.DG	USA_CA_SanNicolas_1600BP_contam.SG	Mixe.DG	-1e-06	-0.003	11053	11054	254082
result:	Mbuti.DG	Onge.DG	USA_CA_SanClemente_900BP.SG	Mixe.DG	4.3e-05	0.137	48846	48798	1098434
result:	Mbuti.DG	Onge.DG	USA_CA_SantaBarbara_4600BP	Mixe.DG	9.1e-05	0.16	5429	5418	121557
result:	Mbuti.DG	Onge.DG	Pima.SDG	Mixe.DG	5e-05	0.201	50003	49948	1113264
result:	Mbuti.DG	Onge.DG	USA_CA_Carpinteria_4000BP	Mixe.DG	0.000158	0.241	2997	2986	67691
result:	Mbuti.DG	Onge.DG	Huichol.SG	Mixe.DG	0.000104	0.275	49678	49561	1119715
result:	Mbuti.DG	Onge.DG	USA_CA_SantaCruz_1000BP.SG	Mixe.DG	0.000108	0.304	46552	46439	1052675
result:	Mbuti.DG	Onge.DG	USA_CA_SanNicolas_250BP	Mixe.DG	0.000106	0.336	33646	33565	765541
result:	Mbuti.DG	Onge.DG	USA_CA_PebbleBeach_400BP_lc	Mixe.DG	0.00053	0.381	556	549	12398
result:	Mbuti.DG	Onge.DG	USA_CA_SantaBarbara_1300BP	Mixe.DG	0.000201	0.514	31999	31853	725815
result:	Mbuti.DG	Onge.DG	Mexico_CoyoteCave_950BP	Mixe.DG	0.000221	0.555	20927	20823	474354
result:	Mbuti.DG	Onge.DG	USA_CA_SanNicolas_1600BP.SG_1d.rel.SN-50	Mixe.DG	0.000283	0.577	8292	8239	187829
result:	Mbuti.DG	Onge.DG	Mexico_Tayopa_lc	Mixe.DG	0.001201	0.593	265	258	5869
result:	Mbuti.DG	Onge.DG	USA_CA_SanCatalina_400BP.SG	Mixe.DG	0.000228	0.631	46075	45837	1039185
result:	Mbuti.DG	Onge.DG	Mexico_Pericues_500BP.SG	Mixe.DG	0.000256	0.659	14521	14437	331135
result:	Mbuti.DG	Onge.DG	USA_CA_Carpinteria_1500BP_contam_lc.SG	Mixe.DG	0.002283	1.094	207	196	4698
result:	Mbuti.DG	Onge.DG	USA_CA_SantaRosa_5300BP	Mixe.DG	0.000481	1.1	14479	14321	327359
result:	Mbuti.DG	Onge.DG	Mexico_Tayopa_1000BP_daughter.I8239	Mixe.DG	0.000662	1.177	5242	5165	115280
result:	Mbuti.DG	Onge.DG	Mexico_CoyoteCave_2750BP	Mixe.DG	0.000735	1.254	3858	3796	85336
result:	Mbuti.DG	Onge.DG	USA_CA_SanNicolas_1600BP_lc.SG	Mixe.DG	0.001664	2.398	2306	2218	52894
result:	Mbuti.DG	Onge.DG	Mexico_SanLorenzo_700BP	Mixe.DG	0.001461	2.423	4482	4343	95461
result:	Mbuti.DG	Onge.DG	Mayan.SDG	Mixe.DG	0.000514	2.437	50572	50000	1113281
result:	Mbuti.DG	Onge.DG	Mayan.SG	Mixe.DG	0.001113	2.831	51139	49894	1117903
result:	Mbuti.DG	Onge.DG	USA_CA_Malibu_8000BP_lc	Mixe.DG	0.003889	3.148	919	849	18014
result:	Mbuti.DG	Onge.DG	Mixtec.DG	Mixe.DG	0.001525	4.958	52403	50694	1120537
result:	Mbuti.DG	Onge.DG	USA_CA_Goleta_3000BP	Mixe.DG	3.3e-05	0.065	6994	6989	157214

## Sheet: Qpgraph_fits
Group	Worst_f4_stat_Zscore
USA_CA_SanClemente_900BP.SG	-2.987		Worst Z-scores of f4-statistics for admixture graphs of the form in Extended Data Figure 5A.
USA_CA_SanClemente_500BP	-3.24
USA_CA_SanNicolas_1600BP.SG	-2.628
USA_CA_SanNicolas_4800BP.SG	-2.077
USA_CA_SantaRosa_4900BP	2.575
USA_CA_SantaRosa_3200BP	-1.728
USA_CA_SantaRosa_3000BP	-2.778
USA_CA_SantaRosa_300BP	-3.011
USA_CA_SantaCruz_1150BP	2.913
USA_CA_SanMiguel_650BP.SG	-1.913
USA_CA_SanCatalina_400BP.SG	3.086
USA_CA_NewCuyama_1300BP.SG	-2.459
USA_CA_PointSal_1500BP.SG	-2.287
USA_CA_Malibu_3400BP	-2.151
USA_CA_Carpinteria_4000BP	-2.25
USA_CA_SantaBarbara_1300BP	2.313
USA_CA_Goleta_900BP	1.313
USA_CA_Goleta_3000BP	1.359
USA_CA_SantaBarbara_4600BP	-2.406
USA_CA_Goleta_2600BP	-1.904
USA_CA_Goleta_400BP	1.698
USA_CA_SantaBarbara_600BP	1.607
USA_CA_GoletaM_800BP	-2.819
USA_CA_GoletaC_4700BP	-1.491
USA_CA_GoletaC_1700BP	-1.767
USA_CA_GoletaT_1200BP	-1.971
USA_CA_Ojai_1400BP	2.807
USA_CA_LakeCachuma_400BP	1.528
USA_CA_Carmel_600BP	-2.839
USA_CA_Monterey_1000BP	1.766
USA_CA_PacificGrove_5200BP	-2.465
USA_CA_PacificGrove_200BP	-1.846
USA_CA_CastroVille_900BP	-1.969
USA_CA_CalaverasCounty_600BP	-2.204
USA_CA_CalaverasCounty_1500BP	-1.933
USA_CA_SanFranciscoBay_300BP.SG	-2.16
