# Supplementary material for: Genetic Continuity and Change Among the Indigenous Peoples of California
Source: Nature. Author manuscript; Available in PMC 2024 Feb 16. (PMC10872549; doi:10.1038/s41586-023-06771-5)
Supplement: Supplementary Data File 5 [file NIHMS1941388-supplement-Supplementary_Data_File_5.xlsx]

## Sheet: MXGroupedAnalyses
Grouped Analyses
Group	Location	USA_CA_SantaRosa_7400BP_Ancestry	Mexico_LaPlaya/CerroDeTrincheras_600BP_Ancestry	Standard_error	p-value_for_rank1		Note: the USA_CA_SanCatalina_400BP.SG has a non-fitted model (p<0.05), potentially due to artifacts of shotgun and capture technology.
USA_CA_SanClemente_900BP.SG	Southern Channel Island_Southern California	0.505	0.495	0.058	0.0591797
USA_CA_SanClemente_500BP	Southern Channel Island_Southern California	0.490	0.51	0.047	0.222794	outgroups:
USA_CA_SanNicolas_1600BP.SG	Southern Channel Island_Southern California	0.552	0.448	0.049	0.0566273	Mexico_Cueva_de_los_Muertos_Chiquitos_1100BP
USA_CA_SanNicolas_4800BP.SG	Southern Channel Island_Southern California	0.955	0.045	0.058	0.778277	Belize_MayahakCabPek_9300BP
USA_CA_SanCatalina_400BP.SG	Southern Channel Island_Southern California	0.492	0.508	0.069	0.00919992	Peru_Lauricocha_8600BP
USA_CA_SantaRosa_3000BP	Northern Channel Island_Southern California	0.773	0.227	0.061	0.231584	Chile_LosRieles_12000BP
USA_CA_SantaRosa_3200BP	Northern Channel Island_Southern California	0.776	0.224	0.062	0.554127	Brazil_Laranjal_6700BP
USA_CA_SantaRosa_300BP	Northern Channel Island_Southern California	0.635	0.365	0.048	0.117316	USA_NV_SpiritCave_10000BP.SG
USA_CA_SantaRosa_4900BP	Northern Channel Island_Southern California	0.798	0.202	0.084	0.306641
USA_CA_SantaCruz_1150BP	Northern Channel Island_Southern California	0.604	0.396	0.098	0.898593
USA_CA_SanMiguel_650BP.SG	Northern Channel Island_Southern California	0.687	0.313	0.07	0.150144
USA_CA_NewCuyama_1300BP.SG	Southern California Mainland	0.581	0.419	0.076	0.605195
USA_CA_PointSal_1500BP.SG	Southern California Mainland	0.677	0.323	0.058	0.326262
USA_CA_Malibu_3400BP	Southern California Mainland	0.598	0.402	0.064	0.0828126
USA_CA_Carpinteria_4000BP	Southern California Mainland	0.779	0.221	0.132	0.800115
USA_CA_Carpinteria_7000BP	Southern California Mainland	1.007	-0.007	0.056	0.864054
USA_CA_LakeCachuma_400BP	Southern California Mainland	0.654	0.346	0.076	0.423533
USA_CA_Goleta_900BP	Southern California Mainland	0.628	0.372	0.064	0.426787
USA_CA_Goleta_2600BP	Southern California Mainland	0.608	0.392	0.073	0.911837
USA_CA_Goleta_400BP	Southern California Mainland	0.601	0.399	0.07	0.439199
USA_CA_Goleta_3000BP	Southern California Mainland	1.032	-0.032	0.113	0.680756
USA_CA_GoletaM_800BP	Southern California Mainland	0.708	0.292	0.076	0.836419
USA_CA_GoletaC_4700BP	Southern California Mainland	0.806	0.194	0.065	0.420724
USA_CA_GoletaC_1700BP	Southern California Mainland	0.580	0.42	0.073	0.06621
USA_CA_GoletaT_1200BP	Southern California Mainland	0.642	0.358	0.059	0.329987
USA_CA_SantaBarbara_600BP	Southern California Mainland	0.501	0.499	0.069	0.209097
USA_CA_SantaBarbara_1300BP	Southern California Mainland	0.529	0.471	0.076	0.0253978
USA_CA_SantaBarbara_4600BP	Southern California Mainland	0.919	0.081	0.107	0.816344
USA_CA_Ojai_1400BP	Southern California Mainland	0.591	0.409	0.057	0.370892
USA_CA_Carmel_600BP	Central California_coast	0.620	0.38	0.05	0.490909
USA_CA_Monterey_1000BP	Central California_coast	0.582	0.418	0.087	0.293296
USA_CA_PacificGrove_5200BP	Central California_coast	0.618	0.382	0.076	0.791495
USA_CA_PacificGrove_200BP	Central California_coast	0.751	0.249	0.117	0.415037
USA_CA_CastroVille_900BP	Central California_coast	0.616	0.384	0.074	0.475366
USA_CA_CalaverasCounty_600BP	Central California_inland	0.798	0.202	0.053	0.405156
USA_CA_CalaverasCounty_1500BP	Central California_inland	0.854	0.146	0.08	0.254929
USA_CA_SanFranciscoBay_300BP.SG	Central California_coast	0.812	0.188	0.094	0.584621
Mexico_Pericues_500BP.SG	Baja California	0.174	0.826	0.072	0.988231
Mexico_Baja_Comondu_Unknown.SG	Baja California	0.361	0.639	0.149	0.107017
Mexico_Baja_IronSprings_Unknown.SG	Baja California	0.328	0.672	0.121	0.165015
Mexico_Pericues_Unknown.SG	Baja California	0.297	0.703	0.082	0.776498
Group	Location	USA_CA_SanNicolas_4800BP.SG_Ancestry	Mexico_LaPlaya/CerroDeTrincheras_600BP_Ancestry	Standard_error	p-value_for_rank1
USA_CA_SanClemente_900BP.SG	Southern Channel Island_Southern California	0.551	0.449	0.058	0.346337
USA_CA_SanClemente_500BP	Southern Channel Island_Southern California	0.522	0.478	0.046	0.893914		outgroups:
USA_CA_SanNicolas_1600BP.SG	Southern Channel Island_Southern California	0.594	0.406	0.052	0.335421		Mexico_Cueva_de_los_Muertos_Chiquitos_1100BP
USA_CA_SanCatalina_400BP.SG	Southern Channel Island_Southern California	0.536	0.464	0.072	0.0665987		Belize_MayahakCabPek_9300BP
USA_CA_SantaRosa_7400BP	Northern Channel Island_Southern California	1.051	-0.051	0.063	0.800425		USA_NV_SpiritCave_10000BP.SG
USA_CA_SantaRosa_3000BP	Northern Channel Island_Southern California	0.814	0.186	0.067	0.686287		Chile_LosRieles_12000BP
USA_CA_SantaRosa_3200BP	Northern Channel Island_Southern California	0.820	0.18	0.07	0.765729	Note: .SG individuals have slightly higher USA_CA_SanNicolas_4800BP.SG ancestry due to artifactual attraction of shotgun sequencing.	Brazil_Laranjal_6700BP
USA_CA_SantaRosa_300BP	Northern Channel Island_Southern California	0.669	0.331	0.054	0.381648	The groups from the Southern Channel islands are calculated to have slightly higher USA_CA_SanNicolas_4800BP.SG ancestry (relative to USA_CA_SantaRosa_7400BP ancestry) because this is a better match in base ancestry.	Peru_Lauricocha_8600BP
USA_CA_SantaRosa_4900BP	Northern Channel Island_Southern California	0.846	0.154	0.093	0.295825
USA_CA_SantaCruz_1150BP	Northern Channel Island_Southern California	0.738	0.262	0.13	0.670494
USA_CA_SanMiguel_650BP.SG	Northern Channel Island_Southern California	0.715	0.285	0.073	0.273723
USA_CA_NewCuyama_1300BP.SG	Southern California Mainland	0.645	0.355	0.084	0.973758
USA_CA_PointSal_1500BP.SG	Southern California Mainland	0.729	0.271	0.062	0.411752
USA_CA_Malibu_3400BP	Southern California Mainland	0.635	0.365	0.069	0.157102
USA_CA_Carpinteria_4000BP	Southern California Mainland	0.819	0.181	0.153	0.534087
USA_CA_Carpinteria_7000BP	Southern California Mainland	1.079	-0.079	0.07	0.375767
USA_CA_LakeCachuma_400BP	Southern California Mainland	0.723	0.277	0.086	0.64281
USA_CA_Goleta_900BP	Southern California Mainland	0.660	0.34	0.069	0.815333
USA_CA_Goleta_2600BP	Southern California Mainland	0.650	0.35	0.08	0.822339
USA_CA_Goleta_400BP	Southern California Mainland	0.631	0.369	0.073	0.740256
USA_CA_Goleta_3000BP	Southern California Mainland	1.032	-0.032	0.116	0.846959
USA_CA_GoletaM_800BP	Southern California Mainland	0.750	0.25	0.082	0.841957
USA_CA_GoletaC_4700BP	Southern California Mainland	0.859	0.141	0.069	0.921733
USA_CA_GoletaC_1700BP	Southern California Mainland	0.630	0.37	0.079	0.177747
USA_CA_GoletaT_1200BP	Southern California Mainland	0.680	0.32	0.064	0.628185
USA_CA_SantaBarbara_600BP	Southern California Mainland	0.540	0.46	0.074	0.407924
USA_CA_SantaBarbara_1300BP	Southern California Mainland	0.571	0.429	0.082	0.0480948
USA_CA_SantaBarbara_4600BP	Southern California Mainland	0.897	0.103	0.115	0.50466
USA_CA_Ojai_1400BP	Southern California Mainland	0.620	0.38	0.062	0.618536
USA_CA_Carmel_600BP	Central California_coast	0.654	0.346	0.054	0.953506
USA_CA_Monterey_1000BP	Central California_coast	0.669	0.331	0.101	0.528607
USA_CA_PacificGrove_5200BP	Central California_coast	0.649	0.351	0.079	0.970567
USA_CA_PacificGrove_200BP	Central California_coast	0.767	0.233	0.125	0.613142
USA_CA_CastroVille_900BP	Central California_coast	0.648	0.352	0.081	0.715777
USA_CA_CalaverasCounty_600BP	Central California_inland	0.831	0.169	0.059	0.49919
USA_CA_CalaverasCounty_1500BP	Central California_inland	0.885	0.115	0.085	0.491913
USA_CA_SanFranciscoBay_300BP.SG	Central California_coast	0.889	0.111	0.104	0.981597
Mexico_Pericues_500BP.SG	Baja California	0.180	0.82	0.073	0.998264
Mexico_Baja_Comondu_Unknown.SG	Baja California	0.336	0.664	0.165	0.0628973
Mexico_Baja_IronSprings_Unknown.SG	Baja California	0.344	0.656	0.121	0.24146
Mexico_Pericues_Unknown.SG	Baja California	0.323	0.677	0.095	0.641128
Group	Location	USA_CA_Carpinteria_7000BP_Ancestry	Mexico_LaPlaya/CerroDeTrincheras_600BP_Ancestry	Standard_error	p-value_for_rank1
USA_CA_SanClemente_900BP.SG	Southern Channel Island_Southern California	0.504	0.496	0.06	0.00769917
USA_CA_SanClemente_500BP	Southern Channel Island_Southern California	0.485	0.515	0.05	0.0222874		outgroups:
USA_CA_SanNicolas_4800BP.SG	Southern Channel Island_Southern California	0.939	0.061	0.059	0.327955		Mexico_Cueva_de_los_Muertos_Chiquitos_1100BP
USA_CA_SanNicolas_1600BP.SG	Southern Channel Island_Southern California	0.546	0.454	0.053	0.00308717		Belize_MayahakCabPek_9300BP
USA_CA_SanCatalina_400BP.SG	Southern Channel Island_Southern California	0.487	0.513	0.072	0.000786947		Peru_Lauricocha_8600BP
USA_CA_SantaRosa_7400BP	Northern Channel Island_Southern California	0.995	0.005	0.054	0.86267		USA_NV_SpiritCave_10000BP.SG
USA_CA_SantaRosa_3000BP	Northern Channel Island_Southern California	0.758	0.242	0.058	0.019969		Brazil_Laranjal_6700BP
USA_CA_SantaRosa_3200BP	Northern Channel Island_Southern California	0.769	0.231	0.062	0.210431		Chile_LosRieles_12000BP
USA_CA_SantaRosa_300BP	Northern Channel Island_Southern California	0.653	0.347	0.047	0.0157971
USA_CA_SantaRosa_4900BP	Northern Channel Island_Southern California	0.776	0.224	0.078	0.273234
USA_CA_SantaCruz_1150BP	Northern Channel Island_Southern California	0.589	0.411	0.092	0.782284
USA_CA_SanMiguel_650BP.SG	Northern Channel Island_Southern California	0.684	0.316	0.069	0.0259476		Note: lack of fit for these models could be due to artifacts of SG sequencing for these individuals.
USA_CA_NewCuyama_1300BP.SG	Southern California Mainland	0.563	0.437	0.071	0.657702
USA_CA_PointSal_1500BP.SG	Southern California Mainland	0.696	0.304	0.059	0.0508962
USA_CA_Malibu_3400BP	Southern California Mainland	0.611	0.389	0.065	0.0334816
USA_CA_Carpinteria_4000BP	Southern California Mainland	0.743	0.257	0.124	0.702679
USA_CA_LakeCachuma_400BP	Southern California Mainland	0.641	0.359	0.072	0.431275
USA_CA_Goleta_900BP	Southern California Mainland	0.608	0.392	0.058	0.120456
USA_CA_Goleta_2600BP	Southern California Mainland	0.601	0.399	0.07	0.766003
USA_CA_Goleta_400BP	Southern California Mainland	0.593	0.407	0.069	0.174881
USA_CA_Goleta_3000BP	Southern California Mainland	1.041	-0.041	0.101	0.675147
USA_CA_GoletaM_800BP	Southern California Mainland	0.709	0.291	0.072	0.683028
USA_CA_GoletaC_4700BP	Southern California Mainland	0.801	0.199	0.059	0.10994
USA_CA_GoletaC_1700BP	Southern California Mainland	0.560	0.44	0.072	0.012252
USA_CA_GoletaT_1200BP	Southern California Mainland	0.654	0.346	0.058	0.16527
USA_CA_SantaBarbara_600BP	Southern California Mainland	0.500	0.5	0.068	0.119674
USA_CA_SantaBarbara_1300BP	Southern California Mainland	0.520	0.48	0.074	0.00541408
USA_CA_SantaBarbara_4600BP	Southern California Mainland	0.872	0.128	0.098	0.588455
USA_CA_Ojai_1400BP	Southern California Mainland	0.594	0.406	0.057	0.0653914
USA_CA_Carmel_600BP	Central California_coast	0.629	0.371	0.047	0.0872044
USA_CA_Monterey_1000BP	Central California_coast	0.598	0.402	0.093	0.10745
USA_CA_PacificGrove_5200BP	Central California_coast	0.588	0.412	0.072	0.405951
USA_CA_PacificGrove_200BP	Central California_coast	0.719	0.281	0.113	0.380412
USA_CA_CastroVille_900BP	Central California_coast	0.632	0.368	0.073	0.290154
USA_CA_CalaverasCounty_600BP	Central California_inland	0.799	0.201	0.048	0.0608833
USA_CA_CalaverasCounty_1500BP	Central California_inland	0.813	0.187	0.078	0.0310499
USA_CA_SanFranciscoBay_300BP.SG	Central California_coast	0.909	0.091	0.101	0.354321
Mexico_Pericues_500BP.SG	Baja California	0.174	0.826	0.072	0.974821
Mexico_Baja_Comondu_Unknown.SG	Baja California	0.360	0.64	0.146	0.115962
Mexico_Baja_IronSprings_Unknown.SG	Baja California	0.289	0.711	0.109	0.164847
Mexico_Pericues_Unknown.SG	Baja California	0.339	0.661	0.088	0.882792
Analyses with additional outgroups (these often do not fit due to the substantial mixture between the areas over the past thousands of years)
Northern Channel Islands							outgroups:
Group	Location	USA_CA_SantaRosa_7400BP_Ancestry	Mexico_LaPlaya/CerroDeTrincheras_600BP_Ancestry	Standard_error	p-value_for_rank1		Mexico_Cueva_de_los_Muertos_Chiquitos_1100BP
USA_CA_SantaRosa_3000BP	Northern Channel Island_Southern California	0.511	0.489	0.026	6.73998e-08		Belize_MayahakCabPek_9300BP
USA_CA_SantaRosa_3200BP	Northern Channel Island_Southern California	0.509	0.491	0.026	2.44006e-05		Peru_Lauricocha_8600BP
USA_CA_SantaRosa_300BP	Northern Channel Island_Southern California	0.436	0.564	0.02	4.53542e-10		USA_NV_SpiritCave_10000BP.SG
USA_CA_SantaRosa_4900BP	Northern Channel Island_Southern California	0.63	0.37	0.036	0.117526		Chile_LosRieles_12000BP
USA_CA_SantaCruz_1150BP	Northern Channel Island_Southern California	0.448	0.552	0.039	0.25329		Brazil_Laranjal_6700BP
USA_CA_SanMiguel_650BP.SG	Northern Channel Island_Southern California	0.473	0.527	0.027	0.000708448		USA_CA_SanNicolas_4800BP.SG
							USA_CA_Carpinteria_7000BP
Southern Channel Islands
Group	Location	USA_CA_SanNicolas_4800BP.SG_Ancestry	Mexico_LaPlaya/CerroDeTrincheras_600BP_Ancestry	Standard_error	p-value_for_rank1		outgroups:
USA_CA_SanClemente_900BP.SG	Southern Channel Island_Southern California	0.339	0.661	0.023	0.00188201		Mexico_Cueva_de_los_Muertos_Chiquitos_1100BP
USA_CA_SanClemente_500BP	Southern Channel Island_Southern California	0.348	0.652	0.018	0.00333599		Belize_MayahakCabPek_9300BP
USA_CA_SanNicolas_1600BP.SG	Southern Channel Island_Southern California	0.33	0.67	0.019	6.06047e-07		Peru_Lauricocha_8600BP
USA_CA_SanCatalina_400BP.SG	Southern Channel Island_Southern California	0.266	0.734	0.029	0.000183333		Chile_LosRieles_12000BP
Mexico_Pericues_500BP.SG	Baja California	0.034	0.966	0.028	0.567113		Brazil_Laranjal_6700BP
Mexico_Baja_Comondu_Unknown.SG	Baja California	0.088	0.912	0.056	0.0416963		USA_CA_SantaRosa_7400BP
Mexico_Baja_IronSprings_Unknown.SG	Baja California	0.108	0.892	0.047	0.123507		USA_CA_Carpinteria_7000BP
Mexico_Pericues_Unknown.SG	Baja California	0.096	0.904	0.035	0.0931833		USA_NV_SpiritCave_10000BP.SG
Southern California Mainland
Group	Location	USA_CA_Carpinteria_7000BP_Ancestry	Mexico_LaPlaya/CerroDeTrincheras_600BP_Ancestry	Standard_error	p-value_for_rank1		outgroups:
USA_CA_NewCuyama_1300BP.SG	Southern California Mainland	0.437	0.563	0.044	0.000849793		Mexico_Cueva_de_los_Muertos_Chiquitos_1100BP
USA_CA_PointSal_1500BP.SG	Southern California Mainland	0.507	0.493	0.035	6.78316e-09		Belize_MayahakCabPek_9300BP
USA_CA_Malibu_3400BP	Southern California Mainland	0.488	0.512	0.037	0.000229389		Peru_Lauricocha_8600BP
USA_CA_Carpinteria_4000BP	Southern California Mainland	0.57	0.43	0.064	0.239715		USA_NV_SpiritCave_10000BP.SG
USA_CA_SantaBarbara_1300BP	Southern California Mainland	0.5	0.5	0.04	0.000115673		Chile_LosRieles_12000BP
USA_CA_Goleta_900BP	Southern California Mainland	0.505	0.495	0.032	0.000207462		Brazil_Laranjal_6700BP
USA_CA_SantaBarbara_4600BP	Southern California Mainland	0.696	0.304	0.055	0.170787		USA_CA_SantaRosa_7400BP
USA_CA_Goleta_2600BP	Southern California Mainland	0.445	0.555	0.042	0.00332636		USA_CA_SanNicolas_4800BP.SG
USA_CA_Goleta_400BP	Southern California Mainland	0.53	0.47	0.039	0.0385705
USA_CA_SantaBarbara_600BP	Southern California Mainland	0.484	0.516	0.036	0.159601
USA_CA_GoletaM_800BP	Southern California Mainland	0.564	0.436	0.041	0.0770456
USA_CA_GoletaC_4700BP	Southern California Mainland	0.633	0.0367	0.032	1.44409e-05
USA_CA_GoletaC_1700BP	Southern California Mainland	0.549	0.451	0.037	0.0269918
USA_CA_GoletaT_1200BP	Southern California Mainland	0.571	0.429	0.032	0.00751217
USA_CA_Ojai_1400BP	Southern California Mainland	0.485	0.515	0.032	5.55776e-05
USA_CA_LakeCachuma_400BP	Southern California Mainland	0.543	0.457	0.042	0.247267
USA_CA_Carmel_600BP	Central California_coast	0.396	0.604	0.029	3.06988e-10
USA_CA_Monterey_1000BP	Central California_coast	0.31	0.69	0.05	0.00164887
USA_CA_PacificGrove_5200BP	Central California_coast	0.368	0.632	0.043	3.11745e-05
USA_CA_PacificGrove_200BP	Central California_coast	0.463	0.537	0.064	0.016459
USA_CA_CastroVille_900BP	Central California_coast	0.394	0.606	0.044	0.00158478
USA_CA_CalaverasCounty_600BP	Central California_inland	0.504	0.496	0.031	7.3877e-19
USA_CA_CalaverasCounty_1500BP	Central California_inland	0.453	0.547	0.043	5.501e-09
USA_CA_SanFranciscoBay_300BP.SG	Central California_coast	0.513	0.487	0.049	2.03852e-05
USA_CA_Goleta_3000BP	Southern California Mainland	0.948	0.052	0.053	0.69726
Grouped by Time (Figure 3)
Group	Time	USA_CA_SantaRosa_7400BP_Ancestry	Mexico_LaPlaya/CerroDeTrincheras_600BP_Ancestry	Standard_error	p-value_for_rank1
SouthernChannelIsland	SouthernChannelIsland_6000-4000BP	0.955	0.045	0.058	0.778277
SouthernChannelIsland	SouthernChannelIsland_4000-1500BP	0.552	0.448	0.049	0.0566273
SouthernChannelIsland	SouthernChannelIsland_<1500BP	0.501	0.499	0.043	0.032678
NorthernChannelIsland	NorthernChannelIsland_8000-6000BP	0	0	0	0		outgroups:
NorthernChannelIsland	NorthernChannelIsland_6000-4000BP	0.803	0.197	0.082	0.333157		Mexico_Cueva_de_los_Muertos_Chiquitos_1100BP
NorthernChannelIsland	NorthernChannelIsland_4000-1500BP	0.779	0.221	0.055	0.314284		Belize_MayahakCabPek_9300BP
NorthernChannelIsland	NorthernChannelIsland_<1500BP	0.652	0.348	0.046	0.163981		Peru_Lauricocha_8600BP
SouthernCaliforniaMainland	SouthernCaliforniaMainland_8000-6000BP	1.007	-0.007	0.056	0.864054		USA_NV_SpiritCave_10000BP.SG
SouthernCaliforniaMainland	SouthernCaliforniaMainland_6000-4000BP	0.806	0.194	0.065	0.420724		Chile_LosRieles_12000BP
SouthernCaliforniaMainland	SouthernCaliforniaMainland_4000-1500BP	0.632	0.368	0.042	0.199061		Brazil_Laranjal_6700BP
SouthernCaliforniaMainland	SouthernCaliforniaMainland_<1500BP	0.610	0.39	0.044	0.484771
CentralCalifornia	CentralCalifornia_6000-4000BP	0.618	0.382	0.076	0.791495
CentralCalifornia	CentralCalifornia_4000-1500BP	0.854	0.146	0.08	0.254929
CentralCalifornia	CentralCalifornia_<1500BP	0.706	0.294	0.044	0.391364

## Sheet: MXIndividualAnalyses
Individual Analyses
Individual	Group	Location	USA_CA_SantaRosa_7400BP_Ancestry	Mexico_LaPlaya/CerroDeTrincheras_600BP_Ancestry	Standard_error	p-value_for_rank1
SC-01.SG	USA_CA_SanClemente_900BP.SG	Southern Channel Island_Southern California	0.459	0.541	0.118	0.0230545
SC-02.SG	USA_CA_SanClemente_900BP_lc.SG	Southern Channel Island_Southern California	0.576	0.424	0.297	0.943872
SC-03.SG	USA_CA_SanClemente_900BP.SG	Southern Channel Island_Southern California	0.576	0.424	0.179	0.266668		outgroups:
SC-04.SG	USA_CA_SanClemente_900BP.SG	Southern Channel Island_Southern California	0.619	0.381	0.094	0.471041		Mexico_Cueva_de_los_Muertos_Chiquitos_1100BP
SC-05.SG	USA_CA_SanClemente_900BP.SG	Southern Channel Island_Southern California	0.439	0.561	0.069	0.139925		Belize_MayahakCabPek_9300BP
SC-06.SG	USA_CA_SanClemente_900BP.SG	Southern Channel Island_Southern California	0.73	0.27	0.109	0.0379233		Peru_Lauricocha_8600BP
SC-07.SG	USA_CA_SanClemente_900BP.SG	Southern Channel Island_Southern California	0.977	0.023	0.107	0.0477047		USA_NV_SpiritCave_10000BP.SG
I0752	USA_CA_SanClemente_500BP	Southern Channel Island_Southern California	0.409	0.591	0.089	0.122437		Chile_LosRieles_12000BP
I0755	USA_CA_SanClemente_500BP	Southern Channel Island_Southern California	0.846	0.154	0.079	0.483837		Brazil_Laranjal_6700BP
I0750	USA_CA_SanClemente_500BP	Southern Channel Island_Southern California	0.448	0.552	0.074	0.205831
I0758	USA_CA_SanClemente_500BP	Southern Channel Island_Southern California	0.327	0.673	0.075	0.273913
I0756	USA_CA_SanClemente_500BP	Southern Channel Island_Southern California	0.357	0.643	0.073	0.399839
I0748	USA_CA_SanClemente_500BP	Southern Channel Island_Southern California	0.561	0.439	0.076	0.420728
I0760	USA_CA_SanClemente_500BP	Southern Channel Island_Southern California	0.526	0.474	0.071	0.428467
I0751	USA_CA_SanClemente_500BP	Southern Channel Island_Southern California	0.465	0.535	0.078	0.0320569
SN-50.SG	USA_CA_SanNicolas_1600BP.SG	Southern Channel Island_Southern California	0.599	0.401	0.084	0.317644
SN-01.SG	USA_CA_SanNicolas_1600BP.SG_1d.rel.SN-09	Southern Channel Island_Southern California	0.496	0.504	0.102	0.993187
SN-03.SG	USA_CA_SanNicolas_1600BP.SG	Southern Channel Island_Southern California	0.546	0.454	0.088	0.197151
SN-04.SG	USA_CA_SanNicolas_4800BP.SG	Southern Channel Island_Southern California	1.324	-0.324	0.178	0.726957
SN-09.SG	USA_CA_SanNicolas_1600BP.SG	Southern Channel Island_Southern California	0.355	0.645	0.17	0.296103
SN-10.SG	USA_CA_SanNicolas_1600BP_contam.SG	Southern Channel Island_Southern California	0.528	0.472	0.084	0.243199
SN-11.SG	USA_CA_SanNicolas_1600BP.SG	Southern Channel Island_Southern California	0.542	0.458	0.073	0.0749028
SN-12.SG	USA_CA_SanNicolas_1600BP_lc.SG	Southern Channel Island_Southern California	0.509	0.491	0.295	0.0552064
SN-13.SG	USA_CA_SanNicolas_1600BP.SG	Southern Channel Island_Southern California	0.425	0.575	0.08	0.000892393
SN-15.SG	USA_CA_SanNicolas_1600BP.SG	Southern Channel Island_Southern California	0.643	0.357	0.101	0.120239
SN-16.SG	USA_CA_SanNicolas_1600BP.SG	Southern Channel Island_Southern California	0.408	0.592	0.143	0.00674398
SN-17.SG	USA_CA_SanNicolas_4800BP.SG	Southern Channel Island_Southern California	1.051	-0.051	0.091	0.526385
SN-20.SG	USA_CA_SanNicolas_4800BP.SG	Southern Channel Island_Southern California	1.188	-0.188	0.245	0.0676564
SN-25.SG	USA_CA_SanNicolas_4800BP.SG	Southern Channel Island_Southern California	1.154	-0.154	0.154	0.58069
SN-31.SG	USA_CA_SanNicolas_4800BP_lc.SG	Southern Channel Island_Southern California	0.318	0.682	0.484	0.0245366
SN-32.SG	USA_CA_SanNicolas_4800BP.SG	Southern Channel Island_Southern California	1.115	-0.115	0.116	0.457065
SN-37.SG	USA_CA_SanNicolas_4800BP.SG	Southern Channel Island_Southern California	0.641	0.359	0.304	0.38343
SN-38.SG	USA_CA_SanNicolas_1600BP.SG	Southern Channel Island_Southern California	0.67	0.33	0.153	0.478774
SN-40.SG	USA_CA_SanNicolas_4800BP.SG	Southern Channel Island_Southern California	0.965	0.035	0.094	0.281795
SN-41.SG	USA_CA_SanNicolas_4800BP_lc.SG	Southern Channel Island_Southern California	0.686	0.314	0.335	0.497809
SN-43.SG	USA_CA_SanNicolas_1600BP_lc.SG	Southern Channel Island_Southern California	0.614	0.386	0.192	0.246499
SN-44.SG	USA_CA_SanNicolas_4800BP.SG	Southern Channel Island_Southern California	0.921	0.079	0.071	0.98265
SN-45.SG	USA_CA_SanNicolas_4800BP_lc.SG	Southern Channel Island_Southern California	0.524	0.476	0.504	0.521456
SN-48.SG	USA_CA_SanNicolas_4800BP.SG	Southern Channel Island_Southern California	0.922	0.078	0.082	0.950191
SN-51.SG	USA_CA_SanNicolas_1600BP.SG_1d.rel.SN-50	Southern Channel Island_Southern California	0.736	0.264	0.106	0.111672
SN-52.SG	USA_CA_SanNicolas_1600BP.SG	Southern Channel Island_Southern California	0.582	0.418	0.095	0.324034
SN-53.SG	USA_CA_SanNicolas_1600BP.SG	Southern Channel Island_Southern California	0.591	0.409	0.09	0.195003
SN-54.SG	USA_CA_SanNicolas_4800BP.SG	Southern Channel Island_Southern California	1.031	-0.031	0.109	0.581323
SN-55.SG	USA_CA_SanNicolas_4800BP_lc.SG	Southern Channel Island_Southern California	1.51	-0.51	0.978	0.22911
SN-56.SG	USA_CA_SanNicolas_4800BP_lc.SG	Southern Channel Island_Southern California	1.239	-0.239	1.238	0.0255891
SN-57.SG	USA_CA_SanNicolas_4800BP.SG	Southern Channel Island_Southern California	1.107	-0.107	0.277	0.687998
SN-58.SG	USA_CA_SanNicolas_4800BP.SG	Southern Channel Island_Southern California	1.134	-0.134	0.158	0.4012
SN-59.SG	USA_CA_SanNicolas_4800BP.SG	Southern Channel Island_Southern California	0.865	0.135	0.114	0.436622
SN-60.SG	USA_CA_SanNicolas_4800BP_lc.SG	Southern Channel Island_Southern California	0.65	0.35	0.254	0.933507
I3563	USA_CA_SantaRosa_3000BP	Northern Channel Island_Southern California	0.822	0.178	0.187	0.303435
I3564	USA_CA_SantaRosa_3000BP	Northern Channel Island_Southern California	0.743	0.257	0.078	0.393031
I3565	USA_CA_SantaRosa_3000BP	Northern Channel Island_Southern California	0.772	0.228	0.075	0.577897
I2708	USA_CA_SantaRosa_3000BP	Northern Channel Island_Southern California	0.851	0.149	0.101	0.205753
I3562	USA_CA_SantaRosa_3000BP_lc	Northern Channel Island_Southern California	0.577	0.423	0.273	0.217908
I3565.DG	USA_CA_SantaRosa_3000BP.DG	Northern Channel Island_Southern California	0.802	0.198	0.074	0.0892659
I3565.SG	USA_CA_SantaRosa_3000BP.SG	Northern Channel Island_Southern California	0.783	0.217	0.075	0.0745883
I11968	USA_CA_SantaRosa_3200BP	Northern Channel Island_Southern California	0.696	0.304	0.085	0.694148
I11969	USA_CA_SantaRosa_3200BP	Northern Channel Island_Southern California	0.84	0.16	0.072	0.726325
I2704	USA_CA_SantaRosa_300BP	Northern Channel Island_Southern California	0.562	0.438	0.075	0.507332
I2705	USA_CA_SantaRosa_300BP	Northern Channel Island_Southern California	0.637	0.363	0.074	0.172278
I2706	USA_CA_SantaRosa_300BP	Northern Channel Island_Southern California	0.668	0.332	0.082	0.00793764
I2703	USA_CA_SantaRosa_300BP	Northern Channel Island_Southern California	0.65	0.35	0.07	0.157983
I2707	USA_CA_SantaRosa_300BP	Northern Channel Island_Southern California	0.671	0.329	0.07	0.264113
I11967	USA_CA_SantaRosa_300BP	Northern Channel Island_Southern California	0.642	0.358	0.072	0.0211516
I2709	USA_CA_SantaRosa_4900BP	Northern Channel Island_Southern California	0.796	0.204	0.086	0.293252
I2713	USA_CA_SantaRosa_4900BP_lc	Northern Channel Island_Southern California	1.05	-0.05	0.343	0.996222
I11882	USA_CA_SantaCruz_1150BP	Northern Channel Island_Southern California	0.771	0.229	0.189	0.597056
I11881	USA_CA_SantaCruz_1150BP	Northern Channel Island_Southern California	0.53	0.47	0.11	0.87811
SM-01.SG	USA_CA_SanMiguel_650BP.SG	Northern Channel Island_Southern California	0.693	0.307	0.125	0.319531
SM-02.SG	USA_CA_SanMiguel_650BP.SG	Northern Channel Island_Southern California	0.697	0.303	0.073	0.203012
CR-01.SG	USA_CA_SantaCruz_1000BP.SG	Northern Channel Island_Southern California	0.619	0.381	0.071	0.33269
CT-01.SG	USA_CA_SanCatalina_400BP.SG	Southern Channel Island_Southern California	0.491	0.509	0.07	0.00933332
CT-02.SG	USA_CA_SanCatalina_400BP.SG	Southern Channel Island_Southern California	0.233	0.767	0.253	0.74643
NC.SG	USA_CA_NewCuyama_1300BP.SG	Southern California Mainland	0.581	0.419	0.075	0.65138
PS-02.SG	USA_CA_PointSal_1500BP.SG	Southern California Mainland	0.654	0.346	0.211	0.977749
PS-03.SG	USA_CA_PointSal_1500BP.SG	Southern California Mainland	0.606	0.394	0.105	0.23725
PS-04.SG	USA_CA_PointSal_1500BP_lc.SG	Southern California Mainland	0.595	0.405	0.364	0.568024
PS-06.SG	USA_CA_PointSal_1500BP.SG	Southern California Mainland	0.69	0.31	0.07	0.526055
PS-07.SG	USA_CA_PointSal_1500BP.SG	Southern California Mainland	0.691	0.309	0.092	0.143483
PS-09.SG	USA_CA_PointSal_1500BP_lc.SG	Southern California Mainland	0.435	0.565	0.293	0.395634
PS-17.SG	USA_CA_PointSal_1500BP_lc.SG	Southern California Mainland	0.662	0.338	0.167	0.897415
PS-18.SG	USA_CA_PointSal_1500BP.SG	Southern California Mainland	0.575	0.425	0.125	0.25023
PS-23.SG	USA_CA_PointSal_1500BP_lc.SG	Southern California Mainland	0.554	0.446	0.213	0.746562
PS-26.SG	USA_CA_PointSal_1500BP.SG_mother.or.daughter.PS-18.SG	Southern California Mainland	0.314	0.686	0.167	0.304556
PS-34.SG	USA_CA_PointSal_1500BP_lc.SG	Southern California Mainland	5.864	-4.864	12.417	0.944293
I14825	USA_CA_Malibu_3400BP	Southern California Mainland	0.668	0.332	0.076	0.147037
I14826	USA_CA_Malibu_3400BP	Southern California Mainland	0.413	0.587	0.098	0.316892
I14828	USA_CA_Malibu_8000BP_lc	Southern California Mainland	1.219	-0.219	0.393	0.9587
I14827	USA_CA_Malibu_8000BP_lc	Southern California Mainland	0.56	0.44	0.536	0.771862
I11261	USA_CA_Carpinteria_4000BP	Southern California Mainland	0.781	0.219	0.13	0.805094
I11292	USA_CA_Carpinteria_7000BP	Southern California Mainland	1.043	-0.043	0.083	0.890237
I15168	USA_CA_Carpinteria_7000BP	Southern California Mainland	0.899	0.101	0.085	0.868112
I15476	USA_CA_Carpinteria_7000BP	Southern California Mainland	1.034	-0.034	0.094	0.659412
I11291	USA_CA_Carpinteria_7000BP	Southern California Mainland	1.051	-0.051	0.083	0.443084
I11290	USA_CA_Carpinteria_7000BP	Southern California Mainland	1.099	-0.099	0.141	0.560797
I15477	USA_CA_Carpinteria_7000BP	Southern California Mainland	1.062	-0.062	0.087	0.815938
CH-01.SG	USA_CA_Carpinteria_1500BP_contam_lc.SG	Southern California Mainland	0.62	0.38	0.372	0.899958
I11283	USA_CA_SantaBarbara_1300BP	Southern California Mainland	0.526	0.474	0.077	0.0216425
I21250	USA_CA_Goleta_900BP	Southern California Mainland	0.64	0.36	0.074	0.703346
I21249	USA_CA_Goleta_900BP_lc	Southern California Mainland	0.212	0.788	0.323	0.917043
I21452	USA_CA_Goleta_900BP	Southern California Mainland	0.63	0.37	0.084	0.0372597
I14816	USA_CA_SantaBarbara_8000BP_lc	Southern California Mainland	1.056	-0.056	0.312	0.714699
I14817	USA_CA_Goleta_900BP	Southern California Mainland	0.447	0.553	0.225	0.326877
I15479	USA_CA_Goleta_3000BP	Southern California Mainland	1.03	-0.03	0.113	0.678493
I15481	USA_CA_GoletaC_4700BP	Southern California Mainland	0.865	0.135	0.09	0.831786
I15478.SG	USA_CA_SantaBarbara_4600BP.SG	Southern California Mainland	0.869	0.131	0.077	0.0289417
I15478_d	USA_CA_SantaBarbara_4600BP	Southern California Mainland	0.92	0.08	0.107	0.813616
I11296	USA_CA_Goleta_2600BP	Southern California Mainland	0.607	0.393	0.073	0.910134
I11295	USA_CA_Goleta_400BP	Southern California Mainland	0.597	0.403	0.071	0.469422
I11262	USA_CA_SantaBarbara_600BP	Southern California Mainland	0.49	0.51	0.073	0.301985
I11282	USA_CA_SantaBarbara_600BP	Southern California Mainland	0.537	0.463	0.104	0.111494
I11284	USA_CA_GoletaM_800BP	Southern California Mainland	0.708	0.292	0.076	0.843288
I11289	USA_CA_GoletaC_4700BP	Southern California Mainland	0.821	0.179	0.09	0.581861
I11287	USA_CA_GoletaC_1700BP	Southern California Mainland	0.577	0.423	0.074	0.0698845
I11288	USA_CA_GoletaC_4700BP	Southern California Mainland	0.828	0.172	0.082	0.21249
I11294	USA_CA_GoletaT_1200BP	Southern California Mainland	0.678	0.322	0.074	0.187762
I11293	USA_CA_GoletaT_1200BP	Southern California Mainland	0.609	0.391	0.073	0.324727
I11970	USA_CA_Ojai_1400BP	Southern California Mainland	0.624	0.376	0.07	0.761707
I11559	USA_CA_Ojai_1400BP	Southern California Mainland	0.534	0.466	0.072	0.316849
I11285	USA_CA_LakeCachuma_400BP	Southern California Mainland	0.636	0.364	0.077	0.418036
I11286	USA_CA_LakeCachuma_400BP	Southern California Mainland	1.135	-0.135	0.314	0.579307
I11259	USA_CA_Carmel_600BP	Central California_coast	0.528	0.472	0.072	0.840755
I11260	USA_CA_Carmel_600BP	Central California_coast	0.717	0.283	0.077	0.477552
I11257	USA_CA_Carmel_600BP	Central California_coast	0.513	0.487	0.076	0.759567
I11256	USA_CA_Carmel_600BP	Central California_coast	0.642	0.358	0.077	0.0467629
I11551	USA_CA_Carmel_600BP	Central California_coast	0.677	0.323	0.088	0.100034
I11553	USA_CA_PebbleBeach_400BP_lc	Central California_coast	0.427	0.573	0.191	0.841633
I11245	USA_CA_Monterey_1000BP	Central California_coast	0.576	0.424	0.087	0.320963
I8578	USA_CA_PacificGrove_5200BP	Central California_coast	0.616	0.384	0.076	0.80602
I11552	USA_CA_PacificGrove_200BP	Central California_coast	0.747	0.253	0.118	0.41302
I11244	USA_CA_CastroVille_900BP	Central California_coast	0.614	0.386	0.074	0.48922
I15173	USA_CA_CalaverasCounty_600BP	Central California_inland	0.818	0.182	0.075	0.758978
I15174	USA_CA_CalaverasCounty_600BP	Central California_inland	0.866	0.134	0.075	0.756714
I15170	USA_CA_CalaverasCounty_1500BP	Central California_inland	0.852	0.148	0.081	0.258113
I15175	USA_CA_CalaverasCounty_600BP	Central California_inland	0.752	0.248	0.075	0.211259
I15171	USA_CA_CalaverasCounty_600BP	Central California_inland	0.772	0.228	0.08	0.236203
I15172	USA_CA_CalaverasCounty_600BP	Central California_inland	0.798	0.202	0.102	0.567293
I15176	USA_CA_CalaverasCounty_600BP	Central California_inland	0.773	0.227	0.086	0.0983584
Ala1.SG	USA_CA_SanFranciscoBay_300BP.SG	Central California_coast	0.816	0.184	0.093	0.571783

## Sheet: CentralCalifornia
Central California							outgroups:
Group	Location	USA_CA_PacificGrove_5200BP_Ancestry	USA_CA_CalaverasCounty_600BP_Ancestry	Standard_error	p-value_for_rank1		Mexico_Cueva_de_los_Muertos_Chiquitos_1100BP
USA_CA_Carmel_600BP	Central California_coast	0.743	0.257	0.063	0.829537		Belize_MayahakCabPek_9300BP
USA_CA_Monterey_1000BP	Central California_coast	0.763	0.237	0.109	0.595584		Peru_Lauricocha_8600BP
USA_CA_PacificGrove_200BP	Central California_coast	0.551	0.449	0.138	0.832734		USA_NV_SpiritCave_10000BP.SG
USA_CA_CastroVille_900BP	Central California_coast	0.757	0.243	0.093	0.716413		Chile_LosRieles_12000BP
USA_CA_SanFranciscoBay_300BP.SG	Central California_coast	0.586	0.414	0.113	0.770309		Brazil_Laranjal_6700BP
							USA_CA_SanNicolas_4800BP.SG
							Mexico_Pericues_500BP.SG
							USA_CA_CalaverasCounty_1500BP

## Sheet: Mexico_Analyses
Group	USA_CA_Carpinteria_7000BP_Ancestry	Mexico_LaPlaya/CerroDeTrincheras_2400BP_Ancestry	Standard_error	p-value_for_rank1
Mexico_LaPlaya/CerroDeTrincheras_600BP	-0.005	1.005	0.023	0.627049
						outgroups:
Group	USA_CA_Carmel_600BP_Ancestry	Mexico_LaPlaya/CerroDeTrincheras_2400BP_Ancestry	Standard_error	p-value_for_rank1		Mexico_CuevaDeLosMuertosChiquitos_1100BP
Mexico_LaPlaya/CerroDeTrincheras_600BP	-0.034	1.034	0.056	0.668879		Belize_MayahakCabPek_9300BP
						Peru_Lauricocha_8600BP
Group	USA_CA_CalaverasCounty_600BP_Ancestry	Mexico_LaPlaya/CerroDeTrincheras_2400BP_Ancestry	Standard_error	p-value_for_rank1		USA_NV_SpiritCave_10000BP.SG
Mexico_LaPlaya/CerroDeTrincheras_600BP	-0.026	1.026	0.045	0.665164		Chile_LosRieles_12000BP
						Brazil_Laranjal_6700BP
Group	USA_NV_Lovelock_1900BP.SG_Ancestry	Mexico_LaPlaya/CerroDeTrincheras_2400BP_Ancestry	Standard_error	p-value_for_rank1		Mexico_CoyoteCave_950BP
Mexico_LaPlaya/CerroDeTrincheras_600BP	-0.019	1.019	0.045	0.648276		USA_CA_SanNicolas_4800BP.SG
						USA_CA_SantaRosa_7400BP

## Sheet: Polynesia_Test
Group	Location	USA_CA_SantaRosa_7400BP_Ancestry	Standard_error_for_USA_CA_SantaRosa_7400BP_ancestry	Mexico_LaPlaya/CerroDeTrincheras_600BP_Ancestry	Standard_error_for_Mexico_LaPlaya/CerroDeTrincheras_600BP_ancestry	Hawaiian.DG_Ancestry	Standard_error_for_Hawaiian.DG_ancestry	p-value_for_rank2
USA_CA_SanClemente_900BP.SG	Southern Channel Island_Southern California	0.488	0.062	0.474	0.06	0.038	0.01	0.000471881
USA_CA_SanClemente_500BP	Southern Channel Island_Southern California	0.48	0.047	0.506	0.046	0.014	0.007	0.340896		outgroups:
USA_CA_SanNicolas_1600BP.SG	Southern Channel Island_Southern California	0.555	0.052	0.418	0.051	0.027	0.009	0.00358533		Mexico_Cueva_de_los_Muertos_Chiquitos_1100BP
USA_CA_SanNicolas_4800BP.SG	Southern Channel Island_Southern California	0.942	0.059	0.036	0.058	0.022	0.011	0.827053		Belize_MayahakCabPek_9300BP
USA_CA_SanCatalina_400BP.SG	Southern Channel Island_Southern California	0.463	0.092	0.532	0.091	0.004	0.015	0.0725886		Peru_Lauricocha_8600BP
USA_CA_SantaRosa_3000BP	Northern Channel Island_Southern California	0.772	0.063	0.217	0.062	0.011	0.011	0.427824		Chile_LosRieles_12000BP
USA_CA_SantaRosa_3200BP	Northern Channel Island_Southern California	0.632	0.049	0.369	0.048	-0.002	0.008	0.128433		Brazil_Laranjal_6700BP
USA_CA_SantaRosa_300BP	Northern Channel Island_Southern California	0.803	0.087	0.204	0.086	-0.007	0.015	0.298293		Papuan.DG
USA_CA_SantaRosa_4900BP	Northern Channel Island_Southern California	0.593	0.097	0.387	0.096	0.019	0.017	0.969374		Lapita_Tonga
USA_CA_SantaCruz_1150BP	Northern Channel Island_Southern California	0.688	0.072	0.311	0.071	0.001	0.012	0.0804662		USA_NV_SpiritCave_10000BP.SG
USA_CA_SanMiguel_650BP.SG	Northern Channel Island_Southern California	0.495	0.071	0.496	0.071	0.009	0.012	0.00452757
USA_CA_NewCuyama_1300BP.SG	Southern California Mainland	0.578	0.076	0.414	0.076	0.008	0.014	0.661023
USA_CA_PointSal_1500BP.SG	Southern California Mainland	0.676	0.06	0.322	0.06	0.002	0.011	0.125736
USA_CA_Malibu_3400BP	Southern California Mainland	0.595	0.065	0.397	0.064	0.008	0.011	0.128056
USA_CA_Carpinteria_4000BP	Southern California Mainland	0.786	0.134	0.204	0.13	0.01	0.023	0.584185
USA_CA_Carpinteria_7000BP	Southern California Mainland	1.002	0.057	-0.015	0.056	0.013	0.009	0.794408
USA_CA_SantaBarbara_1300BP	Southern California Mainland	0.527	0.078	0.472	0.077	0	0.012	0.0402024
USA_CA_Goleta_900BP	Southern California Mainland	0.632	0.065	0.374	0.064	-0.006	0.01	0.547957
USA_CA_SantaBarbara_4600BP	Southern California Mainland	0.914	0.071	0.075	0.069	0.011	0.012	0.725823
USA_CA_Goleta_2600BP	Southern California Mainland	0.623	0.074	0.394	0.073	-0.018	0.012	0.70116
USA_CA_Goleta_400BP	Southern California Mainland	0.594	0.071	0.395	0.071	0.011	0.012	0.479229
USA_CA_SantaBarbara_600BP	Southern California Mainland	0.5	0.071	0.504	0.069	-0.004	0.011	0.276904
USA_CA_GoletaM_800BP	Southern California Mainland	0.75	0.08	0.264	0.079	-0.014	0.012	0.117906
USA_CA_GoletaC_4700BP	Southern California Mainland	0.794	0.073	0.197	0.073	0.009	0.011	0.287687
USA_CA_GoletaC_1700BP	Southern California Mainland	0.579	0.074	0.424	0.074	-0.003	0.013	0.0945086
USA_CA_GoletaT_1200BP	Southern California Mainland	0.647	0.06	0.361	0.059	-0.008	0.01	0.437364
USA_CA_Ojai_1400BP	Southern California Mainland	0.59	0.058	0.408	0.057	0.002	0.01	0.495153
USA_CA_LakeCachuma_400BP	Southern California Mainland	0.668	0.077	0.333	0.076	-0.001	0.013	0.359037
USA_CA_Carmel_600BP	Central California_coast	0.622	0.05	0.38	0.05	-0.002	0.008	0.616993
USA_CA_Monterey_1000BP	Central California_coast	0.569	0.087	0.413	0.087	0.019	0.016	0.436616
USA_CA_PacificGrove_5200BP	Central California_coast	0.628	0.078	0.384	0.076	-0.012	0.013	0.73395
USA_CA_PacificGrove_200BP	Central California_coast	0.746	0.127	0.231	0.123	0.023	0.02	0.0888064
USA_CA_CastroVille_900BP	Central California_coast	0.635	0.074	0.377	0.074	-0.011	0.012	0.427538
USA_CA_CalaverasCounty_600BP	Central California_inland	0.829	0.077	0.179	0.076	-0.008	0.014	0.66786
USA_CA_CalaverasCounty_1500BP	Central California_inland	0.802	0.055	0.201	0.055	-0.002	0.009	0.344118
USA_CA_SanFranciscoBay_300BP.SG	Central California_coast	0.81	0.095	0.154	0.094	0.036	0.015	0.400187
Mexico_Pericues_500BP.SG	Baja California	0.163	0.072	0.806	0.071	0.031	0.013	0.983908
Mexico_Baja_Comondu_Unknown.SG	Baja California	0.343	0.138	0.605	0.142	0.053	0.023	0.166093
Mexico_Baja_IronSprings_Unknown.SG	Baja California	0.304	0.123	0.644	0.122	0.052	0.018	0.173822
Mexico_Pericues_Unknown.SG	Baja California	0.284	0.088	0.7	0.086	0.016	0.015	0.0706512
