# Supplementary material for: Genetic Continuity and Change Among the Indigenous Peoples of California
Source: Nature. Author manuscript; Available in PMC 2024 Feb 16. (PMC10872549; doi:10.1038/s41586-023-06771-5)
Supplement: Supplementary Data File 6 [file NIHMS1941388-supplement-Supplementary_Data_File_6.xlsx]

## Sheet: Sheet1
							Note: The CentralPeruCoast, NorthPeruCoast, NorthPeruHighlands, SouthPeruCoast, and SouthPeruHighlands are non-significant for rank1 when the California populations with no Northwest Mexican related ancestry are used as outgroups but only are significant when California groups with Mexican-related ancestry are used as outgroups.
Pop1	Pop2	Pop3	p_Value_for_Rank0	p_Value_for_Rank1	p_Value_for_Rank2						Pop1	Pop2	Pop3	p_Value_for_Rank0	p_Value_for_Rank1	p_Value_for_Rank2
Brazil_LapaDoSanto_9600BP	Peru_Lauricocha_8600BP	CentralPeruCoast	0.0227571	0.706232	1		Outgroups:				Brazil_LapaDoSanto_9600BP	Peru_Lauricocha_8600BP	CentralPeruCoast	2.9406e-05	0.000998568	1		Outgroups:
Brazil_LapaDoSanto_9600BP	Peru_Lauricocha_8600BP	NorthPeruCoast	0.00315127	0.101332	1		USA_CA_SanNicolas_4800BP.SG				Brazil_LapaDoSanto_9600BP	Peru_Lauricocha_8600BP	NorthPeruCoast	0.000124503	0.00359738	1		USA_CA_SantaRosa_7400BP
Brazil_LapaDoSanto_9600BP	Peru_Lauricocha_8600BP	NorthPeruHighlands	0.0184086	0.651083	1		USA_CA_Carpinteria_7000BP				Brazil_LapaDoSanto_9600BP	Peru_Lauricocha_8600BP	NorthPeruHighlands	2.88706e-05	0.00387352	1		USA_CA_Carpinteria_600BP
Brazil_LapaDoSanto_9600BP	Peru_Lauricocha_8600BP	SouthPeruCoast	0.000444919	0.0409455	1		USA_CA_SantaRosa_7400BP				Brazil_LapaDoSanto_9600BP	Peru_Lauricocha_8600BP	SouthPeruCoast	3.83193e-07	0.00224791	1		USA_CA_SantaBarbara_1300BP
Brazil_LapaDoSanto_9600BP	Peru_Lauricocha_8600BP	SouthPeruHighlands	0.00219193	0.0454355	1		USA_NV_SpiritCave_10000BP.SG				Brazil_LapaDoSanto_9600BP	Peru_Lauricocha_8600BP	SouthPeruHighlands	4.2933e-08	0.00136084	1		USA_NV_SpiritCave_10000BP.SG
Brazil_LapaDoSanto_9600BP	Peru_Lauricocha_8600BP	Bolivia_Iroco_1050BP_MH	0.01337	0.537136	1		USA-MT_Anzick_12800BP.SG_realign				Brazil_LapaDoSanto_9600BP	Peru_Lauricocha_8600BP	Bolivia_Iroco_1050BP_MH	0.00217038	0.126802	1		USA-MT_Anzick_12800BP.SG_realign
Brazil_LapaDoSanto_9600BP	Peru_Lauricocha_8600BP	Bolivia_Miraflores_1100BP_MH	0.000960467	0.0346849	1		Russia_MA1_24000BP				Brazil_LapaDoSanto_9600BP	Peru_Lauricocha_8600BP	Bolivia_Miraflores_1100BP_MH	0.000529458	0.00979895	1		Russia_MA1_24000BP
Brazil_LapaDoSanto_9600BP	Peru_Lauricocha_8600BP	Peru_Cusco_Torontoy_A_450BP_LH	0.00222283	0.0329311	1		Papuan.DG				Brazil_LapaDoSanto_9600BP	Peru_Lauricocha_8600BP	Peru_Cusco_Torontoy_A_450BP_LH	0.000118662	0.00379331	1		Papuan.DG
Brazil_LapaDoSanto_9600BP	Peru_Lauricocha_8600BP	Peru_Cusco_Torontoy_B_450BP_LH	0.00134452	0.0483909	1		Karelia_HG.SG				Brazil_LapaDoSanto_9600BP	Peru_Lauricocha_8600BP	Peru_Cusco_Torontoy_B_450BP_LH	0.000141771	0.0199585	1		Karelia_HG.SG
Brazil_LapaDoSanto_9600BP	Peru_Lauricocha_8600BP	Chile_Pukara_800BP_LIP	0.0176671	0.410628	1						Brazil_LapaDoSanto_9600BP	Peru_Lauricocha_8600BP	Chile_Pukara_800BP_LIP	0.00927622	0.362934	1
Brazil_LapaDoSanto_9600BP	Peru_Lauricocha_8600BP	Argentina_Aconcagua_500BP.SG	0.0100572	0.26748	1						Brazil_LapaDoSanto_9600BP	Peru_Lauricocha_8600BP	Argentina_Aconcagua_500BP.SG	0.0239815	0.823352	1
Brazil_LapaDoSanto_9600BP	Peru_Lauricocha_8600BP	Aymara.SG	0.0145197	0.276807	1						Brazil_LapaDoSanto_9600BP	Peru_Lauricocha_8600BP	Aymara.SG	0.00573385	0.423354	1
Brazil_LapaDoSanto_9600BP	Peru_Lauricocha_8600BP	Bolivia_Aymara.SG	0.00014072	0.0276941	1						Brazil_LapaDoSanto_9600BP	Peru_Lauricocha_8600BP	Bolivia_Aymara.SG	0.000282811	0.0463681	1
Brazil_LapaDoSanto_9600BP	Peru_Lauricocha_8600BP	Chile_Conchali_700BP	0.0152335	0.205617	1						Brazil_LapaDoSanto_9600BP	Peru_Lauricocha_8600BP	Chile_Conchali_700BP	2.0564e-05	0.00183413	1
Brazil_LapaDoSanto_9600BP	Peru_Lauricocha_8600BP	Peru_Cuncaicha_4200BP	0.0242618	0.592851	1						Brazil_LapaDoSanto_9600BP	Peru_Lauricocha_8600BP	Peru_Cuncaicha_4200BP	0.00720368	0.44886	1
Brazil_LapaDoSanto_9600BP	Peru_Lauricocha_8600BP	Peru_Cuncaicha_3300BP_IP	0.000906682	0.0705203	1						Brazil_LapaDoSanto_9600BP	Peru_Lauricocha_8600BP	Peru_Cuncaicha_3300BP_IP	9.09413e-05	0.0271057	1
Brazil_LapaDoSanto_9600BP	Peru_Lauricocha_8600BP	Peru_Cusco_SanSebastian_610-490BP_LH-LIP	3.48701e-05	0.00471184	1						Brazil_LapaDoSanto_9600BP	Peru_Lauricocha_8600BP	Peru_Cusco_SanSebastian_610-490BP_LH-LIP	1.64929e-06	0.00104364	1
Brazil_LapaDoSanto_9600BP	Peru_Lauricocha_8600BP	Peru_LaGalgada_4100BP	0.0253827	0.785792	1						Brazil_LapaDoSanto_9600BP	Peru_Lauricocha_8600BP	Peru_LaGalgada_4100BP	0.00396888	0.175292	1
Brazil_LapaDoSanto_9600BP	Peru_Lauricocha_8600BP	Peru_Lauricocha_3500BP	0.0328697	0.128003	1						Brazil_LapaDoSanto_9600BP	Peru_Lauricocha_8600BP	Peru_Lauricocha_3500BP	0.0113628	0.0694337	1
Brazil_LapaDoSanto_9600BP	Peru_Lauricocha_8600BP	Peru_Lauricocha_5800BP	0.0107254	0.683928	1						Brazil_LapaDoSanto_9600BP	Peru_Lauricocha_8600BP	Peru_Lauricocha_5800BP	0.00414277	0.219588	1
Brazil_LapaDoSanto_9600BP	Peru_Lauricocha_8600BP	Chile_LosRieles_5100BP_MA	0.000508461	0.149507	1						Brazil_LapaDoSanto_9600BP	Peru_Lauricocha_8600BP	Chile_LosRieles_5100BP_MA	0.00192981	0.226319	1
Brazil_LapaDoSanto_9600BP	Peru_Lauricocha_8600BP	Peru_Kaillachuro_Unknown.SG	0.000557376	0.0987035	1						Brazil_LapaDoSanto_9600BP	Peru_Lauricocha_8600BP	Peru_Kaillachuro_Unknown.SG	9.81148e-05	0.0165915	1
Brazil_LapaDoSanto_9600BP	Peru_Lauricocha_8600BP	Peru_RioUncallane_1700BP.SG	0.00441947	0.102075	1						Brazil_LapaDoSanto_9600BP	Peru_Lauricocha_8600BP	Peru_RioUncallane_1700BP.SG	0.00541277	0.248807	1
Brazil_LapaDoSanto_9600BP	Peru_Lauricocha_8600BP	Quechua.DG	0.000137972	0.0310517	1						Brazil_LapaDoSanto_9600BP	Peru_Lauricocha_8600BP	Quechua.DG	0.000660994	0.0862607	1
Brazil_LapaDoSanto_9600BP	Peru_Lauricocha_8600BP	Bolivia_Tiwanaku_1000BP_MH	0.0114733	0.230208	1						Brazil_LapaDoSanto_9600BP	Peru_Lauricocha_8600BP	Bolivia_Tiwanaku_1000BP_MH	0.00044055	0.0190672	1
Brazil_LapaDoSanto_9600BP	Peru_Cuncaicha_9000BP	CentralPeruCoast	0.181878	0.66645	1						Brazil_LapaDoSanto_9600BP	Peru_Cuncaicha_9000BP	CentralPeruCoast	0.00293834	0.0855662	1
Brazil_LapaDoSanto_9600BP	Peru_Cuncaicha_9000BP	NorthPeruCoast	0.0622059	0.225147	1						Brazil_LapaDoSanto_9600BP	Peru_Cuncaicha_9000BP	NorthPeruCoast	0.00422872	0.0449068	1
Brazil_LapaDoSanto_9600BP	Peru_Cuncaicha_9000BP	NorthPeruHighlands	0.10258	0.91998	1						Brazil_LapaDoSanto_9600BP	Peru_Cuncaicha_9000BP	NorthPeruHighlands	0.000875437	0.236726	1
Brazil_LapaDoSanto_9600BP	Peru_Cuncaicha_9000BP	SouthPeruCoast	0.0173234	0.500914	1						Brazil_LapaDoSanto_9600BP	Peru_Cuncaicha_9000BP	SouthPeruCoast	0.000102624	0.176659	1
Brazil_LapaDoSanto_9600BP	Peru_Cuncaicha_9000BP	SouthPeruHighlands	0.0776045	0.558502	1						Brazil_LapaDoSanto_9600BP	Peru_Cuncaicha_9000BP	SouthPeruHighlands	4.44947e-05	0.282993	1
Brazil_LapaDoSanto_9600BP	Peru_Cuncaicha_9000BP	Bolivia_Iroco_1050BP_MH	0.135389	0.854397	1						Brazil_LapaDoSanto_9600BP	Peru_Cuncaicha_9000BP	Bolivia_Iroco_1050BP_MH	0.127935	0.578366	1
Brazil_LapaDoSanto_9600BP	Peru_Cuncaicha_9000BP	Bolivia_Miraflores_1100BP_MH	0.0166405	0.215473	1						Brazil_LapaDoSanto_9600BP	Peru_Cuncaicha_9000BP	Bolivia_Miraflores_1100BP_MH	0.0144561	0.451063	1
Brazil_LapaDoSanto_9600BP	Peru_Cuncaicha_9000BP	Peru_Cusco_Torontoy_A_450BP_LH	0.0688177	0.787371	1						Brazil_LapaDoSanto_9600BP	Peru_Cuncaicha_9000BP	Peru_Cusco_Torontoy_A_450BP_LH	0.0102869	0.4608	1
Brazil_LapaDoSanto_9600BP	Peru_Cuncaicha_9000BP	Peru_Cusco_Torontoy_B_450BP_LH	0.0119701	0.143909	1						Brazil_LapaDoSanto_9600BP	Peru_Cuncaicha_9000BP	Peru_Cusco_Torontoy_B_450BP_LH	0.0146373	0.226967	1
Brazil_LapaDoSanto_9600BP	Peru_Cuncaicha_9000BP	Chile_Pukara_800BP_LIP	0.30831	0.904653	1						Brazil_LapaDoSanto_9600BP	Peru_Cuncaicha_9000BP	Chile_Pukara_800BP_LIP	0.285788	0.740614	1
Brazil_LapaDoSanto_9600BP	Peru_Cuncaicha_9000BP	Argentina_Aconcagua_500BP.SG	0.0139479	0.312619	1						Brazil_LapaDoSanto_9600BP	Peru_Cuncaicha_9000BP	Argentina_Aconcagua_500BP.SG	0.167327	0.716054	1
Brazil_LapaDoSanto_9600BP	Peru_Cuncaicha_9000BP	Aymara.SG	0.0483961	0.106623	1						Brazil_LapaDoSanto_9600BP	Peru_Cuncaicha_9000BP	Aymara.SG	0.0712921	0.348369	1
Brazil_LapaDoSanto_9600BP	Peru_Cuncaicha_9000BP	Bolivia_Aymara.SG	0.00014744	0.0336704	1						Brazil_LapaDoSanto_9600BP	Peru_Cuncaicha_9000BP	Bolivia_Aymara.SG	0.0029764	0.204173	1
Brazil_LapaDoSanto_9600BP	Peru_Cuncaicha_9000BP	Chile_Conchali_700BP	0.160383	0.871267	1						Brazil_LapaDoSanto_9600BP	Peru_Cuncaicha_9000BP	Chile_Conchali_700BP	0.00317914	0.228637	1
Brazil_LapaDoSanto_9600BP	Peru_Cuncaicha_9000BP	Peru_Cuncaicha_4200BP	0.189829	0.512765	1						Brazil_LapaDoSanto_9600BP	Peru_Cuncaicha_9000BP	Peru_Cuncaicha_4200BP	0.137385	0.284553	1
Brazil_LapaDoSanto_9600BP	Peru_Cuncaicha_9000BP	Peru_Cuncaicha_3300BP_IP	0.00378164	0.0410134	1						Brazil_LapaDoSanto_9600BP	Peru_Cuncaicha_9000BP	Peru_Cuncaicha_3300BP_IP	0.00125871	0.0163951	1
Brazil_LapaDoSanto_9600BP	Peru_Cuncaicha_9000BP	Peru_Cusco_SanSebastian_610-490BP_LH-LIP	0.000547391	0.0466369	1						Brazil_LapaDoSanto_9600BP	Peru_Cuncaicha_9000BP	Peru_Cusco_SanSebastian_610-490BP_LH-LIP	0.000660481	0.122594	1
Brazil_LapaDoSanto_9600BP	Peru_Cuncaicha_9000BP	Peru_LaGalgada_4100BP	0.138998	0.278305	1						Brazil_LapaDoSanto_9600BP	Peru_Cuncaicha_9000BP	Peru_LaGalgada_4100BP	0.0535571	0.262185	1
Brazil_LapaDoSanto_9600BP	Peru_Cuncaicha_9000BP	Peru_Lauricocha_3500BP	0.0724875	0.591821	1						Brazil_LapaDoSanto_9600BP	Peru_Cuncaicha_9000BP	Peru_Lauricocha_3500BP	0.0588462	0.673694	1
Brazil_LapaDoSanto_9600BP	Peru_Cuncaicha_9000BP	Peru_Lauricocha_5800BP	0.016489	0.0937841	1						Brazil_LapaDoSanto_9600BP	Peru_Cuncaicha_9000BP	Peru_Lauricocha_5800BP	0.0152265	0.146183	1
Brazil_LapaDoSanto_9600BP	Peru_Cuncaicha_9000BP	Chile_LosRieles_5100BP_MA	0.0922385	0.112735	1						Brazil_LapaDoSanto_9600BP	Peru_Cuncaicha_9000BP	Chile_LosRieles_5100BP_MA	0.0937214	0.3381	1
Brazil_LapaDoSanto_9600BP	Peru_Cuncaicha_9000BP	Peru_Kaillachuro_Unknown.SG	0.00665526	0.725826	1						Brazil_LapaDoSanto_9600BP	Peru_Cuncaicha_9000BP	Peru_Kaillachuro_Unknown.SG	0.01074	0.514958	1
Brazil_LapaDoSanto_9600BP	Peru_Cuncaicha_9000BP	Peru_RioUncallane_1700BP.SG	0.0040602	0.030701	1						Brazil_LapaDoSanto_9600BP	Peru_Cuncaicha_9000BP	Peru_RioUncallane_1700BP.SG	0.0150413	0.104391	1
Brazil_LapaDoSanto_9600BP	Peru_Cuncaicha_9000BP	Quechua.DG	3.03347e-05	0.0364279	1						Brazil_LapaDoSanto_9600BP	Peru_Cuncaicha_9000BP	Quechua.DG	0.00112212	0.0869348	1
Brazil_LapaDoSanto_9600BP	Peru_Cuncaicha_9000BP	Bolivia_Tiwanaku_1000BP_MH	0.0262749	0.189867	1						Brazil_LapaDoSanto_9600BP	Peru_Cuncaicha_9000BP	Bolivia_Tiwanaku_1000BP_MH	0.00184774	0.0538137	1
Chile_LosRieles_12000BP	Peru_Lauricocha_8600BP	CentralPeruCoast	0.00115615	0.668468	1						Chile_LosRieles_12000BP	Peru_Lauricocha_8600BP	CentralPeruCoast	0.000150202	0.0103128	1
Chile_LosRieles_12000BP	Peru_Lauricocha_8600BP	NorthPeruCoast	0.00275467	0.627336	1						Chile_LosRieles_12000BP	Peru_Lauricocha_8600BP	NorthPeruCoast	8.94472e-05	0.00201276	1
Chile_LosRieles_12000BP	Peru_Lauricocha_8600BP	NorthPeruHighlands	0.00405388	0.639741	1						Chile_LosRieles_12000BP	Peru_Lauricocha_8600BP	NorthPeruHighlands	4.60382e-05	0.0167086	1
Chile_LosRieles_12000BP	Peru_Lauricocha_8600BP	SouthPeruCoast	0.000439595	0.115935	1						Chile_LosRieles_12000BP	Peru_Lauricocha_8600BP	SouthPeruCoast	1.40686e-05	0.00161888	1
Chile_LosRieles_12000BP	Peru_Lauricocha_8600BP	SouthPeruHighlands	0.000269274	0.0767207	1						Chile_LosRieles_12000BP	Peru_Lauricocha_8600BP	SouthPeruHighlands	5.32081e-07	0.0016061	1
Chile_LosRieles_12000BP	Peru_Lauricocha_8600BP	Bolivia_Iroco_1050BP_MH	0.00058514	0.260831	1						Chile_LosRieles_12000BP	Peru_Lauricocha_8600BP	Bolivia_Iroco_1050BP_MH	0.00376751	0.192045	1
Chile_LosRieles_12000BP	Peru_Lauricocha_8600BP	Bolivia_Miraflores_1100BP_MH	0.000268007	0.0709176	1						Chile_LosRieles_12000BP	Peru_Lauricocha_8600BP	Bolivia_Miraflores_1100BP_MH	0.00123926	0.0211515	1
Chile_LosRieles_12000BP	Peru_Lauricocha_8600BP	Peru_Cusco_Torontoy_A_450BP_LH	0.000489408	0.0616129	1						Chile_LosRieles_12000BP	Peru_Lauricocha_8600BP	Peru_Cusco_Torontoy_A_450BP_LH	0.000308558	0.00452295	1
Chile_LosRieles_12000BP	Peru_Lauricocha_8600BP	Peru_Cusco_Torontoy_B_450BP_LH	0.0009729	0.0726272	1						Chile_LosRieles_12000BP	Peru_Lauricocha_8600BP	Peru_Cusco_Torontoy_B_450BP_LH	0.00174467	0.026558	1
Chile_LosRieles_12000BP	Peru_Lauricocha_8600BP	Chile_Pukara_800BP_LIP	0.00260824	0.416566	1						Chile_LosRieles_12000BP	Peru_Lauricocha_8600BP	Chile_Pukara_800BP_LIP	0.00181235	0.179665	1
Chile_LosRieles_12000BP	Peru_Lauricocha_8600BP	Argentina_Aconcagua_500BP.SG	0.00161331	0.397061	1						Chile_LosRieles_12000BP	Peru_Lauricocha_8600BP	Argentina_Aconcagua_500BP.SG	0.06662	0.935772	1
Chile_LosRieles_12000BP	Peru_Lauricocha_8600BP	Aymara.SG	0.00088261	0.177229	1						Chile_LosRieles_12000BP	Peru_Lauricocha_8600BP	Aymara.SG	0.0124331	0.437908	1
Chile_LosRieles_12000BP	Peru_Lauricocha_8600BP	Bolivia_Aymara.SG	5.71208e-06	0.0705906	1						Chile_LosRieles_12000BP	Peru_Lauricocha_8600BP	Bolivia_Aymara.SG	0.00115199	0.069414	1
Chile_LosRieles_12000BP	Peru_Lauricocha_8600BP	Chile_Conchali_700BP	0.000326229	0.127466	1						Chile_LosRieles_12000BP	Peru_Lauricocha_8600BP	Chile_Conchali_700BP	2.16783e-05	0.00165734	1
Chile_LosRieles_12000BP	Peru_Lauricocha_8600BP	Peru_Cuncaicha_4200BP	0.00771571	0.939379	1						Chile_LosRieles_12000BP	Peru_Lauricocha_8600BP	Peru_Cuncaicha_4200BP	0.00464678	0.277057	1
Chile_LosRieles_12000BP	Peru_Lauricocha_8600BP	Peru_Cuncaicha_3300BP_IP	0.000204207	0.128883	1						Chile_LosRieles_12000BP	Peru_Lauricocha_8600BP	Peru_Cuncaicha_3300BP_IP	0.000522247	0.0400155	1
Chile_LosRieles_12000BP	Peru_Lauricocha_8600BP	Peru_Cusco_SanSebastian_610-490BP_LH-LIP	0.00018814	0.00668288	1						Chile_LosRieles_12000BP	Peru_Lauricocha_8600BP	Peru_Cusco_SanSebastian_610-490BP_LH-LIP	2.00588e-05	0.00155465	1
Chile_LosRieles_12000BP	Peru_Lauricocha_8600BP	Peru_LaGalgada_4100BP	0.0120188	0.695026	1						Chile_LosRieles_12000BP	Peru_Lauricocha_8600BP	Peru_LaGalgada_4100BP	0.0106205	0.215642	1
Chile_LosRieles_12000BP	Peru_Lauricocha_8600BP	Peru_Lauricocha_3500BP	0.00194309	0.105142	1						Chile_LosRieles_12000BP	Peru_Lauricocha_8600BP	Peru_Lauricocha_3500BP	0.00298544	0.0885933	1
Chile_LosRieles_12000BP	Peru_Lauricocha_8600BP	Peru_Lauricocha_5800BP	0.0303967	0.806972	1						Chile_LosRieles_12000BP	Peru_Lauricocha_8600BP	Peru_Lauricocha_5800BP	0.00698277	0.240468	1
Chile_LosRieles_12000BP	Peru_Lauricocha_8600BP	Chile_LosRieles_5100BP_MA	3.80175e-05	0.113603	1						Chile_LosRieles_12000BP	Peru_Lauricocha_8600BP	Chile_LosRieles_5100BP_MA	0.00281775	0.098248	1
Chile_LosRieles_12000BP	Peru_Lauricocha_8600BP	Peru_Kaillachuro_Unknown.SG	0.000224034	0.189164	1						Chile_LosRieles_12000BP	Peru_Lauricocha_8600BP	Peru_Kaillachuro_Unknown.SG	4.72288e-05	0.0362388	1
Chile_LosRieles_12000BP	Peru_Lauricocha_8600BP	Peru_RioUncallane_1700BP.SG	0.000216294	0.11943	1						Chile_LosRieles_12000BP	Peru_Lauricocha_8600BP	Peru_RioUncallane_1700BP.SG	0.00652587	0.222645	1
Chile_LosRieles_12000BP	Peru_Lauricocha_8600BP	Quechua.DG	8.70194e-06	0.0890859	1						Chile_LosRieles_12000BP	Peru_Lauricocha_8600BP	Quechua.DG	0.00190628	0.164035	1
Chile_LosRieles_12000BP	Peru_Lauricocha_8600BP	Bolivia_Tiwanaku_1000BP_MH	0.00678804	0.240377	1						Chile_LosRieles_12000BP	Peru_Lauricocha_8600BP	Bolivia_Tiwanaku_1000BP_MH	0.00195972	0.0558153	1
Chile_LosRieles_12000BP	Peru_Cuncaicha_9000BP	CentralPeruCoast	0.0639245	0.558043	1						Chile_LosRieles_12000BP	Peru_Cuncaicha_9000BP	CentralPeruCoast	0.011725	0.0963307	1
Chile_LosRieles_12000BP	Peru_Cuncaicha_9000BP	NorthPeruCoast	0.104429	0.49904	1						Chile_LosRieles_12000BP	Peru_Cuncaicha_9000BP	NorthPeruCoast	0.00249195	0.0445731	1
Chile_LosRieles_12000BP	Peru_Cuncaicha_9000BP	NorthPeruHighlands	0.0378902	0.62293	1						Chile_LosRieles_12000BP	Peru_Cuncaicha_9000BP	NorthPeruHighlands	0.000634712	0.246244	1
Chile_LosRieles_12000BP	Peru_Cuncaicha_9000BP	SouthPeruCoast	0.0268361	0.465226	1						Chile_LosRieles_12000BP	Peru_Cuncaicha_9000BP	SouthPeruCoast	0.0039546	0.139486	1
Chile_LosRieles_12000BP	Peru_Cuncaicha_9000BP	SouthPeruHighlands	0.0488981	0.691234	1						Chile_LosRieles_12000BP	Peru_Cuncaicha_9000BP	SouthPeruHighlands	0.00201175	0.265435	1
Chile_LosRieles_12000BP	Peru_Cuncaicha_9000BP	Bolivia_Iroco_1050BP_MH	0.0895643	0.91267	1						Chile_LosRieles_12000BP	Peru_Cuncaicha_9000BP	Bolivia_Iroco_1050BP_MH	0.0609169	0.789746	1
Chile_LosRieles_12000BP	Peru_Cuncaicha_9000BP	Bolivia_Miraflores_1100BP_MH	0.0245387	0.248543	1						Chile_LosRieles_12000BP	Peru_Cuncaicha_9000BP	Bolivia_Miraflores_1100BP_MH	0.031279	0.499545	1
Chile_LosRieles_12000BP	Peru_Cuncaicha_9000BP	Peru_Cusco_Torontoy_A_450BP_LH	0.086772	0.817112	1						Chile_LosRieles_12000BP	Peru_Cuncaicha_9000BP	Peru_Cusco_Torontoy_A_450BP_LH	0.0142439	0.528475	1
Chile_LosRieles_12000BP	Peru_Cuncaicha_9000BP	Peru_Cusco_Torontoy_B_450BP_LH	0.0166494	0.239812	1						Chile_LosRieles_12000BP	Peru_Cuncaicha_9000BP	Peru_Cusco_Torontoy_B_450BP_LH	0.00901402	0.198908	1
Chile_LosRieles_12000BP	Peru_Cuncaicha_9000BP	Chile_Pukara_800BP_LIP	0.0883202	0.961003	1						Chile_LosRieles_12000BP	Peru_Cuncaicha_9000BP	Chile_Pukara_800BP_LIP	0.0731669	0.742133	1
Chile_LosRieles_12000BP	Peru_Cuncaicha_9000BP	Argentina_Aconcagua_500BP.SG	0.00865239	0.292935	1						Chile_LosRieles_12000BP	Peru_Cuncaicha_9000BP	Argentina_Aconcagua_500BP.SG	0.129004	0.733415	1
Chile_LosRieles_12000BP	Peru_Cuncaicha_9000BP	Aymara.SG	0.00160875	0.0221909	1						Chile_LosRieles_12000BP	Peru_Cuncaicha_9000BP	Aymara.SG	0.0370346	0.373424	1
Chile_LosRieles_12000BP	Peru_Cuncaicha_9000BP	Bolivia_Aymara.SG	1.40166e-05	0.0797003	1						Chile_LosRieles_12000BP	Peru_Cuncaicha_9000BP	Bolivia_Aymara.SG	0.00346421	0.222433	1
Chile_LosRieles_12000BP	Peru_Cuncaicha_9000BP	Chile_Conchali_700BP	0.0353374	0.647461	1						Chile_LosRieles_12000BP	Peru_Cuncaicha_9000BP	Chile_Conchali_700BP	0.00346515	0.182888	1
Chile_LosRieles_12000BP	Peru_Cuncaicha_9000BP	Peru_Cuncaicha_4200BP	0.165354	0.863344	1						Chile_LosRieles_12000BP	Peru_Cuncaicha_9000BP	Peru_Cuncaicha_4200BP	0.0345597	0.286482	1
Chile_LosRieles_12000BP	Peru_Cuncaicha_9000BP	Peru_Cuncaicha_3300BP_IP	0.00150877	0.0183614	1						Chile_LosRieles_12000BP	Peru_Cuncaicha_9000BP	Peru_Cuncaicha_3300BP_IP	0.00123821	0.0174971	1
Chile_LosRieles_12000BP	Peru_Cuncaicha_9000BP	Peru_Cusco_SanSebastian_610-490BP_LH-LIP	0.00451974	0.0307908	1						Chile_LosRieles_12000BP	Peru_Cuncaicha_9000BP	Peru_Cusco_SanSebastian_610-490BP_LH-LIP	0.0037307	0.0717371	1
Chile_LosRieles_12000BP	Peru_Cuncaicha_9000BP	Peru_LaGalgada_4100BP	0.0516974	0.218995	1						Chile_LosRieles_12000BP	Peru_Cuncaicha_9000BP	Peru_LaGalgada_4100BP	0.0275733	0.230443	1
Chile_LosRieles_12000BP	Peru_Cuncaicha_9000BP	Peru_Lauricocha_3500BP	0.117443	0.752876	1						Chile_LosRieles_12000BP	Peru_Cuncaicha_9000BP	Peru_Lauricocha_3500BP	0.053119	0.73675	1
Chile_LosRieles_12000BP	Peru_Cuncaicha_9000BP	Peru_Lauricocha_5800BP	0.0306703	0.206026	1						Chile_LosRieles_12000BP	Peru_Cuncaicha_9000BP	Peru_Lauricocha_5800BP	0.00156841	0.175752	1
Chile_LosRieles_12000BP	Peru_Cuncaicha_9000BP	Chile_LosRieles_5100BP_MA	0.0898863	0.472584	1						Chile_LosRieles_12000BP	Peru_Cuncaicha_9000BP	Chile_LosRieles_5100BP_MA	0.0684645	0.544963	1
Chile_LosRieles_12000BP	Peru_Cuncaicha_9000BP	Peru_Kaillachuro_Unknown.SG	0.00751207	0.938784	1						Chile_LosRieles_12000BP	Peru_Cuncaicha_9000BP	Peru_Kaillachuro_Unknown.SG	0.00239296	0.704928	1
Chile_LosRieles_12000BP	Peru_Cuncaicha_9000BP	Peru_RioUncallane_1700BP.SG	0.000705131	0.0548345	1						Chile_LosRieles_12000BP	Peru_Cuncaicha_9000BP	Peru_RioUncallane_1700BP.SG	0.0068703	0.0979704	1
Chile_LosRieles_12000BP	Peru_Cuncaicha_9000BP	Quechua.DG	3.25815e-06	0.0389535	1						Chile_LosRieles_12000BP	Peru_Cuncaicha_9000BP	Quechua.DG	0.000469745	0.0729784	1
Chile_LosRieles_12000BP	Peru_Cuncaicha_9000BP	Bolivia_Tiwanaku_1000BP_MH	0.0036611	0.151639	1						Chile_LosRieles_12000BP	Peru_Cuncaicha_9000BP	Bolivia_Tiwanaku_1000BP_MH	0.000704921	0.0290421	1
