# Supplementary material for: Genetic Continuity and Change Among the Indigenous Peoples of California
Source: Nature. Author manuscript; Available in PMC 2024 Feb 16. (PMC10872549; doi:10.1038/s41586-023-06771-5)
Supplement: Supplementary Data File 7 [file NIHMS1941388-supplement-Supplementary_Data_File_7.xlsx]

## Sheet: Sheet1
Estimates without filtering							Estimates after filtering out individuals with sum_roh>20 of 50 or more
Northern_Channel_Island_All (n=14)							Northern_Channel_Island_All (n=9)
	coef (estimate)	std_err	0.025	0.975				coef (estimate)	std_err	0.025	0.975
const	214.5968	12.6135	189.8745	239.319			const	293.8462	24.5685	245.693	342
Southern_Channel_Island_All (n=14)							Southern_Channel_Island_All (n=8)
	coef (estimate)	std_err	0.025	0.975				coef (estimate)	std_err	0.025	0.975
const	141.568	7.096	127.66	155.476			const	174.92	12.5455	150.331	199.508
SouthernCaliforniaMainland_All (n=18)							SouthernCaliforniaMainland_All (n=15)
	coef (estimate)	std_err	0.025	0.975				coef (estimate)	std_err	0.025	0.975
const	421.985	29.322	364.514	479.455			const	415.791	31.436	354.1785	477.404
Central_California_All (n=12)							Central_California_All (n=11)
	coef (estimate)	std_err	0.025	0.975				coef (estimate)	std_err	0.025	0.975
const	437.971	37.975	363.5415	512.4			const	415.562	36.746	343.5405	487.582
Mexico_Ancient_All (n=26)							Mexico_Ancient_All (n=24)
	coef (estimate)	std_err	0.025	0.975				coef (estimate)	std_err	0.025	0.975
const	698.891	51.1015	598.744	799.048			const	746.27	58.5675	631.48	861.061
Mexico_LaPlaya/CerroDeTrincheras_2400BP (n=3)							Mexico_LaPlaya/CerroDeTrincheras_2400BP (n=3)
	coef (estimate)	std_err	0.025	0.975				coef (estimate)	std_err	0.025	0.975
const	418.639	70.9485	279.584	557.696			const	418.639	70.9485	279.584	557.696
Mexico_CoyoteCave_950BP (n=1)							Mexico_CoyoteCave_950BP (n=1)
	coef (estimate)	std_err	0.025	0.975				coef (estimate)	std_err	0.025	0.975
const	577.231	196.707	191.693	962.768			const	577.231	196.707	191.693	962.768
Mexico_Tayopa_1000BP (n=7)							Mexico_Tayopa_1000BP (n=7)
	coef (estimate)	std_err	0.025	0.975				coef (estimate)	std_err	0.025	0.975
const	894.763	141.743	616.952	1172.57			const	894.763	141.743	616.952	1172.57
Mexico_Cueva_de_los_Muertos_Chiquitos_1100BP (n=8)							Mexico_Cueva_de_los_Muertos_Chiquitos_1100BP (n=8)
	coef (estimate)	std_err	0.025	0.975				coef (estimate)	std_err	0.025	0.975
const	1105.37	181.395	749.843	1460.9			const	1105.37	181.395	749.843	1460.9
Mexico_LaPlaya/CerroDeTrincheras_600BP (n=7)							Mexico_LaPlaya/CerroDeTrincheras_600BP (n=5)
	coef (estimate)	std_err	0.025	0.975				coef (estimate)	std_err	0.025	0.975
const	524.7743	64.7315	397.9035	651.645			const	604.62565	94.1695	420.057	789.194
O'odham_Pima_Modern_Modern							O'odham_Pima_Modern_Modern
	coef (estimate)	std_err	0.025	0.975				coef (estimate)	std_err	0.025	0.975
const	416.801	31.6865	354.6965	478.906			const	567.12665	64.0575	441.576	692.677
Mixe.DG							Mixe.DG
	coef (estimate)	std_err	0.025	0.975				coef (estimate)	std_err	0.025	0.975
const	348.53555	54.5035	241.711	455.36			const	348.53555	54.5035	241.711	455.36
Mayan (24 individuals)							Mayan (21 individuals)
	coef (estimate)	std_err	0.025	0.975				coef (estimate)	std_err	0.025	0.975
const	3524.32385	589.518	2368.8895	4679.76			const	6950.0	1741.12	3539.175	10350
Huichol.SG (only 1 individual)							Huichol.SG (only 1 individual)
	coef (estimate)	std_err	0.025	0.975				coef (estimate)	std_err	0.025	0.975
const	265.414	63.894	140.1845	390.644			const	265.414	63.894	140.1845	390.644
Mixtec.DG (2 individuals)							Mixtec.DG (2 individuals)
	coef (estimate)	std_err	0.025	0.975				coef (estimate)	std_err	0.025	0.975
const	2640.1354	1326.463	40.3155	5250			const	2640.1354	1326.463	40.3155	5250
Zapotec.DG (2 individuals)							Zapotec.DG (2 individuals)
	coef (estimate)	std_err	0.025	0.975				coef (estimate)	std_err	0.025	0.975
const	10605.0	10600	-10200.0	31400			const	10605.0	10600	-10200.0	31400
Nahua.DG (2 individuals)							Nahua.DG (2 individuals)
	coef (estimate)	std_err	0.025	0.975				coef (estimate)	std_err	0.025	0.975
const	1167.39695	393.406	396.3355	1938.46			const	1167.39695	393.406	396.3355	1938.46
All ancient California and Mexico individuals together (85 individuals)							All ancient California and Mexico individuals together (68 individuals)
	coef (estimate)	std_err	0.025	0.975				coef (estimate)	std_err	0.025	0.975
const	309.45	8.6245	292.546	326.354			const	383.441	13.1335	357.7	409.182
All ancient California individuals together (58 individuals)							All ancient California individuals together (43 individuals)
	coef (estimate)	std_err	0.025	0.975				coef (estimate)	std_err	0.025	0.975
const	250.977	7.74	235.806	266.147			const	311.618	12.244	287.62	335.615
Mexico_Pericues (n=1)							Mexico_Pericues (n=1)
	coef (estimate)	std_err	0.025	0.975				coef (estimate)	std_err	0.025	0.975
const	121.637	21.331	79.8285	163.445			const	121.637	21.331	79.8285	163.445
Sorting by age:
Southern California Mainland individuals 8000-6000BP (n=2)							Southern California Mainland individuals 8000-6000BP (n=1)
coef std err 0.025 0.975	coef (estimate)	std_err	0.025	0.975			coef std err 0.025 0.975	coef (estimate)	std_err	0.025	0.975
const	234.378	37.737	160.4145	308.341			const	184.316	38.0035	109.83	258.801
Southern California Mainland individuals 6000-4000BP (n=2)							Southern California Mainland individuals 6000-4000BP (n=2)
coef std err 0.025 0.975	coef (estimate)	std_err	0.025	0.975			coef std err 0.025 0.975	coef (estimate)	std_err	0.025	0.975
const	253.357	42.121	170.8015	335.913			const	253.357	42.121	170.8015	335.913
Southern California Mainland individuals 4000-1500BP (n=2)							Southern California Mainland individuals 4000-1500BP (n=1)
coef std err 0.025 0.975	coef (estimate)	std_err	0.025	0.975			coef std err 0.025 0.975	coef (estimate)	std_err	0.025	0.975
const	611.691	151.482	314.791	908.591			const	575.39	196.103	191.035	959.746
Southern California Mainland individuals <1500BP (n=12)							Southern California Mainland individuals <1500BP (n=11)
coef std err 0.025 0.975	coef (estimate)	std_err	0.025	0.975			coef std err 0.025 0.975	coef (estimate)	std_err	0.025	0.975
const	518.536	48.5135	423.452	613.62			const	518.611	50.6775	419.284	617.937
Northern Channel Island 8000-6000BP (n=3)							Northern Channel Island 8000-6000BP (n=1)
coef std err 0.025 0.975	coef (estimate)	std_err	0.025	0.975			coef std err 0.025 0.975	coef (estimate)	std_err	0.025	0.975
const	144.2262	15.7675	113.323	175.13			const	146.593	27.849	92.0105	201.176
Northern Channel Island 4000-1500BP (n=4)							Northern Channel Island 4000-1500BP (n=1)
coef std err 0.025 0.975	coef (estimate)	std_err	0.025	0.975			coef std err 0.025 0.975	coef (estimate)	std_err	0.025	0.975
const	146.24305	13.8375	119.1225	173.363			const	164.414	32.432	100.849	227.979
Northern Channel Island <1500BP (n=7)							Northern Channel Island <1500BP (n=7)
coef std err 0.025 0.975	coef (estimate)	std_err	0.025	0.975			coef std err 0.025 0.975	coef (estimate)	std_err	0.025	0.975
const	387.7819	41.5525	306.3405	469.224			const	387.7819	41.5525	306.3405	469.224
Southern Channel Island 6000-4000BP (n=2)							Southern Channel Island >1500BP (n=0)
coef std err 0.025 0.975	coef (estimate)	std_err	0.025	0.975			coef std err 0.025 0.975	coef (estimate)	std_err	0.025	0.975
const	88.5477	14.355	60.4125	116.683			const	NA	NA	NA	NA
Southern Channel Island 4000-1500BP (n=3)							Southern Channel Island 4000-1500BP (n=1)
coef std err 0.025 0.975	coef (estimate)	std_err	0.025	0.975			coef std err 0.025 0.975	coef (estimate)	std_err	0.025	0.975
const	158.367	17.9055	123.273	193.461			const	162.872	32.1685	99.8235	225.921
Southern Channel Island <1500BP (n=9)							Southern Channel Island <1500BP (n=7)
coef std err 0.025 0.975	coef (estimate)	std_err	0.025	0.975			coef std err 0.025 0.975	coef (estimate)	std_err	0.025	0.975
const	177.889	12.1135	154.146	201.631			const	176.772	13.608	150.101	203.444
Central California 6000-4000BP (n=1)							Central California 6000-4000BP (n=1)
coef std err 0.025 0.975	coef (estimate)	std_err	0.025	0.975			coef std err 0.025 0.975	coef (estimate)	std_err	0.025	0.975
const	395.649	113.325	173.536	617.761			const	395.649	113.325	173.536	617.761
Central California 4000-1500BP (n=1)							Central California 4000-1500BP (n=1)
coef std err 0.025 0.975	coef (estimate)	std_err	0.025	0.975			coef std err 0.025 0.975	coef (estimate)	std_err	0.025	0.975
const	651.023	234.723	190.975	1111.07			const	651.023	234.723	190.975	1111.07
Central California Coast <1500BP (n=10)							Central California Coast <1500BP (n=9)
coef std err 0.025 0.975	coef (estimate)	std_err	0.025	0.975			coef std err 0.025 0.975	coef (estimate)	std_err	0.025	0.975
const	428.351	40.2865	349.39	507.311			const	401.43	38.644	325.689	477.171
Southern Channel Island <1600BP (n=12)							Southern Channel Island <1600BP (n=8)
coef std err 0.025 0.975	coef (estimate)	std_err	0.025	0.975			coef std err 0.025 0.975	coef (estimate)	std_err	0.025	0.975
const	172.625	10.068	152.892	192.357			const	174.92	12.5455	150.331	199.508
Central California <1600BP (n=11)							Central California <1600BP (n=10)
coef std err 0.025 0.975	coef (estimate)	std_err	0.025	0.975			coef std err 0.025 0.975	coef (estimate)	std_err	0.025	0.975
const	442.27	40.237	363.408	521.133			const	417.666	38.829	341.563	493.77
Mexico_4000-1500BP (n=3)							Mexico_4000-1500BP (n=3)
	coef (estimate)	std_err	0.025	0.975				coef (estimate)	std_err	0.025	0.975
const	418.639	70.9485	279.584	557.696			const	418.639	70.9485	279.584	557.696
Mexico_<1500BP (n=23)							Mexico_Ancient_All (n=21)
	coef (estimate)	std_err	0.025	0.975				coef (estimate)	std_err	0.025	0.975
const	764.939	62.075	643.2745	886.605			const	838.807	74.409	692.968	984.646
Other World Regions:
Patagonia <1500BP (n=24)							Patagonia <1500BP (n=21)
coef std err 0.025 0.975	coef (estimate)	std_err	0.025	0.975			coef std err 0.025 0.975	coef (estimate)	std_err	0.025	0.975
const	168.863	6.872	155.394	182.333			const	170.569	7.4465	155.974	185.164
Bolivia <1700BP (n=16)							Bolivia <1700BP (n=15)
coef std err 0.025 0.975	coef (estimate)	std_err	0.025	0.975			coef std err 0.025 0.975	coef (estimate)	std_err	0.025	0.975
const	468.13	36.157	397.264	538.996			const	663.441	62.2585	541.417	785.465
Peru <1800BP (n=42)							Peru <1800BP (n=42)
coef std err 0.025 0.975	coef (estimate)	std_err	0.025	0.975			coef std err 0.025 0.975	coef (estimate)	std_err	0.025	0.975
const	681.836	35.5445	612.17	751.503			const	816.574	50.5705	717.457	915.691
Caribbean Ceramic <1700BP (n=147)							Caribbean Ceramic <1700BP (n=138)
coef std err 0.025 0.975	coef (estimate)	std_err	0.025	0.975			coef std err 0.025 0.975	coef (estimate)	std_err	0.025	0.975
const	657.91	19.661	619.375	696.445			const	680.728	21.334	638.914	722.542
Caribbean Archaic <3200BP (n=51)							Caribbean Archaic <3200BP (n=49)
coef std err 0.025 0.975	coef (estimate)	std_err	0.025	0.975			coef std err 0.025 0.975	coef (estimate)	std_err	0.025	0.975
const	226.917	7.123	212.956	240.877			const	231.556	7.478	216.9	246.213
Venezuela_Ceramic 2000-2500BP (n=8)							Venezuela_Ceramic 2000-2500BP (n=7)
coef std err 0.025 0.975	coef (estimate)	std_err	0.025	0.975			coef std err 0.025 0.975	coef (estimate)	std_err	0.025	0.975
const	287.439	25.3065	237.839	337.039			const	274.382	25.309	224.777	323.986
Guam <800BP (n=64)							Guam <800BP (n=61)
coef std err 0.025 0.975	coef (estimate)	std_err	0.025	0.975			coef std err 0.025 0.975	coef (estimate)	std_err	0.025	0.975
const	327.052	10.7305	306.021	348.084			const	332.904	11.2745	310.807	355.002
Saipan <800BP (n=46)							Saipan <800BP (n=45)
coef std err 0.025 0.975	coef (estimate)	std_err	0.025	0.975			coef std err 0.025 0.975	coef (estimate)	std_err	0.025	0.975
const	370.433	15.1535	340.733	400.134			const	374.866	15.5865	344.317	405.415

## Sheet: Individual_ROH
max_roh	iid	pop	sum_roh>4	n_roh>4	sum_roh>8	n_roh>8	sum_roh>12	n_roh>12	sum_roh>20	n_roh>20	age	Age_Group	lat	lon	clust2
26.1341	HUI03.SG	Huichol.SG	165.401	20	93.7929	7	44.2817	2	26.1341	1	0	Modern	25.9561	-107.048	Modern_Mexican
38.1204	HGDP00869.SDG	Mayan	167.842	11	136.037	6	127.925	5	111.719	4	0	Modern	19	-91	Modern_Mexican
28.9477	S_Mayan-2.DG	Mayan	102.46	7	87.6301	4	87.6301	4	53.9077	2	0	Modern	19	-91	Modern_Mexican
28.7787	HGDP00857.SDG	Mayan	102.723	7	87.7635	4	87.7635	4	53.7617	2	0	Modern	19	-91	Modern_Mexican
20.9598	HGDP00865.SDG	Mayan	93.1763	9	78.4952	6	52.3187	3	20.9598	1	0	Modern	19	-91	Modern_Mexican
13.6771	HGDP00862.SDG	Mayan	18.417	2	13.6771	1	13.6771	1	0	0	0	Modern	19	-91	Modern_Mexican
8.04689	HGDP00860.SDG	Mayan	8.04689	1	8.04689	1	0	0	0	0	0	Modern	19	-91	Modern_Mexican
7.8779	HGDP00872.SDG	Mayan	7.8779	1	0	0	0	0	0	0	0	Modern	19	-91	Modern_Mexican
6.1503	HGDP00870.SDG	Mayan	6.1503	1	0	0	0	0	0	0	0	Modern	19	-91	Modern_Mexican
5.2629	S_Mayan-1.DG	Mayan	5.2629	1	0	0	0	0	0	0	0	Modern	19	-91	Modern_Mexican
4.5191	HGDP00858.SDG	Mayan	4.5191	1	0	0	0	0	0	0	0	Modern	19	-91	Modern_Mexican
4.4907	HGDP00855.SDG	Mayan	4.4907	1	0	0	0	0	0	0	0	Modern	19	-91	Modern_Mexican
0	HGDP00864.SDG	Mayan	0	0	0	0	0	0	0	0	0	Modern	19	-91	Modern_Mexican
0	HGDP00877.SG	Mayan	0	0	0	0	0	0	0	0	0	Modern	19	-91	Modern_Mexican
0	HGDP00854.SDG	Mayan	0	0	0	0	0	0	0	0	0	Modern	19	-91	Modern_Mexican
0	HGDP00856.SDG	Mayan	0	0	0	0	0	0	0	0	0	Modern	19	-91	Modern_Mexican
0	HGDP00871.SDG	Mayan	0	0	0	0	0	0	0	0	0	Modern	19	-91	Modern_Mexican
0	HGDP00859.SDG	Mayan	0	0	0	0	0	0	0	0	0	Modern	19	-91	Modern_Mexican
0	HGDP00873.SDG	Mayan	0	0	0	0	0	0	0	0	0	Modern	19	-91	Modern_Mexican
0	HGDP00876.SDG	Mayan	0	0	0	0	0	0	0	0	0	Modern	19	-91	Modern_Mexican
0	HGDP00863.SDG	Mayan	0	0	0	0	0	0	0	0	0	Modern	19	-91	Modern_Mexican
0	HGDP00861.SDG	Mayan	0	0	0	0	0	0	0	0	0	Modern	19	-91	Modern_Mexican
0	HGDP00875.SDG	Mayan	0	0	0	0	0	0	0	0	0	Modern	19	-91	Modern_Mexican
0	HGDP00868.SDG	Mayan	0	0	0	0	0	0	0	0	0	Modern	19	-91	Modern_Mexican
0	HGDP00877.SDG	Mayan	0	0	0	0	0	0	0	0	0	Modern	19	-91	Modern_Mexican
15.1431	S_Mixe-3.DG	Mixe.DG	143.019	18	82.6528	7	42.007	3	0	0	0	Modern	16.95	-96.5833	Modern_Mexican
15.8046	B_Mixe-1.DG	Mixe.DG	98.92	15	33.856	3	15.8046	1	0	0	0	Modern	16.95	-96.5833	Modern_Mexican
12.523	S_Mixe-2.DG	Mixe.DG	69.1319	11	12.523	1	12.523	1	0	0	0	Modern	16.95	-96.5833	Modern_Mexican
11.0774	S_Mixtec-1.DG	Mixtec.DG	16.4564	2	11.0774	1	0	0	0	0	0	Modern	17	-97	Modern_Mexican
6.1064	S_Mixtec-2.DG	Mixtec.DG	6.1064	1	0	0	0	0	0	0	0	Modern	17	-97	Modern_Mexican
14.4898	S_Nahua-2.DG	Nahua.DG	44.5914	6	24.6566	2	14.4898	1	0	0	0	Modern	19.01	-99.06	Modern_Mexican
4.9609	S_Nahua-1.DG	Nahua.DG	13.6781	3	0	0	0	0	0	0	0	Modern	19.01	-99.06	Modern_Mexican
125.223	HGDP01058.SDG	O'odham_Pima_Modern.SDG	547.239	28	509.39	21	427.331	12	360.186	8	0	Modern	29	-108	Modern_Mexican
51.5747	HGDP01050.SDG	O'odham_Pima_Modern.SDG	413.499	22	391.257	18	353.32	14	244.167	7	0	Modern	29	-108	Modern_Mexican
30.8148	HGDP01056.SDG	O'odham_Pima_Modern.SDG	340.164	24	308.74	18	290.168	16	142.773	6	0	Modern	29	-108	Modern_Mexican
44.1508	S_O'odham_Pima_Modern-2.DG	O'odham_Pima_Modern.DG	279.112	22	204.704	10	174.272	7	132.967	4	0	Modern	29	-108	Modern_Mexican
44.1443	HGDP01044.SDG	O'odham_Pima_Modern.SDG	279.277	23	197.913	10	167.643	7	124.99	4	0	Modern	29	-108	Modern_Mexican
31.4573	HGDP01057.SDG	O'odham_Pima_Modern.SDG	111.144	9	85.731	5	67.2638	3	53.6779	2	0	Modern	29	-108	Modern_Mexican
22.3183	HGDP01053.SDG	O'odham_Pima_Modern.SDG	155.376	14	126.488	9	75.6307	4	43.3604	2	0	Modern	29	-108	Modern_Mexican
21.5288	HGDP01037.SDG	O'odham_Pima_Modern.SDG	154.858	13	123.984	8	105.816	6	41.5955	2	0	Modern	29	-108	Modern_Mexican
37.7111	HGDP01059.SDG	O'odham_Pima_Modern.SDG	81.3069	6	69.574	4	37.7111	1	37.7111	1	0	Modern	29	-108	Modern_Mexican
21.2728	HGDP01055.SDG	O'odham_Pima_Modern.SDG	117.44	11	93.8568	7	66.867	4	21.2728	1	0	Modern	29	-108	Modern_Mexican
12.8318	HGDP01041.SDG	O'odham_Pima_Modern.SDG	112.345	17	42.9385	4	12.8318	1	0	0	0	Modern	29	-108	Modern_Mexican
17.0704	HGDP01043.SDG	O'odham_Pima_Modern.SDG	107.067	12	68.8557	6	30.0947	2	0	0	0	Modern	29	-108	Modern_Mexican
17.9049	HGDP01060.SDG	O'odham_Pima_Modern.SDG	80.4551	9	55.9026	4	44.9494	3	0	0	0	Modern	29	-108	Modern_Mexican
14.7793	HGDP01047.SDG	O'odham_Pima_Modern.SDG	25.8602	3	14.7793	1	14.7793	1	0	0	0	Modern	29	-108	Modern_Mexican
14.5965	S_O'odham_Pima_Modern-1.DG	O'odham_Pima_Modern.DG	25.4114	3	14.5965	1	14.5965	1	0	0	0	Modern	29	-108	Modern_Mexican
5.5559	S_Zapotec-1.DG	Zapotec.DG	5.5559	1	0	0	0	0	0	0	0	Modern	16.5	-97.2	Modern_Mexican
0	S_Zapotec-2.DG	Zapotec.DG	0	0	0	0	0	0	0	0	0	Modern	16.5	-97.2	Modern_Mexican
9.9001	CR-01.SG	USA_CA_SantaCruz_1000BP.SG	46.8614	7	19.6884	2	0	0	0	0	1017	NorthernChannelIsland_<1500BP	34.0036	-119.726	NorthernChannelIsland
10.9019	CT-01.SG	USA_CA_SanCatalina_400BP.SG	137.534	21	55.4252	6	0	0	0	0	424	SouthernChannelIsland_<1500BP	33.3833	-118.417	SouthernChannelIsland
74.9884	I0748	USA_CA_SanClemente_500BP	685.448	34	612.313	21	571.406	17	499.06	13	825	SouthernChannelIsland_<1500BP	32.9	-118.5	SouthernChannelIsland
30.7999	I0750	USA_CA_SanClemente_500BP	272.355	33	148.977	11	75.4987	4	30.7999	1	825	SouthernChannelIsland_<1500BP	32.9	-118.5	SouthernChannelIsland
19.4444	I0751	USA_CA_SanClemente_500BP	176.278	21	121.528	10	62.0823	4	0	0	760	SouthernChannelIsland_<1500BP	32.9	-118.5	SouthernChannelIsland
34.7663	I0755	USA_CA_SanClemente_500BP	409.669	62	126.795	9	67.0945	3	34.7663	1	825	SouthernChannelIsland_<1500BP	32.9	-118.5	SouthernChannelIsland
42.1249	I0756	USA_CA_SanClemente_500BP	243.969	23	174.798	11	142.978	8	42.1249	1	825	SouthernChannelIsland_<1500BP	32.9	-118.5	SouthernChannelIsland
29.7588	I0758	USA_CA_SanClemente_500BP	312.893	33	229.733	16	142.525	7	78.0064	3	825	SouthernChannelIsland_<1500BP	32.9	-118.5	SouthernChannelIsland
22.125	I0760	USA_CA_SanClemente_500BP	257.636	27	184.85	13	148.127	9	44.0934	2	769	SouthernChannelIsland_<1500BP	32.9	-118.5	SouthernChannelIsland
15.7162	I11244	USA_CA_CastroVille_900BP	106.446	15	43.7874	4	15.7162	1	0	0	875	CentralCalifornia_<1500BP	36.75	-121.75	CentralCalifornia
32.4944	I11256	USA_CA_Carmel_600BP	121.524	8	105.167	5	85.6588	3	85.6588	3	400	CentralCalifornia_<1500BP	36.55	-121.917	CentralCalifornia
20.176	I11257	USA_CA_Carmel_600BP	83.1164	10	39.3956	3	20.176	1	20.176	1	400	CentralCalifornia_<1500BP	36.55	-121.917	CentralCalifornia
15.2972	I11259	USA_CA_Carmel_600BP	92.1623	11	57.1434	5	28.2031	2	0	0	400	CentralCalifornia_<1500BP	36.55	-121.917	CentralCalifornia
17.6425	I11260	USA_CA_Carmel_600BP	144.115	22	41.4292	3	30.381	2	0	0	400	CentralCalifornia_<1500BP	36.55	-121.917	CentralCalifornia
12.1537	I11262	USA_CA_SantaBarbara_600BP	51.3814	8	12.1537	1	12.1537	1	0	0	988	SouthernCaliforniaMainland_<1500BP	34.418	-119.619	SouthernCaliforniaMainland
11.2445	I11283	USA_CA_SantaBarbara_1300BP	90.2384	14	38.5044	4	0	0	0	0	1461	SouthernCaliforniaMainland_<1500BP	34.4095	-119.692	SouthernCaliforniaMainland
14.7617	I11284	USA_CA_GoletaM_800BP	64.5838	10	35.1655	3	27.1636	2	0	0	1100	SouthernCaliforniaMainland_<1500BP	34.4192	-119.832	SouthernCaliforniaMainland
14.8827	I11287	USA_CA_GoletaC_1700BP	71.7515	9	46.6429	4	28.2175	2	0	0	1927	SouthernCaliforniaMainland_4000-1500BP	34.4228	-119.857	SouthernCaliforniaMainland
10.2052	I11288	USA_CA_GoletaC_4700BP	89.8252	16	19.183	2	0	0	0	0	4851	SouthernCaliforniaMainland_6000-4000BP	34.4228	-119.857	SouthernCaliforniaMainland
32.1132	I11291	USA_CA_Carpinteria_7000BP	170.36	18	99.6585	5	79.689	3	79.689	3	7078	SouthernCaliforniaMainland_8000-6000BP	34.3858	-119.512	SouthernCaliforniaMainland
26.4913	I11292	USA_CA_Carpinteria_7000BP	172.277	26	57.1802	4	40.0275	2	26.4913	1	7075	SouthernCaliforniaMainland_8000-6000BP	34.3858	-119.512	SouthernCaliforniaMainland
11.893	I11293	USA_CA_GoletaT_1200BP	104.972	15	49.4976	5	0	0	0	0	1100	SouthernCaliforniaMainland_<1500BP	34.4301	-119.916	SouthernCaliforniaMainland
6.027	I11294	USA_CA_GoletaT_1200BP	28.735	6	0	0	0	0	0	0	1467	SouthernCaliforniaMainland_<1500BP	34.43	-119.917	SouthernCaliforniaMainland
15.0959	I11295	USA_CA_Goleta_400BP	65.5868	11	15.0959	1	15.0959	1	0	0	400	SouthernCaliforniaMainland_<1500BP	34.4406	-119.964	SouthernCaliforniaMainland
57.3095	I11296	USA_CA_Goleta_2600BP	99.9013	9	57.3095	1	57.3095	1	57.3095	1	2737	SouthernCaliforniaMainland_4000-1500BP	34.4559	-119.999	SouthernCaliforniaMainland
30.9008	I11557.SG	USA_CA_SantaRosa_7400BP.SG	355.669	34	251.641	17	167.496	8	108.316	4	7630	NorthernChannelIsland_8000-6000BP	34.0048	-120.185	NorthernChannelIsland
29.5635	I11558	USA_CA_SantaRosa_7400BP	281.371	34	166.895	13	85.4514	5	29.5635	1	7627	NorthernChannelIsland_8000-6000BP	34.0048	-120.185	NorthernChannelIsland
13.8481	I11559	USA_CA_Ojai_1400BP	64.9669	10	13.8481	1	13.8481	1	0	0	1444	SouthernCaliforniaMainland_<1500BP	34.4436	-119.231	SouthernCaliforniaMainland
22.3544	I11967	USA_CA_SantaRosa_300BP	137.174	15	82.4366	5	71.1257	4	22.3544	1	940	NorthernChannelIsland_<1500BP	34.0019	-120.192	NorthernChannelIsland
53.7811	I11968	USA_CA_SantaRosa_3200BP	472.627	43	304.911	13	254.302	8	241.17	7	3487	NorthernChannelIsland_4000-1500BP	34.0039	-120.179	NorthernChannelIsland
39.3482	I11969	USA_CA_SantaRosa_3200BP	230.033	31	99.0615	6	72.818	3	59.8223	2	3463	NorthernChannelIsland_4000-1500BP	34.0039	-120.179	NorthernChannelIsland
38.6357	I11970	USA_CA_Ojai_1400BP	129.582	12	93.6179	5	73.4665	3	59.4121	2	1300	SouthernCaliforniaMainland_<1500BP	34.4436	-119.231	SouthernCaliforniaMainland
5.9888	I11983	Mexico_CuevaDeLosMuertosChiquitos_1100BP	30.1833	6	0	0	0	0	0	0	950	Mexico_<1500BP	25.8125	-105.792	Mexico_Ancient
6.35799	I11984	Mexico_CuevaDeLosMuertosChiquitos_1100BP	19.2619	4	0	0	0	0	0	0	950	Mexico_<1500BP	25.8125	-105.792	Mexico_Ancient
15.6098	I11985	Mexico_CuevaDeLosMuertosChiquitos_1100BP	40.9107	5	25.7236	2	15.6098	1	0	0	1145	Mexico_<1500BP	25.8125	-105.792	Mexico_Ancient
19.1248	I11986	Mexico_CuevaDeLosMuertosChiquitos_1100BP	32.2996	4	19.1248	1	19.1248	1	0	0	950	Mexico_<1500BP	25.8125	-105.792	Mexico_Ancient
8.1539	I11987	Mexico_CuevaDeLosMuertosChiquitos_1100BP	16.4427	3	8.1539	1	0	0	0	0	950	Mexico_<1500BP	25.8125	-105.792	Mexico_Ancient
8.0664	I11988	Mexico_CuevaDeLosMuertosChiquitos_1100BP	28.2343	5	8.0664	1	0	0	0	0	1263	Mexico_<1500BP	25.8125	-105.792	Mexico_Ancient
9.6253	I12570	Mexico_CuevaDeLosMuertosChiquitos_1100BP	14.3055	2	9.6253	1	0	0	0	0	950	Mexico_<1500BP	25.8125	-105.792	Mexico_Ancient
17.0986	I12572	Mexico_CuevaDeLosMuertosChiquitos_1100BP	62.8032	8	29.1017	2	29.1017	2	0	0	950	Mexico_<1500BP	25.8125	-105.792	Mexico_Ancient
13.3002	I15170	USA_CA_CalaverasCounty_1500BP	51.3924	8	22.0308	2	13.3002	1	0	0	1506	CentralCalifornia_4000-1500BP	38.196	-120.68	CentralCalifornia
16.8137	I15171	USA_CA_CalaverasCounty_600BP	102.822	13	58.0728	5	31.7753	2	0	0	2355	CentralCalifornia_<1500BP	38.196	-120.68	CentralCalifornia
21.3323	I15173	USA_CA_CalaverasCounty_600BP	119.544	10	99.3109	6	89.8635	5	42.4696	2	604	CentralCalifornia_<1500BP	38.196	-120.68	CentralCalifornia
9.01769	I15174	USA_CA_CalaverasCounty_600BP	34.3596	5	9.01769	1	0	0	0	0	2355	CentralCalifornia_<1500BP	38.196	-120.68	CentralCalifornia
13.7859	I15175	USA_CA_CalaverasCounty_600BP	161.937	20	89.1197	8	40.8694	3	0	0	2355	CentralCalifornia_<1500BP	38.196	-120.68	CentralCalifornia
9.4521	I15176	USA_CA_CalaverasCounty_600BP	54.3394	9	9.4521	1	0	0	0	0	2355	CentralCalifornia_<1500BP	38.196	-120.68	CentralCalifornia
12.7387	I15478.SG	USA_CA_SantaBarbara_4600BP.SG	160.7	24	61.5798	6	12.7387	1	0	0	4948	SouthernCaliforniaMainland_6000-4000BP	34.4176	-119.66	SouthernCaliforniaMainland
10.0592	I1864	Mexico_CoyoteCave_950BP	54.5195	9	10.0592	1	0	0	0	0	942	Mexico_<1500BP	25.42	-100.96	Mexico_Ancient
18.3667	I21250	USA_CA_Goleta_900BP	71.2896	9	42.636	3	32.7577	2	0	0	1000	SouthernCaliforniaMainland_<1500BP	34.414	-119.849	SouthernCaliforniaMainland
14.0713	I21452	USA_CA_Goleta_900BP	41.7553	5	23.9683	2	14.0713	1	0	0	1000	SouthernCaliforniaMainland_<1500BP	34.414	-119.849	SouthernCaliforniaMainland
16.1974	I23704	Mexico_LaPlaya/CerroDeTrincheras_2400BP	79.683	12	30.563	2	30.563	2	0	0	1125	Mexico_4000-1500BP	30.4939	-111.521	Mexico_Ancient
6.7617	I23705	Mexico_LaPlaya/CerroDeTrincheras_2400BP	35.9557	7	0	0	0	0	0	0	2567	Mexico_4000-1500BP	30.5029	-111.509	Mexico_Ancient
13.05	I23706	Mexico_LaPlaya/CerroDeTrincheras_2400BP	102.845	17	13.05	1	13.05	1	0	0	1125	Mexico_4000-1500BP	30.5053	-111.506	Mexico_Ancient
12.3563	I23707	Mexico_LaPlaya/CerroDeTrincheras_600BP	44.7883	7	20.461	2	12.3563	1	0	0	1125	Mexico_<1500BP	30.3917	-111.534	Mexico_Ancient
36.1566	I23708	Mexico_LaPlaya/CerroDeTrincheras_600BP	270.813	19	240.757	13	212.951	10	133.781	5	1125	Mexico_<1500BP	30.3917	-111.534	Mexico_Ancient
9.6855	I23709	Mexico_LaPlaya/CerroDeTrincheras_600BP	46.4727	7	18.3808	2	0	0	0	0	1125	Mexico_<1500BP	30.3917	-111.534	Mexico_Ancient
12.1239	I23710	Mexico_LaPlaya/CerroDeTrincheras_600BP	101.918	14	59.1667	6	12.1239	1	0	0	1125	Mexico_<1500BP	30.3917	-111.534	Mexico_Ancient
13.7384	I23711	Mexico_LaPlaya/CerroDeTrincheras_600BP	79.7993	14	13.7384	1	13.7384	1	0	0	1125	Mexico_<1500BP	30.3917	-111.534	Mexico_Ancient
39.6827	I23712	Mexico_LaPlaya/CerroDeTrincheras_600BP	114.67	9	90.5813	5	73.7872	3	61.5819	2	1125	Mexico_<1500BP	30.3917	-111.534	Mexico_Ancient
11.6682	I2703	USA_CA_SantaRosa_300BP	105.179	18	30.3471	3	0	0	0	0	600	NorthernChannelIsland_<1500BP	34.0019	-120.192	NorthernChannelIsland
6.8059	I2704	USA_CA_SantaRosa_300BP	58.575	12	0	0	0	0	0	0	598	NorthernChannelIsland_<1500BP	34.0019	-120.192	NorthernChannelIsland
13.0375	I2705	USA_CA_SantaRosa_300BP	116.423	20	21.4703	2	13.0375	1	0	0	651	NorthernChannelIsland_<1500BP	34.0019	-120.192	NorthernChannelIsland
7.6121	I2707	USA_CA_SantaRosa_300BP	59.6973	12	0	0	0	0	0	0	600	NorthernChannelIsland_<1500BP	34.0019	-120.192	NorthernChannelIsland
22.6799	I2711	USA_CA_SantaRosa_7400BP	376.838	38	255.351	17	206.805	12	63.5873	3	7369	NorthernChannelIsland_8000-6000BP	34.0048	-120.185	NorthernChannelIsland
20.5601	I3564	USA_CA_SantaRosa_3000BP	220.528	31	99.1793	8	53.5217	3	20.5601	1	3330	NorthernChannelIsland_4000-1500BP	34.0233	-120.133	NorthernChannelIsland
51.4573	I3565.SG	USA_CA_SantaRosa_3000BP.SG	433.309	37	333.312	19	267.324	12	158.286	5	3115	NorthernChannelIsland_4000-1500BP	34.0233	-120.133	NorthernChannelIsland
14.3578	I8235	Mexico_Tayopa_1000BP	49.6926	8	22.5632	2	14.3578	1	0	0	1000	Mexico_<1500BP	29.062	-108.921	Mexico_Ancient
7.1797	I8236	Mexico_Tayopa_1000BP	34.9214	7	0	0	0	0	0	0	1000	Mexico_<1500BP	29.062	-108.921	Mexico_Ancient
14.2866	I8237	Mexico_Tayopa_1000BP	62.8694	10	23.5657	2	14.2866	1	0	0	1000	Mexico_<1500BP	29.062	-108.921	Mexico_Ancient
7.4167	I8238	Mexico_Tayopa_1000BP	20.8895	4	0	0	0	0	0	0	1000	Mexico_<1500BP	29.062	-108.921	Mexico_Ancient
12.2305	I8239	Mexico_Tayopa_1000BP	22.1678	3	12.2305	1	12.2305	1	0	0	1000	Mexico_<1500BP	29.062	-108.921	Mexico_Ancient
6.4788	I8240	Mexico_Tayopa_1000BP	38.8176	7	0	0	0	0	0	0	1000	Mexico_<1500BP	29.062	-108.921	Mexico_Ancient
8.6711	I8241	Mexico_Tayopa_1000BP	12.8024	2	8.6711	1	0	0	0	0	1000	Mexico_<1500BP	29.062	-108.921	Mexico_Ancient
0	I8363	Mexico_LaPlaya/CerroDeTrincheras_600BP	0	0	0	0	0	0	0	0	1000	Mexico_<1500BP	30.442	-111.544	Mexico_Ancient
21.9657	I8578	USA_CA_PacificGrove_5200BP	104.444	14	41.8737	3	21.9657	1	21.9657	1	5197	CentralCalifornia_6000-4000BP	36.6167	-121.917	CentralCalifornia
24.6813	NC.SG	USA_CA_NewCuyama_1300BP.SG	81.4473	12	33.4202	2	24.6813	1	24.6813	1	1336	SouthernCaliforniaMainland_<1500BP	34.9481	-119.689	SouthernCaliforniaMainland
14.1326	PS-06.SG	USA_CA_PointSal_1500BP.SG	66.166	10	23.8819	2	14.1326	1	0	0	1454	SouthernCaliforniaMainland_<1500BP	34.9014	-120.648	SouthernCaliforniaMainland
17.4458	SC-05.SG	USA_CA_SanClemente_900BP.SG	84.5286	11	43.2496	3	32.7723	2	0	0	1011	SouthernChannelIsland_<1500BP	32.9	-118.5	SouthernChannelIsland
11.725	SM-02.SG	USA_CA_SanMiguel_650BP.SG	61.153	9	22.5246	2	0	0	0	0	722	NorthernChannelIsland_<1500BP	34.0333	-120.383	NorthernChannelIsland
36.82	SN-11.SG	USA_CA_SanNicolas_1600BP.SG	325.595	33	216.525	13	169.24	8	87.1511	3	1087	SouthernChannelIsland_<1500BP	33.2643	-119.539	SouthernChannelIsland
59.7374	SN-13.SG	USA_CA_SanNicolas_1600BP.SG	457.019	32	388.883	19	353.286	15	226.225	7	796	SouthernChannelIsland_<1500BP	33.2643	-119.539	SouthernChannelIsland
38.2895	SN-17.SG	USA_CA_SanNicolas_4800BP.SG	692.666	86	310.474	21	192.052	9	115.002	4	5164	SouthernChannelIsland_6000-4000BP	33.2643	-119.539	SouthernChannelIsland
65.9855	SN-44.SG	USA_CA_SanNicolas_4800BP.SG	688.31	58	526.008	29	436.406	20	247.919	8	5390	SouthernChannelIsland_6000-4000BP	33.2643	-119.539	SouthernChannelIsland
20.0959	SN-50.SG	USA_CA_SanNicolas_1600BP.SG	256.183	30	171.954	13	109.21	7	20.0959	1	1467	SouthernChannelIsland_<1500BP	33.2452	-119.5	SouthernChannelIsland
37.3788	B-03.SG	Mexico_Pericues_Unknown.SG	261.474	37	102.118	7	65.0977	3	37.3788	1	500	BajaMexico	29.203	-114.703	BajaMexico
